# Supplementary material for: Co-Expression Network Analysis Identifies miRNA–mRNA Networks Potentially Regulating Milk Traits and Blood Metabolites
Source: Int J Mol Sci. 2018 Aug 24;19(9):2500. doi: 10.3390/ijms19092500 (PMC6164576; doi:10.3390/ijms19092500)
Supplement: Supplementary file 1 [file ijms-19-02500-s001.zip]

Archive with 2 entries (2 files):
- figure S1.Consensus gene dendrogram and module color.tiff
- Table S1a-g_miRNA target genes_blue_brown_turquoise.xlsx
