# Supplementary material for: Co-Expression Network Analysis Identifies miRNA–mRNA Networks Potentially Regulating Milk Traits and Blood Metabolites
Source: Int J Mol Sci. 2018 Aug 24;19(9):2500. doi: 10.3390/ijms19092500 (PMC6164576; doi:10.3390/ijms19092500)
Supplement: Supplementary file 1 [file ijms-19-02500-s001.zip › Table S1a-g_miRNA target genes_blue_brown_turquoise.xlsx]

## Sheet: S1a_miRNAblue pre.target genes 
Table S1a: Predicted target genes for blue module miRNAs
Gene ID	Gene Symbol	Transcript ID	Gene Tax ID	miRNA	Site Type	UTR_start	UTR end	context++ score	context++ score percentile	weighted context++ score	weighted context++ score percentile
ENSG00000183044.7	ABAT	ENST00000268251.8	9913	bta-miR-96	2	2913	2919	-0.38	97	-0.189	90
ENSG00000165029.11	ABCA1	ENST00000374736.3	9913	bta-miR-532	3	3183	3190	-0.319	96	-0.302	97
ENSG00000135776.4	ABCB10	ENST00000344517.4	9913	bta-miR-183	3	1460	1467	-0.425	98	-0.09	84
ENSG00000150967.13	ABCB9	ENST00000280560.8	9913	bta-let-7b	2	926	932	-0.465	97	-0.465	97
ENSG00000150967.13	ABCB9	ENST00000280560.8	9913	bta-let-7a-5p	2	926	932	-0.465	97	-0.465	98
ENSG00000108798.4	ABI3	ENST00000225941.1	9913	bta-miR-96	2	269	275	-0.336	95	-0.336	97
ENSG00000097007.13	ABL1	ENST00000318560.5	9913	bta-miR-30d	3	1890	1897	-0.309	95	-0.309	96
ENSG00000269449.1	AC002451.1	ENST00000601424.1	9913	bta-miR-30d	3	1464	1471	-0.483	99	-0.483	99
ENSG00000181495.1	AC026703.1	ENST00000326958.1	9913	bta-miR-23b-3p	2	1687	1693	-0.259	95	-0.259	96
ENSG00000260415.3	AC068987.1	ENST00000599343.1	9913	bta-let-7a-5p	3	1770	1777	-0.453	96	-0.453	97
ENSG00000260415.3	AC068987.1	ENST00000599343.1	9913	bta-let-7b	3	1770	1777	-0.437	96	-0.437	97
ENSG00000078124.7	ACER3	ENST00000532485.1	9913	bta-miR-183	3	2057	2064	-0.312	95	-0.282	96
ENSG00000159251.6	ACTC1	ENST00000290378.4	9913	bta-miR-30d	3	105	112	-0.546	99	-0.546	99
ENSG00000184378.2	ACTRT3	ENST00000330368.2	9913	bta-miR-96	3	254	261	-0.514	99	-0.35	97
ENSG00000123612.11	ACVR1C	ENST00000243349.8	9913	bta-miR-23b-3p	1	61	67	-0.275	95	-0.275	97
ENSG00000123612.11	ACVR1C	ENST00000243349.8	9913	bta-let-7b	3	100	107	-0.475	97	-0.475	98
ENSG00000123612.11	ACVR1C	ENST00000243349.8	9913	bta-let-7a-5p	3	100	107	-0.475	97	-0.475	98
ENSG00000123612.11	ACVR1C	ENST00000243349.8	9913	bta-miR-23b-3p	3	401	408	-0.358	97	-0.358	98
ENSG00000121989.10	ACVR2A	ENST00000241416.7	9913	bta-miR-96	3	938	945	-0.318	95	-0.053	71
ENSG00000114739.9	ACVR2B	ENST00000352511.4	9913	bta-miR-183	3	2327	2334	-0.319	96	-0.137	89
ENSG00000137845.10	ADAM10	ENST00000260408.3	9913	bta-miR-409a	3	1063	1070	-0.379	95	-0.348	96
ENSG00000134917.9	ADAMTS8	ENST00000257359.6	9913	bta-let-7a-5p	3	321	328	-0.55	98	-0.55	99
ENSG00000134917.9	ADAMTS8	ENST00000257359.6	9913	bta-let-7b	3	321	328	-0.55	98	-0.55	99
ENSG00000170425.3	ADORA2B	ENST00000304222.2	9913	bta-miR-374a	3	325	332	-0.263	99	-0.005	43
ENSG00000150594.5	ADRA2A	ENST00000280155.2	9913	bta-miR-23b-3p	3	1426	1433	-0.375	98	-0.109	86
ENSG00000169252.4	ADRB2	ENST00000305988.4	9913	bta-let-7b	3	287	294	-0.649	99	-0.61	99
ENSG00000169252.4	ADRB2	ENST00000305988.4	9913	bta-let-7a-5p	3	287	294	-0.649	99	-0.61	99
ENSG00000188778.3	ADRB3	ENST00000345060.3	9913	bta-let-7b	3	475	482	-0.437	96	-0.437	97
ENSG00000188778.3	ADRB3	ENST00000345060.3	9913	bta-let-7a-5p	3	475	482	-0.437	96	-0.437	97
ENSG00000123908.7	AGO2	ENST00000220592.5	9913	bta-miR-96	1	225	231	-0.552	99	-0.069	75
ENSG00000123908.7	AGO2	ENST00000220592.5	9913	bta-miR-183	2	678	684	-0.865	99	-0.099	85
ENSG00000123908.7	AGO2	ENST00000220592.5	9913	bta-miR-99a-5p	2	794	800	-0.863	99	-0.099	50
ENSG00000123908.7	AGO2	ENST00000220592.5	9913	bta-miR-99b	2	794	800	-0.859	99	-0.099	52
ENSG00000123908.7	AGO2	ENST00000220592.5	9913	bta-miR-100	2	794	800	-0.885	99	-0.101	51
ENSG00000123908.7	AGO2	ENST00000220592.5	9913	bta-miR-23b-3p	3	2904	2911	-1.065	99	-0.116	87
ENSG00000123908.7	AGO2	ENST00000220592.5	9913	bta-miR-30d	2	3774	3780	-0.663	99	-0.081	68
ENSG00000123908.7	AGO2	ENST00000220592.5	9913	bta-let-7b	2	5487	5493	-0.801	99	-0.094	66
ENSG00000123908.7	AGO2	ENST00000220592.5	9913	bta-let-7a-5p	2	5487	5493	-0.801	99	-0.094	66
ENSG00000123908.7	AGO2	ENST00000220592.5	9913	bta-miR-183	3	5617	5624	-1.237	99	-0.128	88
ENSG00000123908.7	AGO2	ENST00000220592.5	9913	bta-let-7a-5p	3	9375	9382	-1.382	99	-0.138	72
ENSG00000123908.7	AGO2	ENST00000220592.5	9913	bta-let-7b	3	9375	9382	-1.374	99	-0.137	72
ENSG00000123908.7	AGO2	ENST00000220592.5	9913	bta-miR-191	2	9484	9490	-0.884	99	-0.101	63
ENSG00000123908.7	AGO2	ENST00000220592.5	9913	bta-miR-30d	1	10092	10098	-0.588	99	-0.073	66
ENSG00000123908.7	AGO2	ENST00000220592.5	9913	bta-let-7b	1	10564	10570	-0.567	99	-0.071	61
ENSG00000123908.7	AGO2	ENST00000220592.5	9913	bta-let-7a-5p	1	10564	10570	-0.579	99	-0.072	61
ENSG00000123908.7	AGO2	ENST00000220592.5	9913	bta-miR-23b-3p	1	11376	11382	-0.486	99	-0.062	77
ENSG00000155189.7	AGPAT5	ENST00000285518.6	9913	bta-miR-183	3	776	783	-0.461	98	-0.313	97
ENSG00000164022.12	AIMP1	ENST00000394701.4	9913	bta-miR-374a	3	359	366	-0.176	97	-0.174	98
ENSG00000147853.12	AK3	ENST00000381809.3	9913	bta-miR-96	3	148	155	-0.599	99	-0.599	99
ENSG00000166971.12	AKTIP	ENST00000394657.7	9913	bta-miR-183	2	1397	1403	-0.337	96	-0.015	53
ENSG00000268146.1	AL590483.1	ENST00000598000.1	9913	bta-miR-183	3	133	140	-0.363	97	-0.363	98
ENSG00000128918.10	ALDH1A2	ENST00000249750.4	9913	bta-miR-23b-3p	3	1598	1605	-0.29	96	-0.29	97
ENSG00000119711.8	ALDH6A1	ENST00000553458.1	9913	bta-miR-96	2	659	665	-0.376	97	-0.035	64
ENSG00000171094.11	ALK	ENST00000389048.3	9913	bta-miR-96	2	74	80	-0.356	96	-0.356	97
ENSG00000123505.10	AMD1	ENST00000368885.3	9913	bta-miR-183	3	1904	1911	-0.483	99	-0.081	83
ENSG00000145020.10	AMT	ENST00000458307.2	9913	bta-let-7a-5p	3	304	311	-0.458	96	-0.458	97
ENSG00000145020.10	AMT	ENST00000458307.2	9913	bta-let-7b	3	304	311	-0.458	96	-0.458	97
ENSG00000106524.4	ANKMY2	ENST00000306999.2	9913	bta-miR-183	2	769	775	-0.407	98	-0.389	98
ENSG00000164331.5	ANKRA2	ENST00000296785.3	9913	bta-miR-30d	2	65	71	-0.339	96	-0.339	97
ENSG00000164331.5	ANKRA2	ENST00000296785.3	9913	bta-miR-30d	3	420	427	-0.458	99	-0.398	98
ENSG00000118454.8	ANKRD13C	ENST00000370944.4	9913	bta-miR-183	2	178	184	-0.429	98	-0.429	99
ENSG00000118454.8	ANKRD13C	ENST00000370944.4	9913	bta-miR-409a	3	570	577	-0.51	98	-0.195	89
ENSG00000105186.10	ANKRD27	ENST00000306065.4	9913	bta-miR-96	3	1042	1049	-0.494	98	-0.494	99
ENSG00000148513.13	ANKRD30A	ENST00000602533.1	9913	bta-let-7a-5p	3	168	175	-0.666	99	-0.666	99
ENSG00000148513.13	ANKRD30A	ENST00000602533.1	9913	bta-let-7b	3	168	175	-0.666	99	-0.666	99
ENSG00000011426.6	ANLN	ENST00000265748.2	9913	bta-miR-374a	3	1157	1164	-0.144	95	-0.133	96
ENSG00000215527.3	AP005482.1	ENST00000400514.2	9913	bta-miR-374a	3	609	616	-0.15	96	-0.127	96
ENSG00000138660.7	AP1AR	ENST00000274000.5	9913	bta-miR-100	3	866	873	-0.767	99	0	2
ENSG00000138660.7	AP1AR	ENST00000274000.5	9913	bta-miR-99b	3	866	873	-0.762	99	0	2
ENSG00000138660.7	AP1AR	ENST00000274000.5	9913	bta-miR-99a-5p	3	866	873	-0.783	99	0	2
ENSG00000185009.8	AP3M1	ENST00000355264.4	9913	bta-miR-183	2	512	518	-0.38	97	-0.38	98
ENSG00000113108.13	APBB3	ENST00000358580.5	9913	bta-let-7b	3	576	583	-0.556	98	-0.555	99
ENSG00000113108.13	APBB3	ENST00000358580.5	9913	bta-let-7a-5p	3	576	583	-0.556	98	-0.555	99
ENSG00000256053.3	APOPT1	ENST00000556253.2	9913	bta-miR-374a	3	20	27	-0.403	99	-0.403	99
ENSG00000095139.9	ARCN1	ENST00000534182.2	9913	bta-miR-374a	3	1177	1184	-0.308	99	-0.017	62
ENSG00000081181.3	ARG2	ENST00000261783.3	9913	bta-let-7b	3	712	719	-0.564	99	-0.477	98
ENSG00000081181.3	ARG2	ENST00000261783.3	9913	bta-let-7a-5p	3	712	719	-0.572	99	-0.484	98
ENSG00000165322.13	ARHGAP12	ENST00000311380.4	9913	bta-miR-183	3	708	715	-0.344	96	-0.344	97
ENSG00000146376.6	ARHGAP18	ENST00000368149.2	9913	bta-miR-183	2	1400	1406	-0.355	97	-0.079	82
ENSG00000137727.8	ARHGAP20	ENST00000260283.4	9913	bta-miR-23b-3p	3	1960	1967	-0.35	97	-0.231	95
ENSG00000107863.12	ARHGAP21	ENST00000396432.2	9913	bta-miR-183	3	361	368	-0.362	97	-0.362	98
ENSG00000145819.11	ARHGAP26	ENST00000378004.3	9913	bta-miR-183	2	5224	5230	-0.296	95	-0.162	90
ENSG00000088756.8	ARHGAP28	ENST00000419673.2	9913	bta-let-7a-5p	3	2921	2928	-0.435	96	-0.306	92
ENSG00000047648.17	ARHGAP6	ENST00000380736.1	9913	bta-miR-96	3	997	1004	-0.321	95	-0.321	96
ENSG00000047648.17	ARHGAP6	ENST00000380736.1	9913	bta-miR-183	3	1262	1269	-0.529	99	-0.529	99
ENSG00000183111.7	ARHGEF37	ENST00000333677.6	9913	bta-miR-183	2	2152	2158	-0.334	96	-0.334	97
ENSG00000236699.4	ARHGEF38	ENST00000420470.2	9913	bta-let-7b	3	46	53	-0.506	98	-0.506	98
ENSG00000236699.4	ARHGEF38	ENST00000420470.2	9913	bta-let-7a-5p	3	46	53	-0.506	98	-0.506	98
ENSG00000179361.13	ARID3B	ENST00000346246.5	9913	bta-let-7a-5p	2	2312	2318	-0.441	96	-0.441	97
ENSG00000179361.13	ARID3B	ENST00000346246.5	9913	bta-let-7b	2	2312	2318	-0.441	96	-0.441	97
ENSG00000185305.6	ARL15	ENST00000502271.1	9913	bta-miR-374a	3	1055	1062	-0.241	98	-0.218	99
ENSG00000122644.8	ARL4A	ENST00000396663.1	9913	bta-miR-30d	3	1107	1114	-0.437	98	-0.379	98
ENSG00000175906.4	ARL4D	ENST00000320033.4	9913	bta-let-7b	2	257	263	-0.415	95	-0.412	96
ENSG00000175906.4	ARL4D	ENST00000320033.4	9913	bta-let-7a-5p	2	257	263	-0.415	95	-0.412	96
ENSG00000175906.4	ARL4D	ENST00000320033.4	9913	bta-miR-96	2	447	453	-0.439	98	-0.435	98
ENSG00000144746.6	ARL6IP5	ENST00000273258.3	9913	bta-miR-30d	3	558	565	-0.446	98	-0.417	98
ENSG00000128989.6	ARPP19	ENST00000566423.1	9913	bta-miR-183	2	709	715	-0.505	99	-0.162	91
ENSG00000128989.6	ARPP19	ENST00000566423.1	9913	bta-miR-96	2	790	796	-0.342	96	-0.114	83
ENSG00000128989.6	ARPP19	ENST00000566423.1	9913	bta-let-7a-5p	3	2210	2217	-0.554	98	-0.154	75
ENSG00000128989.6	ARPP19	ENST00000566423.1	9913	bta-let-7b	3	2210	2217	-0.554	98	-0.154	75
ENSG00000139352.3	ASCL1	ENST00000266744.3	9913	bta-miR-374a	3	644	651	-0.141	95	-0.141	97
ENSG00000111875.7	ASF1A	ENST00000229595.5	9913	bta-miR-23b-3p	3	88	95	-0.483	99	-0.483	99
ENSG00000108381.6	ASPA	ENST00000263080.2	9913	bta-miR-23b-3p	3	478	485	-0.283	95	-0.283	97
ENSG00000106819.7	ASPN	ENST00000375543.1	9913	bta-miR-96	3	41	48	-0.444	98	-0.444	98
ENSG00000244617.1	ASPRV1	ENST00000320256.4	9913	bta-miR-96	2	540	546	-0.399	97	-0.399	98
ENSG00000115966.12	ATF2	ENST00000487334.2	9913	bta-miR-183	2	2161	2167	-0.469	99	-0.273	96
ENSG00000057663.8	ATG5	ENST00000360666.4	9913	bta-miR-30d	3	717	724	-0.485	99	-0.482	99
ENSG00000163399.11	ATP1A1	ENST00000295598.5	9913	bta-miR-374a	3	324	331	-0.142	95	-0.142	97
ENSG00000017260.15	ATP2C1	ENST00000505330.1	9913	bta-miR-183	3	468	475	-0.446	98	-0.41	98
ENSG00000136888.6	ATP6V1G1	ENST00000374050.3	9913	bta-miR-532	2	92	98	-0.426	98	-0.426	99
ENSG00000124406.12	ATP8A1	ENST00000381668.5	9913	bta-miR-30d	3	2704	2711	-0.317	95	-0.317	96
ENSG00000123472.8	ATPAF1	ENST00000576409.1	9913	bta-let-7b	3	1952	1959	-0.417	95	-0.363	94
ENSG00000123472.8	ATPAF1	ENST00000576409.1	9913	bta-let-7a-5p	3	1952	1959	-0.417	95	-0.363	94
ENSG00000088812.13	ATRN	ENST00000262919.5	9913	bta-miR-23b-3p	3	4128	4135	-0.316	96	-0.316	97
ENSG00000124788.13	ATXN1	ENST00000244769.4	9913	bta-miR-96	2	7198	7204	-0.376	97	-0.158	88
ENSG00000148090.7	AUH	ENST00000375731.4	9913	bta-miR-23b-3p	3	297	304	-0.534	99	-0.534	99
ENSG00000158321.11	AUTS2	ENST00000342771.4	9913	bta-miR-183	2	1884	1890	-0.305	95	-0.155	90
ENSG00000135407.6	AVIL	ENST00000537081.1	9913	bta-miR-96	2	48	54	-0.377	97	-0.377	97
ENSG00000162630.5	B3GALT2	ENST00000367434.4	9913	bta-miR-23b-3p	3	656	663	-0.299	96	-0.299	97
ENSG00000174684.6	B3GNT1	ENST00000311181.4	9913	bta-let-7a-5p	3	249	256	-0.49	97	-0.484	98
ENSG00000174684.6	B3GNT1	ENST00000311181.4	9913	bta-let-7b	3	249	256	-0.49	97	-0.484	98
ENSG00000174684.6	B3GNT1	ENST00000311181.4	9913	bta-miR-23b-3p	3	319	326	-0.393	98	-0.388	98
ENSG00000135454.9	B4GALNT1	ENST00000341156.4	9913	bta-miR-96	3	271	278	-0.47	98	-0.411	98
ENSG00000156273.11	BACH1	ENST00000286800.3	9913	bta-let-7a-5p	3	2196	2203	-0.422	95	-0.404	96
ENSG00000135298.9	BAI3	ENST00000370598.1	9913	bta-miR-96	3	115	122	-0.358	96	-0.358	97
ENSG00000176697.14	BDNF	ENST00000439476.2	9913	bta-miR-191	2	405	411	-0.406	95	-0.354	95
ENSG00000126581.8	BECN1	ENST00000438274.3	9913	bta-miR-30d	3	241	248	-0.455	99	-0.455	99
ENSG00000105829.7	BET1	ENST00000222547.3	9913	bta-miR-23b-3p	3	753	760	-0.414	98	-0.003	36
ENSG00000180828.1	BHLHE22	ENST00000321870.1	9913	bta-miR-96	2	860	866	-0.359	96	-0.359	97
ENSG00000185963.9	BICD2	ENST00000356884.6	9913	bta-miR-96	3	1071	1078	-0.517	99	-0.517	99
ENSG00000166619.8	BLCAP	ENST00000397137.1	9913	bta-miR-23b-3p	3	150	157	-0.681	99	-0.474	99
ENSG00000136122.11	BORA	ENST00000390667.5	9913	bta-miR-23b-3p	3	134	141	-0.349	97	-0.095	84
ENSG00000198797.6	BRINP2	ENST00000361539.4	9913	bta-miR-96	2	79	85	-0.352	96	-0.352	97
ENSG00000100916.9	BRMS1L	ENST00000216807.7	9913	bta-miR-183	2	53	59	-0.412	98	-0.412	98
ENSG00000095564.9	BTAF1	ENST00000265990.6	9913	bta-miR-23b-3p	3	198	205	-0.256	95	-0.254	96
ENSG00000133639.3	BTG1	ENST00000256015.3	9913	bta-miR-183	3	159	166	-0.649	99	-0.645	99
ENSG00000082153.13	BZW1	ENST00000409600.1	9913	bta-miR-183	2	1367	1373	-0.311	95	-0.047	73
ENSG00000148655.10	C10orf11	ENST00000496424.2	9913	bta-miR-30d	2	1902	1908	-0.354	96	-0.354	97
ENSG00000165813.12	C10orf118	ENST00000543782.1	9913	bta-miR-23b-3p	3	779	786	-0.293	96	-0.282	97
ENSG00000150776.13	C11orf57	ENST00000532163.1	9913	bta-miR-183	2	116	122	-0.369	97	-0.369	98
ENSG00000150776.13	C11orf57	ENST00000532163.1	9913	bta-let-7a-5p	2	1428	1434	-0.421	95	-0.063	59
ENSG00000110696.5	C11orf58	ENST00000228136.4	9913	bta-miR-374a	3	87	94	-0.187	97	-0.187	98
ENSG00000151135.5	C12orf23	ENST00000548125.1	9913	bta-miR-23b-3p	3	304	311	-0.449	99	-0.448	99
ENSG00000139405.11	C12orf52	ENST00000548278.1	9913	bta-miR-96	2	258	264	-0.361	96	-0.042	67
ENSG00000179476.3	C14orf28	ENST00000325192.3	9913	bta-let-7a-5p	3	444	451	-0.462	97	-0.026	42
ENSG00000179476.3	C14orf28	ENST00000325192.3	9913	bta-let-7b	3	444	451	-0.454	96	-0.026	42
ENSG00000179476.3	C14orf28	ENST00000325192.3	9913	bta-let-7a-5p	3	1628	1635	-0.471	97	-0.027	42
ENSG00000179476.3	C14orf28	ENST00000325192.3	9913	bta-let-7b	3	1628	1635	-0.471	97	-0.027	42
ENSG00000179476.3	C14orf28	ENST00000325192.3	9913	bta-let-7b	2	1713	1719	-0.501	97	-0.028	43
ENSG00000179476.3	C14orf28	ENST00000325192.3	9913	bta-let-7a-5p	2	1713	1719	-0.501	97	-0.028	43
ENSG00000179008.4	C14orf39	ENST00000321731.3	9913	bta-miR-23b-3p	3	391	398	-0.285	96	-0.285	97
ENSG00000182831.7	C16orf72	ENST00000327827.7	9913	bta-miR-183	2	2075	2081	-0.326	96	-0.004	39
ENSG00000154035.6	C17orf103	ENST00000399011.2	9913	bta-miR-96	2	343	349	-0.327	95	-0.327	96
ENSG00000166845.9	C18orf54	ENST00000300091.5	9913	bta-miR-96	3	186	193	-0.337	95	-0.337	97
ENSG00000235034.2	C19orf81	ENST00000425202.1	9913	bta-miR-374a	1	139	145	-0.195	97	-0.195	98
ENSG00000106392.6	C1GALT1	ENST00000223122.3	9913	bta-miR-96	3	1544	1551	-0.366	96	-0.079	77
ENSG00000149609.5	C20orf144	ENST00000375222.3	9913	bta-miR-409a	3	1140	1147	-0.508	98	-0.227	91
ENSG00000088854.11	C20orf194	ENST00000453730.2	9913	bta-miR-96	3	4138	4145	-0.39	97	-0.388	98
ENSG00000114529.8	C3orf52	ENST00000431717.2	9913	bta-miR-23b-3p	3	906	913	-0.296	96	-0.296	97
ENSG00000164074.10	C4orf29	ENST00000388795.5	9913	bta-miR-23b-3p	3	1495	1502	-0.308	96	-0.077	81
ENSG00000151881.10	C5orf28	ENST00000500337.2	9913	bta-miR-374a	3	92	99	-0.279	99	-0.279	99
ENSG00000145965.5	C6ORF50	ENST00000356722.3	9913	bta-miR-23b-3p	2	24	30	-0.281	95	-0.281	97
ENSG00000112308.8	C6orf62	ENST00000378119.4	9913	bta-miR-23b-3p	3	256	263	-0.5	99	-0.25	96
ENSG00000270024.1	C8orf44-SGK3	ENST00000519289.1	9913	bta-miR-96	3	724	731	-0.479	98	-0.268	94
ENSG00000177459.6	C8orf47	ENST00000318528.3	9913	bta-miR-183	2	657	663	-0.394	98	-0.227	94
ENSG00000241852.5	C8orf58	ENST00000289989.5	9913	bta-let-7a-5p	3	763	770	-0.522	98	-0.522	98
ENSG00000241852.5	C8orf58	ENST00000289989.5	9913	bta-let-7b	3	763	770	-0.522	98	-0.522	98
ENSG00000204446.2	C9orf170	ENST00000375941.2	9913	bta-miR-23b-3p	3	827	834	-0.319	97	-0.319	98
ENSG00000147894.10	C9orf72	ENST00000380003.3	9913	bta-miR-30d	3	230	237	-0.345	96	-0.345	97
ENSG00000104267.5	CA2	ENST00000285379.5	9913	bta-miR-23b-3p	3	143	150	-0.492	99	-0.403	99
ENSG00000198216.6	CACNA1E	ENST00000526775.1	9913	bta-miR-183	2	6555	6561	-0.303	95	-0.303	97
ENSG00000007402.7	CACNA2D2	ENST00000423994.2	9913	bta-miR-96	3	810	817	-0.33	95	-0.33	96
ENSG00000182389.14	CACNB4	ENST00000539935.1	9913	bta-miR-96	3	608	615	-0.427	98	-0.427	98
ENSG00000004948.9	CALCR	ENST00000359558.2	9913	bta-miR-30d	3	1606	1613	-0.312	95	-0.312	96
ENSG00000145349.12	CAMK2D	ENST00000296402.5	9913	bta-miR-30d	3	214	221	-0.318	95	-0.318	96
ENSG00000162545.5	CAMK2N1	ENST00000375078.3	9913	bta-miR-30d	3	434	441	-0.535	99	-0.533	99
ENSG00000162545.5	CAMK2N1	ENST00000375078.3	9913	bta-miR-96	3	902	909	-0.679	99	-0.673	99
ENSG00000163888.3	CAMK2N2	ENST00000296238.3	9913	bta-miR-30d	2	544	550	-0.329	96	-0.329	97
ENSG00000163888.3	CAMK2N2	ENST00000296238.3	9913	bta-miR-409a	3	659	666	-0.589	98	-0.589	99
ENSG00000171735.14	CAMTA1	ENST00000473578.1	9913	bta-miR-409a	3	75	82	-0.93	99	-0.93	99
ENSG00000171302.12	CANT1	ENST00000392446.5	9913	bta-let-7a-5p	3	1161	1168	-0.448	96	-0.409	96
ENSG00000171302.12	CANT1	ENST00000392446.5	9913	bta-let-7b	3	1161	1168	-0.448	96	-0.409	96
ENSG00000116489.8	CAPZA1	ENST00000263168.3	9913	bta-miR-30d	3	1164	1171	-0.39	97	-0.39	98
ENSG00000127995.12	CASD1	ENST00000297273.4	9913	bta-miR-23b-3p	3	176	183	-0.263	95	-0.263	96
ENSG00000204403.5	CASP12	ENST00000447913.1	9913	bta-let-7a-5p	2	95	101	-0.538	98	-0.537	99
ENSG00000204403.5	CASP12	ENST00000447913.1	9913	bta-let-7b	2	95	101	-0.538	98	-0.537	99
ENSG00000106144.15	CASP2	ENST00000310447.5	9913	bta-miR-96	3	1986	1993	-0.434	98	-0.387	98
ENSG00000164305.13	CASP3	ENST00000393585.2	9913	bta-let-7a-5p	3	318	325	-0.459	96	-0.459	97
ENSG00000164305.13	CASP3	ENST00000393585.2	9913	bta-let-7b	3	318	325	-0.451	96	-0.451	97
ENSG00000137757.6	CASP5	ENST00000393139.2	9913	bta-let-7b	2	673	679	-0.439	96	-0.439	97
ENSG00000137757.6	CASP5	ENST00000393139.2	9913	bta-let-7a-5p	2	673	679	-0.439	96	-0.439	97
ENSG00000121691.4	CAT	ENST00000241052.4	9913	bta-miR-30d	3	345	352	-0.36	96	-0.36	97
ENSG00000105971.10	CAV2	ENST00000222693.4	9913	bta-miR-23b-3p	3	478	485	-0.444	99	-0.427	99
ENSG00000129993.10	CBFA2T3	ENST00000327483.5	9913	bta-miR-23b-3p	3	1783	1790	-0.289	96	-0.193	94
ENSG00000102924.7	CBLN1	ENST00000219197.6	9913	bta-miR-23b-3p	3	348	355	-0.316	96	-0.316	97
ENSG00000102924.7	CBLN1	ENST00000219197.6	9913	bta-miR-23b-3p	3	1420	1427	-0.37	98	-0.138	89
ENSG00000094916.9	CBX5	ENST00000209875.4	9913	bta-let-7b	3	4637	4644	-0.461	97	-0.097	67
ENSG00000094916.9	CBX5	ENST00000209875.4	9913	bta-let-7a-5p	3	4637	4644	-0.461	97	-0.097	67
ENSG00000159873.5	CCDC117	ENST00000249064.4	9913	bta-miR-30d	3	704	711	-0.326	95	-0.288	95
ENSG00000180329.9	CCDC43	ENST00000457422.2	9913	bta-miR-30d	3	271	278	-0.352	96	-0.352	97
ENSG00000180329.9	CCDC43	ENST00000457422.2	9913	bta-miR-183	2	313	319	-0.377	97	-0.377	98
ENSG00000152492.9	CCDC50	ENST00000392455.3	9913	bta-miR-96	3	3144	3151	-0.348	96	-0.103	81
ENSG00000160124.5	CCDC58	ENST00000291458.5	9913	bta-miR-374a	3	2093	2100	-0.164	96	-0.027	74
ENSG00000135127.7	CCDC64	ENST00000397558.2	9913	bta-miR-532	3	1064	1071	-0.535	99	-0.535	99
ENSG00000253276.1	CCDC71L	ENST00000523505.1	9913	bta-miR-23b-3p	3	1835	1842	-0.436	98	-0.129	88
ENSG00000253276.1	CCDC71L	ENST00000523505.1	9913	bta-miR-23b-3p	3	1912	1919	-0.277	95	-0.085	82
ENSG00000149231.7	CCDC82	ENST00000278520.5	9913	bta-miR-23b-3p	3	38	45	-0.529	99	-0.529	99
ENSG00000108691.5	CCL2	ENST00000225831.4	9913	bta-miR-374a	3	75	82	-0.443	99	-0.443	99
ENSG00000006075.11	CCL3	ENST00000225245.5	9913	bta-let-7a-5p	2	94	100	-0.414	95	-0.414	96
ENSG00000006075.11	CCL3	ENST00000225245.5	9913	bta-let-7b	2	94	100	-0.414	95	-0.414	96
ENSG00000205021.9	CCL3L1	ENST00000422211.2	9913	bta-let-7a-5p	2	92	98	-0.418	95	-0.418	96
ENSG00000205021.9	CCL3L1	ENST00000422211.2	9913	bta-let-7b	2	92	98	-0.418	95	-0.418	96
ENSG00000256515.3	CCL3L3	ENST00000378354.4	9913	bta-let-7b	2	94	100	-0.416	95	-0.416	96
ENSG00000256515.3	CCL3L3	ENST00000378354.4	9913	bta-let-7a-5p	2	94	100	-0.416	95	-0.416	96
ENSG00000108688.7	CCL7	ENST00000378569.2	9913	bta-let-7b	3	267	274	-0.698	99	-0.698	99
ENSG00000108688.7	CCL7	ENST00000378569.2	9913	bta-let-7a-5p	3	267	274	-0.698	99	-0.698	99
ENSG00000108700.4	CCL8	ENST00000394620.1	9913	bta-miR-374a	3	80	87	-0.278	99	-0.278	99
ENSG00000136280.11	CCM2	ENST00000541586.1	9913	bta-miR-23b-3p	3	216	223	-0.493	99	-0.493	99
ENSG00000134057.10	CCNB1	ENST00000256442.5	9913	bta-miR-183	2	45	51	-0.435	98	-0.096	85
ENSG00000175305.12	CCNE2	ENST00000520509.1	9913	bta-miR-30d	3	217	224	-0.352	96	-0.352	97
ENSG00000175305.12	CCNE2	ENST00000520509.1	9913	bta-miR-30d	3	476	483	-0.333	96	-0.314	96
ENSG00000162063.8	CCNF	ENST00000397066.4	9913	bta-let-7b	3	1308	1315	-0.477	97	-0.465	98
ENSG00000162063.8	CCNF	ENST00000397066.4	9913	bta-let-7a-5p	3	1308	1315	-0.477	97	-0.465	98
ENSG00000113328.14	CCNG1	ENST00000340828.2	9913	bta-miR-23b-3p	3	228	235	-0.417	98	-0.407	99
ENSG00000113328.14	CCNG1	ENST00000340828.2	9913	bta-miR-96	3	823	830	-0.553	99	-0.539	99
ENSG00000107443.11	CCNJ	ENST00000265992.5	9913	bta-let-7b	3	1981	1988	-0.543	98	-0.543	99
ENSG00000107443.11	CCNJ	ENST00000265992.5	9913	bta-let-7a-5p	3	1981	1988	-0.543	98	-0.543	99
ENSG00000090061.13	CCNK	ENST00000389879.5	9913	bta-miR-30d	3	567	574	-0.419	98	-0.25	93
ENSG00000221978.7	CCNL2	ENST00000408952.5	9913	bta-miR-23b-3p	3	509	516	-0.37	98	0	0
ENSG00000126353.3	CCR7	ENST00000246657.2	9913	bta-let-7b	3	166	173	-0.46	97	-0.46	97
ENSG00000126353.3	CCR7	ENST00000246657.2	9913	bta-let-7a-5p	3	166	173	-0.46	96	-0.46	97
ENSG00000154429.6	CCSAP	ENST00000366687.1	9913	bta-miR-23b-3p	3	3361	3368	-0.396	98	-0.362	98
ENSG00000150753.7	CCT5	ENST00000280326.4	9913	bta-miR-409a	3	132	139	-0.694	99	-0.647	99
ENSG00000135535.10	CD164	ENST00000368961.5	9913	bta-miR-96	3	409	416	-0.55	99	-0.499	99
ENSG00000163606.6	CD200R1	ENST00000471858.1	9913	bta-let-7b	3	535	542	-0.433	96	-0.433	97
ENSG00000163606.6	CD200R1	ENST00000471858.1	9913	bta-let-7a-5p	3	535	542	-0.417	95	-0.417	96
ENSG00000004897.7	CDC27	ENST00000066544.3	9913	bta-miR-96	2	1377	1383	-0.401	97	-0.125	84
ENSG00000099804.4	CDC34	ENST00000215574.4	9913	bta-let-7a-5p	1	32	38	-0.429	95	-0.349	94
ENSG00000099804.4	CDC34	ENST00000215574.4	9913	bta-let-7b	1	32	38	-0.417	95	-0.34	93
ENSG00000106993.7	CDC37L1	ENST00000381854.3	9913	bta-miR-30d	3	329	336	-0.386	97	-0.386	98
ENSG00000171219.8	CDC42BPG	ENST00000342711.5	9913	bta-miR-96	3	308	315	-0.328	95	-0.316	96
ENSG00000101542.5	CDH20	ENST00000262717.4	9913	bta-miR-96	3	779	786	-0.323	95	-0.323	96
ENSG00000150394.9	CDH8	ENST00000584337.1	9913	bta-miR-96	3	695	702	-0.392	97	-0.392	98
ENSG00000176749.4	CDK5R1	ENST00000313401.3	9913	bta-miR-183	2	2456	2462	-0.386	97	-0.382	98
ENSG00000124762.9	CDKN1A	ENST00000244741.5	9913	bta-let-7b	3	1082	1089	-0.444	96	-0.432	97
ENSG00000124762.9	CDKN1A	ENST00000244741.5	9913	bta-let-7a-5p	3	1082	1089	-0.444	96	-0.432	97
ENSG00000111276.6	CDKN1B	ENST00000228872.4	9913	bta-miR-191	3	566	573	-0.567	98	-0.567	99
ENSG00000091527.11	CDV3	ENST00000420115.2	9913	bta-let-7b	3	1172	1179	-0.438	96	-0.327	93
ENSG00000091527.11	CDV3	ENST00000420115.2	9913	bta-let-7a-5p	3	1172	1179	-0.438	96	-0.327	93
ENSG00000149187.13	CELF1	ENST00000395290.2	9913	bta-miR-183	3	145	152	-0.368	97	-0.368	98
ENSG00000048740.13	CELF2	ENST00000315874.4	9913	bta-miR-96	3	1087	1094	-0.435	98	-0.435	98
ENSG00000048740.13	CELF2	ENST00000315874.4	9913	bta-miR-183	3	2009	2016	-0.414	98	-0.414	99
ENSG00000159409.10	CELF3	ENST00000290585.4	9913	bta-miR-30d	3	624	631	-0.307	95	-0.306	96
ENSG00000174799.6	CEP135	ENST00000257287.4	9913	bta-let-7a-5p	2	102	108	-0.418	95	-0.418	96
ENSG00000174799.6	CEP135	ENST00000257287.4	9913	bta-let-7b	2	102	108	-0.44	96	-0.44	97
ENSG00000099814.11	CEP170B	ENST00000414716.3	9913	bta-miR-183	3	77	84	-0.323	96	-0.323	97
ENSG00000182504.6	CEP97	ENST00000341893.3	9913	bta-miR-183	3	3491	3498	-0.484	99	-0.373	98
ENSG00000165410.10	CFL2	ENST00000341223.3	9913	bta-miR-23b-3p	3	284	291	-0.397	98	-0.397	98
ENSG00000163320.6	CGGBP1	ENST00000309534.6	9913	bta-miR-23b-3p	3	3245	3252	-0.293	96	-0.127	88
ENSG00000204116.7	CHIC1	ENST00000373504.6	9913	bta-miR-96	3	5967	5974	-0.416	97	-0.116	83
ENSG00000109220.6	CHIC2	ENST00000263921.3	9913	bta-miR-30d	3	533	540	-0.341	96	-0.002	18
ENSG00000109220.6	CHIC2	ENST00000263921.3	9913	bta-miR-23b-3p	3	1270	1277	-0.579	99	-0.003	36
ENSG00000083937.4	CHMP2B	ENST00000263780.4	9913	bta-miR-30d	3	1498	1505	-0.327	95	-0.133	80
ENSG00000166664.9	CHRFAM7A	ENST00000397827.3	9913	bta-let-7a-5p	3	2186	2193	-0.44	96	-0.001	17
ENSG00000166664.9	CHRFAM7A	ENST00000397827.3	9913	bta-let-7b	3	2186	2193	-0.432	96	-0.001	17
ENSG00000175344.12	CHRNA7	ENST00000306901.3	9913	bta-let-7a-5p	3	2223	2230	-0.415	95	-0.415	96
ENSG00000175264.3	CHST1	ENST00000308064.2	9913	bta-miR-30d	3	280	287	-0.351	96	-0.351	97
ENSG00000175264.3	CHST1	ENST00000308064.2	9913	bta-miR-96	3	778	785	-0.482	98	-0.001	31
ENSG00000115526.6	CHST10	ENST00000264249.3	9913	bta-miR-23b-3p	3	1287	1294	-0.353	97	-0.353	98
ENSG00000115526.6	CHST10	ENST00000264249.3	9913	bta-miR-96	2	1317	1323	-0.436	98	-0.059	73
ENSG00000136213.7	CHST12	ENST00000258711.6	9913	bta-miR-30d	2	87	93	-0.312	95	-0.003	21
ENSG00000175040.4	CHST2	ENST00000309575.3	9913	bta-miR-30d	3	348	355	-0.379	97	-0.299	96
ENSG00000213341.6	CHUK	ENST00000370397.7	9913	bta-miR-23b-3p	3	1095	1102	-0.266	95	-0.127	88
ENSG00000169504.10	CLIC4	ENST00000374379.4	9913	bta-miR-183	2	849	855	-0.329	96	-0.291	96
ENSG00000113282.9	CLINT1	ENST00000523094.1	9913	bta-miR-532	3	503	510	-0.356	97	-0.34	98
ENSG00000172409.5	CLP1	ENST00000533682.1	9913	bta-let-7a-5p	2	134	140	-0.417	95	-0.417	96
ENSG00000146352.8	CLVS2	ENST00000275162.5	9913	bta-miR-96	2	208	214	-0.357	96	-0.357	97
ENSG00000146352.8	CLVS2	ENST00000275162.5	9913	bta-miR-183	2	1156	1162	-0.348	96	-0.348	98
ENSG00000064666.10	CNN2	ENST00000263097.4	9913	bta-miR-23b-3p	3	603	610	-0.493	99	-0.493	99
ENSG00000117519.11	CNN3	ENST00000370206.4	9913	bta-miR-96	2	650	656	-0.392	97	-0.118	83
ENSG00000168763.11	CNNM3	ENST00000377060.3	9913	bta-miR-96	3	536	543	-0.32	95	-0.248	94
ENSG00000166997.3	CNPY4	ENST00000262932.3	9913	bta-miR-96	3	583	590	-0.634	99	-0.538	99
ENSG00000119397.12	CNTRL	ENST00000373850.1	9913	bta-let-7a-5p	3	43	50	-0.503	97	-0.503	98
ENSG00000119397.12	CNTRL	ENST00000373850.1	9913	bta-let-7b	3	43	50	-0.503	97	-0.503	98
ENSG00000121058.4	COIL	ENST00000240316.4	9913	bta-let-7a-5p	3	134	141	-0.628	99	-0.628	99
ENSG00000121058.4	COIL	ENST00000240316.4	9913	bta-let-7b	3	134	141	-0.628	99	-0.628	99
ENSG00000197467.9	COL13A1	ENST00000398974.3	9913	bta-miR-30d	3	168	175	-0.44	98	-0.44	99
ENSG00000197467.9	COL13A1	ENST00000398974.3	9913	bta-miR-96	3	296	303	-0.404	97	-0.346	97
ENSG00000164692.13	COL1A2	ENST00000297268.6	9913	bta-let-7a-5p	3	382	389	-0.493	97	-0.422	97
ENSG00000164692.13	COL1A2	ENST00000297268.6	9913	bta-let-7b	3	382	389	-0.493	97	-0.422	97
ENSG00000168542.8	COL3A1	ENST00000304636.3	9913	bta-let-7a-5p	3	392	399	-0.428	95	-0.148	74
ENSG00000168542.8	COL3A1	ENST00000304636.3	9913	bta-let-7b	3	392	399	-0.428	95	-0.148	74
ENSG00000092758.11	COL9A3	ENST00000343916.3	9913	bta-miR-30d	3	275	282	-0.375	97	-0.375	98
ENSG00000198612.6	COPS8	ENST00000354371.2	9913	bta-miR-374a	2	149	155	-0.222	98	-0.002	37
ENSG00000132423.6	COQ3	ENST00000254759.3	9913	bta-miR-30d	3	42	49	-0.488	99	-0.488	99
ENSG00000128510.6	CPA4	ENST00000445470.2	9913	bta-let-7a-5p	3	307	314	-0.505	98	-0.505	98
ENSG00000128510.6	CPA4	ENST00000445470.2	9913	bta-let-7b	3	307	314	-0.513	98	-0.513	98
ENSG00000214575.5	CPEB1	ENST00000450751.2	9913	bta-miR-96	3	1111	1118	-0.363	96	-0.363	97
ENSG00000214575.5	CPEB1	ENST00000450751.2	9913	bta-let-7a-5p	3	1221	1228	-0.485	97	-0.485	98
ENSG00000214575.5	CPEB1	ENST00000450751.2	9913	bta-let-7b	3	1221	1228	-0.485	97	-0.485	98
ENSG00000139117.9	CPNE8	ENST00000331366.5	9913	bta-miR-30d	3	378	385	-0.341	96	-0.341	97
ENSG00000160917.10	CPSF4	ENST00000451876.1	9913	bta-miR-23b-3p	3	749	756	-0.29	96	-0.29	97
ENSG00000111605.12	CPSF6	ENST00000435070.2	9913	bta-miR-409a	3	156	163	-0.551	98	-0.491	98
ENSG00000111605.12	CPSF6	ENST00000435070.2	9913	bta-miR-96	2	2907	2913	-0.335	95	-0.023	58
ENSG00000169509.5	CRCT1	ENST00000368790.3	9913	bta-let-7a-5p	2	304	310	-0.572	99	-0.572	99
ENSG00000169509.5	CRCT1	ENST00000368790.3	9913	bta-let-7b	2	304	310	-0.572	99	-0.572	99
ENSG00000119878.5	CRIPT	ENST00000238892.3	9913	bta-miR-532	3	55	62	-0.737	99	-0.625	99
ENSG00000167193.7	CRK	ENST00000398970.5	9913	bta-miR-183	2	2476	2482	-0.446	98	-0.424	99
ENSG00000099942.8	CRKL	ENST00000354336.3	9913	bta-miR-96	3	301	308	-0.471	98	-0.471	99
ENSG00000176390.10	CRLF3	ENST00000324238.6	9913	bta-miR-23b-3p	3	919	926	-0.408	98	-0.001	30
ENSG00000160741.12	CRTC2	ENST00000368630.3	9913	bta-miR-374a	2	405	411	-0.2	98	-0.2	98
ENSG00000113712.12	CSNK1A1	ENST00000261798.5	9913	bta-miR-30d	3	831	838	-0.333	96	-0.273	95
ENSG00000101266.12	CSNK2A1	ENST00000349736.5	9913	bta-miR-183	2	2753	2759	-0.309	95	-0.011	49
ENSG00000104218.9	CSPP1	ENST00000262210.5	9913	bta-miR-96	2	567	573	-0.345	96	-0.152	87
ENSG00000150527.12	CTAGE5	ENST00000280083.3	9913	bta-miR-23b-3p	3	348	355	-0.295	96	-0.295	97
ENSG00000102974.10	CTCF	ENST00000264010.4	9913	bta-miR-23b-3p	3	989	996	-0.27	95	-0.27	97
ENSG00000144579.3	CTDSP1	ENST00000273062.2	9913	bta-miR-183	3	784	791	-0.436	98	-0.436	99
ENSG00000144677.10	CTDSPL	ENST00000443503.2	9913	bta-miR-100	3	2543	2550	-0.713	99	-0.538	98
ENSG00000144677.10	CTDSPL	ENST00000443503.2	9913	bta-miR-99b	3	2543	2550	-0.732	99	-0.551	98
ENSG00000144677.10	CTDSPL	ENST00000443503.2	9913	bta-miR-99a-5p	3	2543	2550	-0.705	99	-0.532	98
ENSG00000144677.10	CTDSPL	ENST00000443503.2	9913	bta-miR-183	3	2613	2620	-0.428	98	-0.331	97
ENSG00000116761.7	CTH	ENST00000411986.2	9913	bta-miR-30d	3	310	317	-0.364	97	-0.067	64
ENSG00000066032.14	CTNNA2	ENST00000496558.1	9913	bta-miR-183	2	596	602	-0.388	97	-0.388	98
ENSG00000036257.8	CUL3	ENST00000264414.4	9913	bta-miR-23b-3p	3	234	241	-0.334	97	-0.332	98
ENSG00000172115.4	CYCS	ENST00000305786.2	9913	bta-miR-532	2	539	545	-0.292	95	-0.267	96
ENSG00000019186.5	CYP24A1	ENST00000216862.3	9913	bta-miR-30d	3	943	950	-0.319	95	-0.319	96
ENSG00000095596.7	CYP26A1	ENST00000224356.4	9913	bta-miR-374a	3	98	105	-0.294	99	-0.294	99
ENSG00000173406.11	DAB1	ENST00000371236.2	9913	bta-miR-183	2	984	990	-0.326	96	-0.214	93
ENSG00000006634.3	DBF4	ENST00000265728.1	9913	bta-miR-30d	3	104	111	-0.378	97	-0.11	75
ENSG00000122741.11	DCAF10	ENST00000242323.7	9913	bta-miR-96	3	3543	3550	-0.397	97	-0.007	42
ENSG00000166341.6	DCHS1	ENST00000299441.3	9913	bta-miR-96	2	421	427	-0.345	96	-0.345	97
ENSG00000043093.9	DCUN1D1	ENST00000292782.4	9913	bta-miR-23b-3p	3	3524	3531	-0.268	95	-0.221	95
ENSG00000077279.12	DCX	ENST00000356915.2	9913	bta-miR-183	2	6315	6321	-0.331	96	-0.331	97
ENSG00000153904.14	DDAH1	ENST00000535924.2	9913	bta-miR-96	3	2774	2781	-0.433	98	-0.433	98
ENSG00000100523.10	DDHD1	ENST00000323669.5	9913	bta-miR-532	3	310	317	-0.472	98	-0.472	99
ENSG00000197312.7	DDI2	ENST00000480945.1	9913	bta-let-7b	3	65	72	-0.523	98	-0.523	98
ENSG00000197312.7	DDI2	ENST00000480945.1	9913	bta-let-7a-5p	3	65	72	-0.523	98	-0.523	98
ENSG00000175197.6	DDIT3	ENST00000547303.1	9913	bta-miR-96	2	74	80	-0.419	98	-0.419	98
ENSG00000168209.4	DDIT4	ENST00000307365.3	9913	bta-miR-30d	3	744	751	-0.331	96	-0.275	95
ENSG00000168872.11	DDX19A	ENST00000302243.7	9913	bta-let-7a-5p	3	103	110	-0.591	99	-0.591	99
ENSG00000168872.11	DDX19A	ENST00000302243.7	9913	bta-let-7b	3	103	110	-0.591	99	-0.591	99
ENSG00000157349.11	DDX19B	ENST00000288071.6	9913	bta-let-7b	3	103	110	-0.595	99	-0.593	99
ENSG00000157349.11	DDX19B	ENST00000288071.6	9913	bta-let-7a-5p	3	103	110	-0.595	99	-0.593	99
ENSG00000157349.11	DDX19B	ENST00000288071.6	9913	bta-miR-30d	3	176	183	-0.347	96	-0.15	83
ENSG00000024526.12	DEPDC1	ENST00000456315.2	9913	bta-miR-96	3	133	140	-0.399	97	-0.399	98
ENSG00000155792.5	DEPTOR	ENST00000286234.5	9913	bta-miR-96	3	984	991	-0.334	95	-0.173	89
ENSG00000121644.14	DESI2	ENST00000302550.11	9913	bta-miR-30d	3	282	289	-0.371	97	-0.371	98
ENSG00000121644.14	DESI2	ENST00000302550.11	9913	bta-miR-30d	3	304	311	-0.317	95	-0.317	96
ENSG00000182108.5	DEXI	ENST00000331808.4	9913	bta-miR-96	2	169	175	-0.331	95	-0.329	96
ENSG00000070413.14	DGCR2	ENST00000545799.1	9913	bta-miR-183	3	1638	1645	-0.489	99	-0.452	99
ENSG00000102780.12	DGKH	ENST00000261491.5	9913	bta-miR-96	3	216	223	-0.395	97	-0.395	98
ENSG00000228716.2	DHFR	ENST00000511032.1	9913	bta-miR-532	2	15	21	-0.428	98	-0.428	99
ENSG00000228716.2	DHFR	ENST00000511032.1	9913	bta-miR-23b-3p	3	57	64	-0.561	99	-0.561	99
ENSG00000105520.6	DKFZP761J1410	ENST00000251473.5	9913	bta-miR-96	3	387	394	-0.375	97	-0.375	97
ENSG00000105520.6	DKFZP761J1410	ENST00000251473.5	9913	bta-miR-183	2	1131	1137	-0.322	96	-0.322	97
ENSG00000150768.11	DLAT	ENST00000280346.6	9913	bta-miR-96	3	917	924	-0.365	96	-0.272	94
ENSG00000186047.9	DLEU7	ENST00000400393.3	9913	bta-miR-96	3	56	63	-0.42	98	-0.42	98
ENSG00000170579.10	DLGAP1	ENST00000400145.2	9913	bta-miR-30d	3	21	28	-0.427	98	-0.427	99
ENSG00000170579.10	DLGAP1	ENST00000400145.2	9913	bta-miR-23b-3p	3	28	35	-0.4	98	-0.4	99
ENSG00000170579.10	DLGAP1	ENST00000400145.2	9913	bta-miR-30d	3	74	81	-0.481	99	-0.481	99
ENSG00000126787.8	DLGAP5	ENST00000395425.2	9913	bta-miR-409a	2	59	65	-0.389	95	-0.389	97
ENSG00000144355.10	DLX1	ENST00000341900.6	9913	bta-miR-191	2	1367	1373	-0.423	96	-0.423	97
ENSG00000172869.10	DMXL1	ENST00000311085.8	9913	bta-miR-183	3	674	681	-0.317	96	-0.13	88
ENSG00000086061.11	DNAJA1	ENST00000330899.4	9913	bta-miR-183	2	615	621	-0.409	98	-0.319	97
ENSG00000138246.11	DNAJC13	ENST00000260818.6	9913	bta-miR-30d	3	267	274	-0.359	96	-0.359	97
ENSG00000059769.15	DNAJC25	ENST00000556107.1	9913	bta-miR-30d	3	340	347	-0.38	97	-0.38	98
ENSG00000244115.1	DNAJC25-GNG10	ENST00000374294.3	9913	bta-miR-30d	3	340	347	-0.409	98	-0.409	98
ENSG00000176410.7	DNAJC30	ENST00000395176.2	9913	bta-let-7a-5p	2	63	69	-0.488	97	-0.488	98
ENSG00000176410.7	DNAJC30	ENST00000395176.2	9913	bta-let-7b	2	63	69	-0.488	97	-0.488	98
ENSG00000167968.8	DNASE1L2	ENST00000564065.1	9913	bta-let-7a-5p	3	183	190	-0.555	98	-0.555	99
ENSG00000167968.8	DNASE1L2	ENST00000564065.1	9913	bta-let-7b	3	183	190	-0.555	98	-0.555	99
ENSG00000167130.13	DOLPP1	ENST00000540102.1	9913	bta-miR-30d	2	1390	1396	-0.354	96	-0.354	97
ENSG00000154813.5	DPH3	ENST00000488423.1	9913	bta-let-7a-5p	3	324	331	-0.731	99	-0.212	83
ENSG00000154813.5	DPH3	ENST00000488423.1	9913	bta-let-7b	3	324	331	-0.731	99	-0.212	83
ENSG00000173852.9	DPY19L1	ENST00000310974.4	9913	bta-miR-30d	3	2587	2594	-0.339	96	-0.141	81
ENSG00000143507.13	DUSP10	ENST00000366899.3	9913	bta-miR-183	3	847	854	-0.697	99	-0.697	99
ENSG00000112679.10	DUSP22	ENST00000419235.2	9913	bta-let-7a-5p	3	571	578	-0.506	98	-0.506	98
ENSG00000112679.10	DUSP22	ENST00000419235.2	9913	bta-let-7b	3	571	578	-0.506	98	-0.506	98
ENSG00000138166.5	DUSP5	ENST00000369583.3	9913	bta-miR-23b-3p	3	1013	1020	-0.387	98	-0.382	98
ENSG00000161202.13	DVL3	ENST00000313143.3	9913	bta-let-7a-5p	3	2346	2353	-0.419	95	-0.005	24
ENSG00000161202.13	DVL3	ENST00000313143.3	9913	bta-let-7b	3	2346	2353	-0.419	95	-0.005	24
ENSG00000133740.6	E2F5	ENST00000418930.2	9913	bta-let-7a-5p	2	27	33	-0.473	97	-0.473	98
ENSG00000133740.6	E2F5	ENST00000418930.2	9913	bta-let-7b	2	27	33	-0.473	97	-0.473	98
ENSG00000133740.6	E2F5	ENST00000418930.2	9913	bta-miR-96	2	604	610	-0.449	98	-0.449	98
ENSG00000169016.12	E2F6	ENST00000362009.4	9913	bta-let-7a-5p	3	1151	1158	-0.502	97	-0.459	97
ENSG00000169016.12	E2F6	ENST00000362009.4	9913	bta-let-7b	3	1151	1158	-0.51	98	-0.467	98
ENSG00000108001.9	EBF3	ENST00000368648.3	9913	bta-miR-23b-3p	3	440	447	-0.273	95	-0.273	97
ENSG00000186197.8	EDARADD	ENST00000359362.5	9913	bta-miR-23b-3p	3	58	65	-0.398	98	-0.398	98
ENSG00000078401.6	EDN1	ENST00000379375.5	9913	bta-let-7a-5p	3	574	581	-0.512	98	-0.512	98
ENSG00000078401.6	EDN1	ENST00000379375.5	9913	bta-let-7b	3	574	581	-0.512	98	-0.512	98
ENSG00000074266.13	EED	ENST00000327320.4	9913	bta-miR-30d	3	525	532	-0.415	98	-0.415	98
ENSG00000074266.13	EED	ENST00000327320.4	9913	bta-miR-30d	3	534	541	-0.449	98	-0.449	99
ENSG00000167658.11	EEF2	ENST00000309311.6	9913	bta-miR-183	2	135	141	-0.314	95	-0.314	97
ENSG00000167658.11	EEF2	ENST00000309311.6	9913	bta-miR-183	2	470	476	-0.307	95	-0.306	97
ENSG00000103319.7	EEF2K	ENST00000263026.5	9913	bta-let-7b	2	644	650	-0.413	95	-0.393	96
ENSG00000149547.10	EI24	ENST00000343678.4	9913	bta-miR-183	2	424	430	-0.461	98	-0.461	99
ENSG00000128829.7	EIF2AK4	ENST00000382727.2	9913	bta-miR-374a	3	140	147	-0.187	97	-0.185	98
ENSG00000125977.6	EIF2S2	ENST00000374980.2	9913	bta-miR-374a	3	282	289	-0.199	98	-0.199	98
ENSG00000107581.8	EIF3A	ENST00000369144.3	9913	bta-miR-30d	3	238	245	-0.328	95	-0.321	97
ENSG00000148730.6	EIF4EBP2	ENST00000373218.4	9913	bta-miR-96	3	143	150	-0.431	98	-0.431	98
ENSG00000100664.6	EIF5	ENST00000216554.3	9913	bta-miR-96	3	1926	1933	-0.368	96	-0.019	55
ENSG00000163577.3	EIF5A2	ENST00000474096.1	9913	bta-miR-374a	3	4445	4452	-0.191	97	-0.011	56
ENSG00000119915.4	ELOVL3	ENST00000370005.3	9913	bta-miR-23b-3p	3	207	214	-0.366	97	-0.366	98
ENSG00000012660.9	ELOVL5	ENST00000370918.4	9913	bta-miR-30d	3	1523	1530	-0.323	95	-0.321	97
ENSG00000214595.7	EML6	ENST00000356458.6	9913	bta-miR-96	3	831	838	-0.352	96	-0.352	97
ENSG00000163064.6	EN1	ENST00000295206.6	9913	bta-miR-374a	3	389	396	-0.272	99	-0.272	99
ENSG00000163064.6	EN1	ENST00000295206.6	9913	bta-miR-374a	3	398	405	-0.249	98	-0.249	99
ENSG00000154380.12	ENAH	ENST00000366844.3	9913	bta-miR-183	3	1672	1679	-0.452	98	-0.323	97
ENSG00000120533.8	ENY2	ENST00000521688.1	9913	bta-miR-183	1	50	56	-0.328	96	-0.328	97
ENSG00000163508.8	EOMES	ENST00000295743.4	9913	bta-miR-96	3	149	156	-0.324	95	-0.324	96
ENSG00000095203.10	EPB41L4B	ENST00000374557.4	9913	bta-miR-96	3	949	956	-0.383	97	-0.032	63
ENSG00000116106.7	EPHA4	ENST00000281821.2	9913	bta-miR-532	3	3012	3019	-0.281	95	-0.202	93
ENSG00000172031.6	EPHX4	ENST00000370383.4	9913	bta-miR-183	3	325	332	-0.66	99	-0.428	99
ENSG00000112851.10	ERBB2IP	ENST00000284037.5	9913	bta-miR-23b-3p	3	1235	1242	-0.303	96	-0.303	97
ENSG00000112851.10	ERBB2IP	ENST00000284037.5	9913	bta-miR-183	3	1463	1470	-0.34	96	-0.109	86
ENSG00000157554.14	ERG	ENST00000398905.1	9913	bta-miR-96	3	271	278	-0.361	96	-0.361	97
ENSG00000157554.14	ERG	ENST00000398905.1	9913	bta-miR-30d	3	1295	1302	-0.393	97	-0.393	98
ENSG00000087502.13	ERGIC2	ENST00000360150.4	9913	bta-miR-96	2	1222	1228	-0.333	95	-0.24	93
ENSG00000107566.9	ERLIN1	ENST00000421367.2	9913	bta-miR-96	3	1478	1485	-0.335	95	-0.312	96
ENSG00000178607.11	ERN1	ENST00000433197.3	9913	bta-miR-183	2	4164	4170	-0.377	97	-0.368	98
ENSG00000197930.8	ERO1L	ENST00000395686.3	9913	bta-miR-532	3	64	71	-0.47	98	-0.47	99
ENSG00000023318.7	ERP44	ENST00000262455.6	9913	bta-miR-183	2	1225	1231	-0.307	95	-0.004	39
ENSG00000139163.11	ETNK1	ENST00000266517.4	9913	bta-miR-374a	3	282	289	-0.179	97	-0.162	97
ENSG00000166979.8	EVA1C	ENST00000401402.3	9913	bta-miR-30d	3	156	163	-0.389	97	-0.379	98
ENSG00000116903.6	EXOC8	ENST00000360394.2	9913	bta-miR-183	3	383	390	-0.335	96	-0.335	97
ENSG00000182197.6	EXT1	ENST00000378204.2	9913	bta-miR-96	2	94	100	-0.373	97	-0.373	97
ENSG00000162694.9	EXTL2	ENST00000370113.3	9913	bta-miR-30d	3	256	263	-0.314	95	-0.314	96
ENSG00000092820.13	EZR	ENST00000337147.7	9913	bta-miR-96	3	182	189	-0.496	98	-0.496	99
ENSG00000092820.13	EZR	ENST00000337147.7	9913	bta-miR-183	3	368	375	-0.596	99	-0.458	99
ENSG00000145384.3	FABP2	ENST00000274024.3	9913	bta-miR-374a	3	419	426	-0.221	98	-0.221	99
ENSG00000169612.3	FAM103A1	ENST00000304191.3	9913	bta-let-7a-5p	3	216	223	-0.631	99	-0.631	99
ENSG00000169612.3	FAM103A1	ENST00000304191.3	9913	bta-let-7b	3	216	223	-0.631	99	-0.631	99
ENSG00000155744.5	FAM126B	ENST00000418596.3	9913	bta-miR-30d	3	5016	5023	-0.309	95	-0.088	70
ENSG00000148541.8	FAM13C	ENST00000373867.3	9913	bta-miR-374a	2	1484	1490	-0.143	95	-0.142	97
ENSG00000165660.7	FAM175B	ENST00000298492.5	9913	bta-miR-183	2	1533	1539	-0.306	95	-0.008	45
ENSG00000123575.8	FAM199X	ENST00000493442.1	9913	bta-miR-30d	3	50	57	-0.325	95	-0.321	97
ENSG00000124098.9	FAM210B	ENST00000371384.3	9913	bta-miR-30d	3	819	826	-0.315	95	-0.125	78
ENSG00000005238.15	FAM214B	ENST00000378566.1	9913	bta-let-7b	3	840	847	-0.424	95	-0.424	97
ENSG00000005238.15	FAM214B	ENST00000378566.1	9913	bta-let-7a-5p	3	840	847	-0.424	95	-0.424	97
ENSG00000204856.7	FAM216A	ENST00000377673.5	9913	bta-miR-96	3	20	27	-0.859	99	-0.859	99
ENSG00000204856.7	FAM216A	ENST00000377673.5	9913	bta-miR-374a	3	1021	1028	-0.233	98	0	28
ENSG00000173065.9	FAM222B	ENST00000582266.1	9913	bta-let-7b	3	535	542	-0.452	96	-0.452	97
ENSG00000173065.9	FAM222B	ENST00000582266.1	9913	bta-let-7a-5p	3	535	542	-0.452	96	-0.452	97
ENSG00000173065.9	FAM222B	ENST00000582266.1	9913	bta-miR-374a	3	3746	3753	-0.262	99	-0.192	98
ENSG00000185112.4	FAM43A	ENST00000329759.4	9913	bta-miR-30d	3	529	536	-0.419	98	-0.419	98
ENSG00000197872.7	FAM49A	ENST00000381323.3	9913	bta-miR-30d	3	50	57	-0.431	98	-0.431	99
ENSG00000153310.14	FAM49B	ENST00000519824.2	9913	bta-miR-96	3	172	179	-0.602	99	-0.602	99
ENSG00000157470.7	FAM81A	ENST00000288228.5	9913	bta-miR-96	2	113	119	-0.359	96	-0.359	97
ENSG00000176853.11	FAM91A1	ENST00000334705.7	9913	bta-miR-30d	3	2660	2667	-0.349	96	-0.345	97
ENSG00000078098.9	FAP	ENST00000188790.4	9913	bta-miR-30d	3	171	178	-0.501	99	-0.501	99
ENSG00000152767.11	FARP1	ENST00000595437.1	9913	bta-miR-96	3	293	300	-0.401	97	-0.052	71
ENSG00000117560.6	FASLG	ENST00000340030.3	9913	bta-let-7b	3	783	790	-0.473	97	-0.473	98
ENSG00000117560.6	FASLG	ENST00000340030.3	9913	bta-let-7a-5p	3	783	790	-0.481	97	-0.481	98
ENSG00000170271.6	FAXDC2	ENST00000326080.5	9913	bta-miR-23b-3p	3	1580	1587	-0.263	95	-0.263	96
ENSG00000005812.6	FBXL3	ENST00000355619.5	9913	bta-miR-374a	3	40	47	-0.196	98	-0.196	98
ENSG00000161243.4	FBXO27	ENST00000292853.4	9913	bta-miR-96	1	657	663	-0.323	95	-0.269	94
ENSG00000174013.7	FBXO45	ENST00000311630.6	9913	bta-miR-30d	3	1088	1095	-0.332	96	-0.332	97
ENSG00000112146.12	FBXO9	ENST00000244426.6	9913	bta-miR-23b-3p	3	425	432	-0.269	95	-0.02	60
ENSG00000157107.9	FCHO2	ENST00000430046.2	9913	bta-miR-183	3	471	478	-0.378	97	-0.378	98
ENSG00000169018.5	FEM1B	ENST00000306917.4	9913	bta-miR-96	3	1317	1324	-0.331	95	-0.235	93
ENSG00000102466.11	FGF14	ENST00000376131.4	9913	bta-miR-532	3	2719	2726	-0.371	97	-0.371	98
ENSG00000156427.7	FGF18	ENST00000274625.5	9913	bta-miR-374a	2	713	719	-0.176	97	-0.176	98
ENSG00000156427.7	FGF18	ENST00000274625.5	9913	bta-miR-374a	2	722	728	-0.146	95	-0.146	97
ENSG00000140285.5	FGF7	ENST00000267843.4	9913	bta-miR-23b-3p	3	1187	1194	-0.278	95	-0.278	97
ENSG00000068078.13	FGFR3	ENST00000340107.4	9913	bta-miR-99b	3	503	510	-0.567	98	-0.567	98
ENSG00000068078.13	FGFR3	ENST00000340107.4	9913	bta-miR-99a-5p	3	503	510	-0.58	98	-0.58	99
ENSG00000068078.13	FGFR3	ENST00000340107.4	9913	bta-miR-100	3	503	510	-0.58	98	-0.58	99
ENSG00000022267.12	FHL1	ENST00000394155.2	9913	bta-miR-96	3	55	62	-0.437	98	-0.437	98
ENSG00000112214.6	FHL5	ENST00000541107.1	9913	bta-miR-532	3	927	934	-0.31	96	-0.001	24
ENSG00000182263.9	FIGN	ENST00000333129.3	9913	bta-let-7a-5p	3	1399	1406	-0.508	98	-0.508	98
ENSG00000182263.9	FIGN	ENST00000333129.3	9913	bta-let-7b	3	1399	1406	-0.516	98	-0.516	98
ENSG00000182263.9	FIGN	ENST00000333129.3	9913	bta-let-7b	3	4836	4843	-0.476	97	-0.228	85
ENSG00000182263.9	FIGN	ENST00000333129.3	9913	bta-let-7a-5p	3	4836	4843	-0.476	97	-0.228	84
ENSG00000141756.14	FKBP10	ENST00000321562.4	9913	bta-miR-96	3	776	783	-0.482	98	-0.482	99
ENSG00000100442.6	FKBP3	ENST00000216330.3	9913	bta-miR-30d	2	115	121	-0.382	97	-0.382	98
ENSG00000096060.10	FKBP5	ENST00000536438.1	9913	bta-miR-100	3	1324	1331	-0.65	98	-0.25	86
ENSG00000096060.10	FKBP5	ENST00000536438.1	9913	bta-miR-99a-5p	3	1324	1331	-0.642	98	-0.247	86
ENSG00000096060.10	FKBP5	ENST00000536438.1	9913	bta-miR-99b	3	1324	1331	-0.661	98	-0.253	87
ENSG00000079150.13	FKBP7	ENST00000424785.2	9913	bta-miR-23b-3p	2	141	147	-0.314	96	-0.311	97
ENSG00000233404.2	FLJ20373	ENST00000414004.2	9913	bta-miR-96	2	624	630	-0.337	95	-0.337	97
ENSG00000233404.2	FLJ20373	ENST00000414004.2	9913	bta-miR-30d	3	869	876	-0.47	99	-0.47	99
ENSG00000115414.14	FN1	ENST00000357009.2	9913	bta-miR-96	3	1195	1202	-0.43	98	-0.336	97
ENSG00000251493.2	FOXD1	ENST00000499003.3	9913	bta-miR-30d	3	534	541	-0.507	99	-0.507	99
ENSG00000137273.3	FOXF2	ENST00000259806.1	9913	bta-miR-96	3	439	446	-0.345	96	-0.345	97
ENSG00000141568.15	FOXK2	ENST00000335255.5	9913	bta-miR-96	3	38	45	-0.414	97	-0.414	98
ENSG00000170802.11	FOXN2	ENST00000340553.3	9913	bta-miR-183	2	1142	1148	-0.288	95	-0.288	96
ENSG00000150907.6	FOXO1	ENST00000379561.5	9913	bta-miR-96	3	270	277	-0.37	96	-0.37	97
ENSG00000114861.14	FOXP1	ENST00000318789.4	9913	bta-miR-183	2	165	171	-0.355	97	-0.355	98
ENSG00000114861.14	FOXP1	ENST00000318789.4	9913	bta-miR-532	3	4358	4365	-0.305	96	-0.032	63
ENSG00000164379.4	FOXQ1	ENST00000296839.2	9913	bta-miR-96	3	417	424	-0.786	99	-0.777	99
ENSG00000110074.6	FOXRED1	ENST00000263578.5	9913	bta-miR-23b-3p	2	412	418	-0.268	95	-0.268	96
ENSG00000148690.10	FRA10AC1	ENST00000536233.1	9913	bta-miR-23b-3p	3	150	157	-0.372	98	-0.372	98
ENSG00000114541.10	FRMD4B	ENST00000398540.3	9913	bta-let-7a-5p	3	1114	1121	-0.465	97	-0.465	98
ENSG00000114541.10	FRMD4B	ENST00000398540.3	9913	bta-let-7b	3	1114	1121	-0.465	97	-0.465	97
ENSG00000171877.15	FRMD5	ENST00000484674.1	9913	bta-miR-96	3	2916	2923	-0.506	99	-0.164	88
ENSG00000171877.15	FRMD5	ENST00000484674.1	9913	bta-miR-183	2	3001	3007	-0.37	97	-0.124	87
ENSG00000139926.11	FRMD6	ENST00000395718.2	9913	bta-miR-183	3	85	92	-0.55	99	-0.55	99
ENSG00000156869.8	FRRS1	ENST00000287474.5	9913	bta-miR-374a	3	362	369	-0.284	99	-0.268	99
ENSG00000166225.4	FRS2	ENST00000550389.1	9913	bta-miR-96	3	1915	1922	-0.44	98	-0.32	96
ENSG00000166225.4	FRS2	ENST00000550389.1	9913	bta-miR-532	3	3747	3754	-0.321	96	-0.141	89
ENSG00000265817.1	FSBP	ENST00000481490.2	9913	bta-miR-183	3	3564	3571	-0.467	99	-0.37	98
ENSG00000196371.2	FUT4	ENST00000358752.2	9913	bta-miR-23b-3p	3	741	748	-0.364	97	-0.364	98
ENSG00000172461.6	FUT9	ENST00000302103.5	9913	bta-miR-96	2	8415	8421	-0.332	95	-0.332	96
ENSG00000010810.13	FYN	ENST00000368682.3	9913	bta-miR-96	2	300	306	-0.336	95	-0.336	97
ENSG00000122068.8	FYTTD1	ENST00000241502.4	9913	bta-miR-96	2	1152	1158	-0.326	95	-0.322	96
ENSG00000104290.6	FZD3	ENST00000240093.3	9913	bta-let-7a-5p	3	1834	1841	-0.414	95	-0.386	95
ENSG00000104290.6	FZD3	ENST00000240093.3	9913	bta-let-7b	3	1834	1841	-0.414	95	-0.386	95
ENSG00000104290.6	FZD3	ENST00000240093.3	9913	bta-let-7a-5p	3	3566	3573	-0.43	96	-0.386	95
ENSG00000104290.6	FZD3	ENST00000240093.3	9913	bta-let-7b	3	3566	3573	-0.422	95	-0.378	95
ENSG00000177283.4	FZD8	ENST00000374694.1	9913	bta-miR-99b	2	560	566	-0.44	95	-0.44	97
ENSG00000177283.4	FZD8	ENST00000374694.1	9913	bta-miR-100	2	560	566	-0.455	95	-0.455	97
ENSG00000177283.4	FZD8	ENST00000374694.1	9913	bta-miR-99a-5p	2	560	566	-0.444	95	-0.444	97
ENSG00000163288.9	GABRB1	ENST00000295454.3	9913	bta-miR-30d	3	101	108	-0.437	98	-0.437	99
ENSG00000116717.7	GADD45A	ENST00000370986.4	9913	bta-miR-374a	3	460	467	-0.342	99	-0.275	99
ENSG00000119514.5	GALNT12	ENST00000375011.3	9913	bta-miR-23b-3p	3	166	173	-0.378	98	-0.378	98
ENSG00000172020.8	GAP43	ENST00000305124.6	9913	bta-miR-96	2	525	531	-0.474	98	-0.474	99
ENSG00000007237.14	GAS7	ENST00000437099.2	9913	bta-let-7b	3	666	673	-0.428	95	-0.428	97
ENSG00000007237.14	GAS7	ENST00000437099.2	9913	bta-let-7a-5p	3	666	673	-0.428	95	-0.428	97
ENSG00000001084.6	GCLC	ENST00000229416.6	9913	bta-miR-30d	2	327	333	-0.312	95	-0.312	96
ENSG00000023909.5	GCLM	ENST00000370238.3	9913	bta-miR-183	3	610	617	-0.558	99	-0.213	93
ENSG00000187210.8	GCNT1	ENST00000376730.4	9913	bta-miR-96	3	289	296	-0.605	99	-0.605	99
ENSG00000176928.4	GCNT4	ENST00000322348.4	9913	bta-let-7a-5p	3	460	467	-0.444	96	-0.444	97
ENSG00000176928.4	GCNT4	ENST00000322348.4	9913	bta-let-7b	3	460	467	-0.444	96	-0.444	97
ENSG00000156466.8	GDF6	ENST00000287020.5	9913	bta-let-7b	3	2043	2050	-0.421	95	-0.2	81
ENSG00000156466.8	GDF6	ENST00000287020.5	9913	bta-let-7a-5p	3	2043	2050	-0.421	95	-0.2	81
ENSG00000168621.10	GDNF	ENST00000326524.2	9913	bta-miR-96	3	1021	1028	-0.375	97	-0.375	97
ENSG00000142252.6	GEMIN7	ENST00000270257.4	9913	bta-let-7b	3	214	221	-0.692	99	-0.612	99
ENSG00000142252.6	GEMIN7	ENST00000270257.4	9913	bta-let-7a-5p	3	214	221	-0.692	99	-0.612	99
ENSG00000103365.11	GGA2	ENST00000309859.4	9913	bta-miR-96	2	90	96	-0.343	96	-0.246	93
ENSG00000055211.8	GINM1	ENST00000367419.5	9913	bta-miR-96	2	277	283	-0.482	98	-0.351	97
ENSG00000123159.11	GIPC1	ENST00000393029.3	9913	bta-let-7b	3	240	247	-0.426	95	-0.426	97
ENSG00000123159.11	GIPC1	ENST00000393029.3	9913	bta-let-7a-5p	3	240	247	-0.426	95	-0.426	97
ENSG00000182963.5	GJC1	ENST00000426548.1	9913	bta-miR-96	3	3708	3715	-0.384	97	-0.063	74
ENSG00000198835.3	GJC2	ENST00000366714.2	9913	bta-miR-30d	3	689	696	-0.437	98	-0.195	89
ENSG00000159248.4	GJD2	ENST00000290374.4	9913	bta-miR-183	3	1204	1211	-0.557	99	-0.557	99
ENSG00000106415.8	GLCCI1	ENST00000223145.5	9913	bta-miR-30d	3	394	401	-0.32	95	-0.32	96
ENSG00000119392.10	GLE1	ENST00000309971.4	9913	bta-miR-96	3	1005	1012	-0.483	98	-0.333	96
ENSG00000145451.8	GLRA3	ENST00000274093.3	9913	bta-miR-183	3	5830	5837	-0.418	98	-0.418	99
ENSG00000197045.8	GMFB	ENST00000358056.3	9913	bta-miR-183	3	1045	1052	-0.377	97	-0.13	88
ENSG00000163655.11	GMPS	ENST00000496455.2	9913	bta-miR-99b	3	184	191	-0.463	96	-0.437	97
ENSG00000163655.11	GMPS	ENST00000496455.2	9913	bta-miR-99a-5p	3	184	191	-0.468	96	-0.441	97
ENSG00000163655.11	GMPS	ENST00000496455.2	9913	bta-miR-100	3	184	191	-0.492	97	-0.463	97
ENSG00000065135.7	GNAI3	ENST00000369851.4	9913	bta-miR-96	3	1031	1038	-0.431	98	-0.413	98
ENSG00000156052.6	GNAQ	ENST00000286548.4	9913	bta-miR-183	2	776	782	-0.313	95	-0.313	97
ENSG00000172354.5	GNB2	ENST00000303210.4	9913	bta-miR-374a	2	321	327	-0.217	98	-0.217	99
ENSG00000159921.10	GNE	ENST00000396594.3	9913	bta-miR-96	3	215	222	-0.489	98	-0.489	99
ENSG00000242616.3	GNG10	ENST00000374293.4	9913	bta-miR-30d	3	343	350	-0.477	99	-0.477	99
ENSG00000242616.3	GNG10	ENST00000374293.4	9913	bta-miR-23b-3p	2	736	742	-0.259	95	-0.259	96
ENSG00000172380.5	GNG12	ENST00000370982.3	9913	bta-miR-409a	3	85	92	-0.625	99	-0.625	99
ENSG00000172380.5	GNG12	ENST00000370982.3	9913	bta-miR-183	3	2751	2758	-0.571	99	-0.545	99
ENSG00000172380.5	GNG12	ENST00000370982.3	9913	bta-miR-96	3	2903	2910	-0.358	96	-0.343	97
ENSG00000174021.6	GNG5	ENST00000370645.4	9913	bta-miR-183	3	102	109	-0.824	99	-0.824	99
ENSG00000174021.6	GNG5	ENST00000370645.4	9913	bta-let-7a-5p	2	145	151	-0.626	99	-0.626	99
ENSG00000174021.6	GNG5	ENST00000370645.4	9913	bta-let-7b	2	145	151	-0.626	99	-0.626	99
ENSG00000113552.11	GNPDA1	ENST00000311337.6	9913	bta-miR-30d	3	1106	1113	-0.451	99	-0.44	99
ENSG00000111670.10	GNPTAB	ENST00000299314.7	9913	bta-let-7b	3	20	27	-0.532	98	-0.532	99
ENSG00000111670.10	GNPTAB	ENST00000299314.7	9913	bta-let-7a-5p	3	20	27	-0.532	98	-0.532	99
ENSG00000147533.12	GOLGA7	ENST00000405786.2	9913	bta-miR-183	2	136	142	-0.32	96	-0.32	97
ENSG00000111711.5	GOLT1B	ENST00000540141.1	9913	bta-let-7b	3	1715	1722	-0.48	97	-0.121	70
ENSG00000111711.5	GOLT1B	ENST00000540141.1	9913	bta-let-7a-5p	3	1715	1722	-0.48	97	-0.121	70
ENSG00000198746.8	GPATCH3	ENST00000361720.5	9913	bta-let-7a-5p	3	158	165	-0.508	98	-0.508	98
ENSG00000198746.8	GPATCH3	ENST00000361720.5	9913	bta-let-7b	3	158	165	-0.508	98	-0.508	98
ENSG00000147257.9	GPC3	ENST00000370818.3	9913	bta-miR-96	3	230	237	-0.739	99	-0.716	99
ENSG00000076716.7	GPC4	ENST00000370828.3	9913	bta-let-7a-5p	3	1975	1982	-0.424	95	-0.009	29
ENSG00000125772.8	GPCPD1	ENST00000379019.4	9913	bta-miR-183	2	458	464	-0.341	96	-0.341	97
ENSG00000020181.13	GPR124	ENST00000315215.7	9913	bta-miR-96	3	1434	1441	-0.421	98	-0.421	98
ENSG00000181619.11	GPR135	ENST00000395116.1	9913	bta-miR-96	3	165	172	-0.403	97	-0.403	98
ENSG00000180998.7	GPR137C	ENST00000321662.6	9913	bta-miR-532	3	473	480	-0.307	96	-0.288	97
ENSG00000178015.4	GPR150	ENST00000380007.2	9913	bta-miR-30d	3	167	174	-0.405	97	-0.405	98
ENSG00000175697.6	GPR156	ENST00000464295.1	9913	bta-let-7b	3	173	180	-0.429	96	-0.429	97
ENSG00000175697.6	GPR156	ENST00000464295.1	9913	bta-let-7a-5p	3	173	180	-0.429	95	-0.429	97
ENSG00000172209.4	GPR22	ENST00000304402.4	9913	bta-miR-96	1	61	67	-0.32	95	-0.32	96
ENSG00000181773.6	GPR3	ENST00000374024.3	9913	bta-miR-183	2	274	280	-0.298	95	-0.298	96
ENSG00000166123.9	GPT2	ENST00000340124.4	9913	bta-miR-23b-3p	3	189	196	-0.392	98	-0.388	98
ENSG00000116157.5	GPX7	ENST00000361314.4	9913	bta-let-7a-5p	3	312	319	-0.508	98	-0.508	98
ENSG00000116157.5	GPX7	ENST00000361314.4	9913	bta-let-7b	3	312	319	-0.508	98	-0.508	98
ENSG00000166923.6	GREM1	ENST00000560677.1	9913	bta-miR-23b-3p	3	3032	3039	-0.307	96	-0.135	89
ENSG00000083307.6	GRHL2	ENST00000251808.3	9913	bta-miR-96	3	2658	2665	-0.341	95	-0.341	97
ENSG00000155511.13	GRIA1	ENST00000285900.5	9913	bta-miR-96	3	68	75	-0.352	96	-0.352	97
ENSG00000196277.11	GRM7	ENST00000486284.1	9913	bta-miR-96	2	1085	1091	-0.372	96	-0.372	97
ENSG00000164284.10	GRPEL2	ENST00000329271.3	9913	bta-let-7a-5p	2	1004	1010	-0.422	95	-0.379	95
ENSG00000164284.10	GRPEL2	ENST00000329271.3	9913	bta-let-7b	2	1004	1010	-0.433	96	-0.389	95
ENSG00000100744.10	GSKIP	ENST00000555181.1	9913	bta-miR-30d	3	848	855	-0.404	97	-0.404	98
ENSG00000105793.11	GTPBP10	ENST00000222511.6	9913	bta-miR-374a	3	486	493	-0.139	95	-0.016	62
ENSG00000144366.11	GULP1	ENST00000409843.1	9913	bta-miR-96	2	144	150	-0.45	98	-0.45	98
ENSG00000113648.12	H2AFY	ENST00000511689.1	9913	bta-miR-30d	2	481	487	-0.363	97	-0.362	97
ENSG00000132475.4	H3F3B	ENST00000591890.1	9913	bta-miR-183	2	42	48	-0.306	95	-0.306	97
ENSG00000113196.2	HAND1	ENST00000231121.2	9913	bta-let-7a-5p	3	795	802	-0.736	99	-0.736	99
ENSG00000113196.2	HAND1	ENST00000231121.2	9913	bta-let-7b	3	795	802	-0.744	99	-0.744	99
ENSG00000145681.6	HAPLN1	ENST00000274341.4	9913	bta-miR-374a	3	191	198	-0.179	97	-0.179	98
ENSG00000113070.6	HBEGF	ENST00000230990.6	9913	bta-miR-96	3	178	185	-0.574	99	-0.574	99
ENSG00000113070.6	HBEGF	ENST00000230990.6	9913	bta-miR-183	2	1357	1363	-0.359	97	-0.141	89
ENSG00000130021.9	HDHD1	ENST00000381077.5	9913	bta-let-7a-5p	3	496	503	-0.545	98	-0.095	66
ENSG00000130021.9	HDHD1	ENST00000381077.5	9913	bta-let-7b	3	496	503	-0.545	98	-0.095	67
ENSG00000165259.9	HDX	ENST00000297977.5	9913	bta-miR-23b-3p	3	3819	3826	-0.31	96	-0.199	94
ENSG00000165338.12	HECTD2	ENST00000371667.1	9913	bta-miR-183	2	574	580	-0.352	97	-0.352	98
ENSG00000179111.4	HES7	ENST00000541682.2	9913	bta-miR-99b	3	647	654	-0.612	98	-0.578	99
ENSG00000179111.4	HES7	ENST00000541682.2	9913	bta-miR-100	3	647	654	-0.609	98	-0.576	98
ENSG00000179111.4	HES7	ENST00000541682.2	9913	bta-miR-99a-5p	3	647	654	-0.609	98	-0.576	98
ENSG00000127946.12	HIP1	ENST00000336926.6	9913	bta-let-7b	3	3358	3365	-0.435	96	-0.311	92
ENSG00000127946.12	HIP1	ENST00000336926.6	9913	bta-let-7a-5p	3	3358	3365	-0.435	96	-0.311	92
ENSG00000149929.11	HIRIP3	ENST00000564026.1	9913	bta-miR-30d	3	382	389	-0.402	97	-0.402	98
ENSG00000071794.11	HLTF	ENST00000465259.1	9913	bta-miR-183	3	2088	2095	-0.421	98	-0.061	78
ENSG00000137309.15	HMGA1	ENST00000347617.6	9913	bta-let-7b	2	888	894	-0.487	97	-0.487	98
ENSG00000137309.15	HMGA1	ENST00000347617.6	9913	bta-let-7a-5p	2	888	894	-0.476	97	-0.476	98
ENSG00000149948.9	HMGA2	ENST00000403681.2	9913	bta-let-7b	3	21	28	-0.68	99	-0.68	99
ENSG00000149948.9	HMGA2	ENST00000403681.2	9913	bta-let-7a-5p	3	21	28	-0.68	99	-0.68	99
ENSG00000149948.9	HMGA2	ENST00000403681.2	9913	bta-let-7a-5p	2	1238	1244	-0.439	96	-0.439	97
ENSG00000149948.9	HMGA2	ENST00000403681.2	9913	bta-let-7b	2	1238	1244	-0.439	96	-0.439	97
ENSG00000149948.9	HMGA2	ENST00000403681.2	9913	bta-let-7a-5p	2	2480	2486	-0.461	97	-0.454	97
ENSG00000149948.9	HMGA2	ENST00000403681.2	9913	bta-let-7b	2	2480	2486	-0.483	97	-0.476	98
ENSG00000164104.7	HMGB2	ENST00000296503.5	9913	bta-miR-23b-3p	3	64	71	-0.515	99	-0.515	99
ENSG00000198830.6	HMGN2	ENST00000361427.5	9913	bta-miR-23b-3p	3	612	619	-0.426	98	-0.412	99
ENSG00000189159.11	HN1	ENST00000476258.1	9913	bta-miR-183	3	481	488	-0.478	99	-0.232	94
ENSG00000206053.8	HN1L	ENST00000248098.3	9913	bta-miR-96	2	2024	2030	-0.37	96	-0.012	50
ENSG00000164749.7	HNF4G	ENST00000396423.2	9913	bta-miR-23b-3p	3	32	39	-0.369	98	-0.369	98
ENSG00000096746.13	HNRNPH3	ENST00000265866.7	9913	bta-miR-23b-3p	3	1053	1060	-0.298	96	-0.131	89
ENSG00000152413.10	HOMER1	ENST00000334082.6	9913	bta-miR-96	2	17	23	-0.417	97	-0.417	98
ENSG00000168172.4	HOOK3	ENST00000307602.4	9913	bta-miR-96	3	212	219	-0.349	96	-0.318	96
ENSG00000105991.7	HOXA1	ENST00000355633.5	9913	bta-miR-100	2	1502	1508	-0.474	96	-0.474	97
ENSG00000105991.7	HOXA1	ENST00000355633.5	9913	bta-miR-99b	2	1502	1508	-0.481	96	-0.481	97
ENSG00000105991.7	HOXA1	ENST00000355633.5	9913	bta-miR-99a-5p	2	1502	1508	-0.496	97	-0.496	98
ENSG00000105991.7	HOXA1	ENST00000355633.5	9913	bta-miR-374a	3	1685	1692	-0.175	97	0	0
ENSG00000253293.3	HOXA10	ENST00000283921.4	9913	bta-miR-374a	3	1111	1118	-0.167	96	-0.167	97
ENSG00000106004.4	HOXA5	ENST00000222726.3	9913	bta-miR-96	2	339	345	-0.345	96	-0.345	97
ENSG00000078399.11	HOXA9	ENST00000396345.1	9913	bta-miR-652	3	2118	2125	-0.579	98	-0.009	17
ENSG00000120094.6	HOXB1	ENST00000239174.6	9913	bta-let-7b	3	963	970	-0.606	99	-0.606	99
ENSG00000120094.6	HOXB1	ENST00000239174.6	9913	bta-let-7a-5p	3	963	970	-0.614	99	-0.614	99
ENSG00000182742.5	HOXB4	ENST00000332503.5	9913	bta-miR-23b-3p	3	893	900	-0.378	98	-0.378	98
ENSG00000120075.5	HOXB5	ENST00000239151.5	9913	bta-miR-23b-3p	3	307	314	-0.364	97	-0.364	98
ENSG00000128714.5	HOXD13	ENST00000392539.3	9913	bta-miR-374a	3	1255	1262	-0.144	95	-0.016	62
ENSG00000175879.7	HOXD8	ENST00000313173.4	9913	bta-miR-183	3	914	921	-0.394	98	-0.004	40
ENSG00000122254.6	HS3ST2	ENST00000261374.3	9913	bta-miR-99a-5p	3	667	674	-0.715	99	-0.715	99
ENSG00000122254.6	HS3ST2	ENST00000261374.3	9913	bta-miR-100	3	667	674	-0.731	99	-0.731	99
ENSG00000122254.6	HS3ST2	ENST00000261374.3	9913	bta-miR-99b	3	667	674	-0.718	99	-0.718	99
ENSG00000125430.4	HS3ST3B1	ENST00000360954.2	9913	bta-miR-99a-5p	3	283	290	-0.62	98	-0.62	99
ENSG00000125430.4	HS3ST3B1	ENST00000360954.2	9913	bta-miR-100	3	283	290	-0.612	98	-0.612	99
ENSG00000125430.4	HS3ST3B1	ENST00000360954.2	9913	bta-miR-99b	3	283	290	-0.607	98	-0.607	99
ENSG00000230989.2	HSBP1	ENST00000433866.2	9913	bta-miR-374a	3	94	101	-0.51	99	-0.51	99
ENSG00000166598.8	HSP90B1	ENST00000299767.5	9913	bta-miR-23b-3p	3	38	45	-0.302	96	-0.287	97
ENSG00000155304.4	HSPA13	ENST00000285667.3	9913	bta-miR-96	2	331	337	-0.404	97	-0.404	98
ENSG00000168830.6	HTR1E	ENST00000305344.5	9913	bta-let-7b	2	172	178	-0.483	97	-0.483	98
ENSG00000168830.6	HTR1E	ENST00000305344.5	9913	bta-let-7a-5p	2	172	178	-0.483	97	-0.483	98
ENSG00000102468.6	HTR2A	ENST00000378688.4	9913	bta-miR-183	3	3054	3061	-0.447	98	-0.447	99
ENSG00000003147.13	ICA1	ENST00000402384.3	9913	bta-miR-183	2	105	111	-0.551	99	-0.551	99
ENSG00000112144.11	ICK	ENST00000350082.5	9913	bta-miR-183	2	2830	2836	-0.306	95	-0.114	87
ENSG00000172201.6	ID4	ENST00000378700.3	9913	bta-miR-532	3	1317	1324	-0.615	99	-0.115	86
ENSG00000138413.9	IDH1	ENST00000345146.2	9913	bta-miR-23b-3p	2	767	773	-0.256	95	-0.256	96
ENSG00000182054.5	IDH2	ENST00000330062.3	9913	bta-miR-183	3	267	274	-0.489	99	-0.024	61
ENSG00000073792.11	IGF2BP2	ENST00000382199.2	9913	bta-let-7a-5p	3	1247	1254	-0.442	96	-0.442	97
ENSG00000073792.11	IGF2BP2	ENST00000382199.2	9913	bta-let-7b	3	1247	1254	-0.466	97	-0.466	98
ENSG00000147255.13	IGSF1	ENST00000370900.1	9913	bta-let-7a-5p	3	853	860	-0.564	99	-0.564	99
ENSG00000147255.13	IGSF1	ENST00000370900.1	9913	bta-let-7b	3	853	860	-0.564	99	-0.564	99
ENSG00000162729.9	IGSF8	ENST00000368086.1	9913	bta-miR-23b-3p	3	275	282	-0.535	99	-0.535	99
ENSG00000113302.4	IL12B	ENST00000231228.2	9913	bta-miR-23b-3p	3	353	360	-0.388	98	-0.388	98
ENSG00000169194.5	IL13	ENST00000304506.3	9913	bta-let-7a-5p	3	561	568	-0.499	97	-0.499	98
ENSG00000169194.5	IL13	ENST00000304506.3	9913	bta-let-7b	3	561	568	-0.499	97	-0.499	98
ENSG00000115008.5	IL1A	ENST00000263339.3	9913	bta-miR-374a	2	650	656	-0.143	95	-0.143	97
ENSG00000189108.8	IL1RAPL2	ENST00000372582.1	9913	bta-miR-30d	3	143	150	-0.614	99	-0.614	99
ENSG00000103522.11	IL21R	ENST00000395755.1	9913	bta-miR-23b-3p	3	983	990	-0.34	97	-0.34	98
ENSG00000110944.4	IL23A	ENST00000228534.4	9913	bta-miR-374a	2	247	253	-0.213	98	-0.213	98
ENSG00000164399.4	IL3	ENST00000296870.2	9913	bta-miR-23b-3p	3	249	256	-0.414	98	-0.414	99
ENSG00000112706.7	IMPG1	ENST00000369963.3	9913	bta-miR-183	3	1396	1403	-0.489	99	-0.489	99
ENSG00000148153.9	INIP	ENST00000374242.4	9913	bta-miR-23b-3p	3	394	401	-0.36	97	-0.36	98
ENSG00000114933.11	INO80D	ENST00000403263.1	9913	bta-miR-30d	1	10382	10388	-0.315	95	-0.315	96
ENSG00000068383.14	INPP5A	ENST00000368594.3	9913	bta-miR-96	2	843	849	-0.321	95	-0.321	96
ENSG00000125629.10	INSIG2	ENST00000245787.4	9913	bta-miR-96	3	353	360	-0.582	99	-0.489	99
ENSG00000168348.3	INSM2	ENST00000307169.3	9913	bta-miR-96	3	483	490	-0.441	98	-0.441	98
ENSG00000161896.6	IP6K3	ENST00000451316.1	9913	bta-miR-30d	3	812	819	-0.318	95	-0.318	96
ENSG00000127080.5	IPPK	ENST00000287996.3	9913	bta-miR-23b-3p	3	36	43	-0.298	96	-0.298	97
ENSG00000127080.5	IPPK	ENST00000287996.3	9913	bta-miR-183	3	2183	2190	-0.576	99	-0.033	67
ENSG00000125347.9	IRF1	ENST00000245414.4	9913	bta-miR-23b-3p	3	486	493	-0.314	96	-0.314	97
ENSG00000168310.6	IRF2	ENST00000393593.3	9913	bta-miR-23b-3p	3	337	344	-0.27	95	-0.27	97
ENSG00000117595.6	IRF6	ENST00000367021.3	9913	bta-miR-96	3	630	637	-0.338	95	-0.063	73
ENSG00000169047.5	IRS1	ENST00000305123.5	9913	bta-miR-183	3	664	671	-0.496	99	-0.437	99
ENSG00000185950.7	IRS2	ENST00000375856.3	9913	bta-miR-532	3	1989	1996	-0.379	97	-0.379	98
ENSG00000165898.9	ISCA2	ENST00000554924.1	9913	bta-miR-23b-3p	3	313	320	-0.456	99	-0.436	99
ENSG00000016082.10	ISL1	ENST00000230658.7	9913	bta-miR-652	3	1067	1074	-0.829	99	-0.765	99
ENSG00000150093.14	ITGB1	ENST00000396033.2	9913	bta-miR-183	2	602	608	-0.35	97	-0.35	98
ENSG00000139626.11	ITGB7	ENST00000267082.5	9913	bta-let-7a-5p	3	126	133	-0.438	96	-0.438	97
ENSG00000139626.11	ITGB7	ENST00000267082.5	9913	bta-let-7b	3	126	133	-0.438	96	-0.438	97
ENSG00000116679.11	IVNS1ABP	ENST00000367498.3	9913	bta-miR-96	3	1083	1090	-0.424	98	-0.052	70
ENSG00000153814.7	JAZF1	ENST00000283928.5	9913	bta-miR-96	2	17	23	-0.439	98	-0.439	98
ENSG00000140044.8	JDP2	ENST00000435893.2	9913	bta-miR-30d	3	603	610	-0.372	97	-0.372	98
ENSG00000070495.10	JMJD6	ENST00000397625.4	9913	bta-miR-96	2	230	236	-0.389	97	-0.389	98
ENSG00000100221.6	JOSD1	ENST00000216039.5	9913	bta-miR-30d	3	1878	1885	-0.332	96	-0.147	82
ENSG00000102781.9	KATNAL1	ENST00000380615.3	9913	bta-miR-23b-3p	3	42	49	-0.312	96	-0.308	97
ENSG00000134152.6	KATNBL1	ENST00000256544.3	9913	bta-miR-30d	3	1045	1052	-0.394	97	-0.043	56
ENSG00000134152.6	KATNBL1	ENST00000256544.3	9913	bta-let-7b	2	1091	1097	-0.413	95	-0.045	52
ENSG00000134152.6	KATNBL1	ENST00000256544.3	9913	bta-let-7a-5p	2	1091	1097	-0.413	95	-0.045	52
ENSG00000253320.1	KB-1507C5.2	ENST00000524007.1	9913	bta-miR-532	3	918	925	-0.526	99	-0.007	38
ENSG00000163376.7	KBTBD8	ENST00000295568.4	9913	bta-miR-100	3	377	384	-0.706	99	-0.706	99
ENSG00000163376.7	KBTBD8	ENST00000295568.4	9913	bta-miR-99a-5p	3	377	384	-0.706	99	-0.706	99
ENSG00000163376.7	KBTBD8	ENST00000295568.4	9913	bta-miR-99b	3	377	384	-0.693	99	-0.693	99
ENSG00000182324.5	KCNJ14	ENST00000391884.1	9913	bta-miR-183	2	881	887	-0.428	98	-0.428	99
ENSG00000100433.11	KCNK10	ENST00000340700.5	9913	bta-miR-183	3	138	145	-0.467	99	-0.467	99
ENSG00000100433.11	KCNK10	ENST00000340700.5	9913	bta-miR-183	2	1182	1188	-0.339	96	-0.339	97
ENSG00000082482.9	KCNK2	ENST00000444842.2	9913	bta-miR-183	3	289	296	-0.409	98	-0.409	98
ENSG00000100379.13	KCTD17	ENST00000402077.3	9913	bta-let-7a-5p	3	343	350	-0.618	99	-0.618	99
ENSG00000100379.13	KCTD17	ENST00000402077.3	9913	bta-let-7b	3	343	350	-0.618	99	-0.618	99
ENSG00000168676.6	KCTD19	ENST00000304372.5	9913	bta-miR-374a	3	116	123	-0.446	99	-0.446	99
ENSG00000188997.3	KCTD21	ENST00000340067.3	9913	bta-let-7a-5p	3	2052	2059	-0.531	98	-0.531	98
ENSG00000188997.3	KCTD21	ENST00000340067.3	9913	bta-let-7b	3	2052	2059	-0.531	98	-0.531	98
ENSG00000147050.10	KDM6A	ENST00000377967.4	9913	bta-miR-23b-3p	3	445	452	-0.287	96	-0.287	97
ENSG00000166803.6	KIAA0101	ENST00000558008.1	9913	bta-miR-30d	2	79	85	-0.538	99	-0.505	99
ENSG00000166803.6	KIAA0101	ENST00000558008.1	9913	bta-miR-183	1	384	390	-0.37	97	-0.022	59
ENSG00000102445.14	KIAA0226L	ENST00000429979.1	9913	bta-miR-30d	3	230	237	-0.313	95	-0.313	96
ENSG00000136813.10	KIAA0368	ENST00000338205.5	9913	bta-miR-183	2	26	32	-0.383	97	-0.383	98
ENSG00000121210.11	KIAA0922	ENST00000409663.3	9913	bta-miR-23b-3p	3	20	27	-0.379	98	-0.379	98
ENSG00000069712.9	KIAA1107	ENST00000370378.4	9913	bta-miR-23b-3p	3	298	305	-0.427	98	-0.427	99
ENSG00000164944.7	KIAA1429	ENST00000437199.1	9913	bta-miR-151-5p	3	928	935	-0.463	96	-0.463	97
ENSG00000084444.9	KIAA1467	ENST00000197268.8	9913	bta-miR-23b-3p	3	2348	2355	-0.294	96	-0.294	97
ENSG00000183354.7	KIAA2026	ENST00000399933.3	9913	bta-miR-30d	3	537	544	-0.369	97	-0.369	97
ENSG00000186185.9	KIF18B	ENST00000587309.1	9913	bta-miR-374a	3	953	960	-0.169	96	-0.149	97
ENSG00000068796.12	KIF2A	ENST00000381103.2	9913	bta-miR-183	3	627	634	-0.496	99	-0.477	99
ENSG00000169926.5	KLF13	ENST00000307145.3	9913	bta-miR-532	3	5054	5061	-0.295	95	-0.295	97
ENSG00000174595.4	KLF14	ENST00000310992.4	9913	bta-miR-30d	2	514	520	-0.339	96	0	13
ENSG00000185909.10	KLHDC8B	ENST00000332780.2	9913	bta-let-7b	3	596	603	-0.423	95	-0.423	97
ENSG00000185909.10	KLHDC8B	ENST00000332780.2	9913	bta-let-7a-5p	3	596	603	-0.423	95	-0.423	97
ENSG00000076321.6	KLHL20	ENST00000209884.4	9913	bta-miR-30d	3	1310	1317	-0.351	96	-0.338	97
ENSG00000076321.6	KLHL20	ENST00000209884.4	9913	bta-miR-30d	3	1372	1379	-0.492	99	-0.473	99
ENSG00000213160.5	KLHL23	ENST00000392647.2	9913	bta-let-7a-5p	2	425	431	-0.421	95	-0.421	96
ENSG00000213160.5	KLHL23	ENST00000392647.2	9913	bta-let-7b	2	425	431	-0.421	95	-0.421	96
ENSG00000179454.9	KLHL28	ENST00000396128.4	9913	bta-miR-183	3	1615	1622	-0.424	98	-0.208	93
ENSG00000122550.13	KLHL7	ENST00000339077.5	9913	bta-miR-96	3	503	510	-0.566	99	-0.566	99
ENSG00000186432.4	KPNA4	ENST00000334256.4	9913	bta-miR-23b-3p	3	128	135	-0.301	96	-0.286	97
ENSG00000133703.7	KRAS	ENST00000256078.4	9913	bta-miR-532	3	144	151	-0.558	99	-0.558	99
ENSG00000133703.7	KRAS	ENST00000256078.4	9913	bta-miR-96	2	4108	4114	-0.399	97	-0.13	85
ENSG00000126790.7	L3HYPDH	ENST00000247194.4	9913	bta-miR-374a	3	435	442	-0.138	95	-0.004	42
ENSG00000198945.3	L3MBTL3	ENST00000529410.1	9913	bta-miR-183	3	494	501	-0.556	99	-0.556	99
ENSG00000172954.9	LCLAT1	ENST00000309052.4	9913	bta-miR-30d	3	2963	2970	-0.329	96	-0.324	97
ENSG00000169744.8	LDB2	ENST00000441778.2	9913	bta-miR-96	2	1349	1355	-0.394	97	-0.394	98
ENSG00000108231.7	LGI1	ENST00000542308.1	9913	bta-miR-30d	3	338	345	-0.609	99	-0.609	99
ENSG00000145685.9	LHFPL2	ENST00000515007.2	9913	bta-miR-183	3	2766	2773	-0.512	99	-0.512	99
ENSG00000162624.10	LHX8	ENST00000294638.5	9913	bta-miR-30d	3	197	204	-0.394	97	-0.394	98
ENSG00000162624.10	LHX8	ENST00000294638.5	9913	bta-miR-30d	3	332	339	-0.426	98	-0.426	99
ENSG00000136490.4	LIMD2	ENST00000259006.3	9913	bta-let-7b	2	390	396	-0.412	95	-0.412	96
ENSG00000131914.6	LIN28A	ENST00000326279.6	9913	bta-let-7b	3	893	900	-0.505	98	-0.505	98
ENSG00000131914.6	LIN28A	ENST00000326279.6	9913	bta-let-7a-5p	3	893	900	-0.521	98	-0.521	98
ENSG00000131914.6	LIN28A	ENST00000326279.6	9913	bta-miR-30d	3	1740	1747	-0.388	97	-0.388	98
ENSG00000187772.6	LIN28B	ENST00000345080.4	9913	bta-let-7a-5p	3	42	49	-0.44	96	-0.44	97
ENSG00000187772.6	LIN28B	ENST00000345080.4	9913	bta-let-7b	3	42	49	-0.44	96	-0.44	97
ENSG00000189308.6	LIN54	ENST00000395282.2	9913	bta-miR-191	3	2784	2791	-0.477	97	-0.426	98
ENSG00000174482.6	LINGO2	ENST00000379992.2	9913	bta-miR-532	2	751	757	-0.281	95	-0.281	97
ENSG00000175536.6	LIPT2	ENST00000310109.4	9913	bta-let-7b	3	183	190	-0.7	99	-0.069	61
ENSG00000175536.6	LIPT2	ENST00000310109.4	9913	bta-let-7a-5p	3	183	190	-0.7	99	-0.069	60
ENSG00000169223.10	LMAN2	ENST00000515209.1	9913	bta-miR-23b-3p	3	152	159	-0.434	98	-0.434	99
ENSG00000164187.6	LMBRD2	ENST00000296603.4	9913	bta-let-7b	3	1710	1717	-0.413	95	-0.26	88
ENSG00000164187.6	LMBRD2	ENST00000296603.4	9913	bta-let-7a-5p	3	1710	1717	-0.421	95	-0.265	88
ENSG00000048540.10	LMO3	ENST00000354662.1	9913	bta-miR-183	2	715	721	-0.328	96	-0.211	93
ENSG00000102910.9	LONP2	ENST00000285737.4	9913	bta-miR-96	3	33	40	-0.405	97	-0.401	98
ENSG00000203782.5	LOR	ENST00000368742.3	9913	bta-let-7a-5p	2	187	193	-0.483	97	-0.483	98
ENSG00000203782.5	LOR	ENST00000368742.3	9913	bta-let-7b	2	187	193	-0.472	97	-0.472	98
ENSG00000113083.8	LOX	ENST00000231004.4	9913	bta-miR-30d	3	589	596	-0.399	97	-0.184	87
ENSG00000198121.9	LPAR1	ENST00000374431.3	9913	bta-miR-23b-3p	3	1333	1340	-0.288	96	-0.259	96
ENSG00000117600.8	LPPR4	ENST00000370185.3	9913	bta-miR-96	3	2030	2037	-0.332	95	-0.332	96
ENSG00000121207.7	LRAT	ENST00000336356.3	9913	bta-miR-23b-3p	2	121	127	-0.257	95	-0.257	96
ENSG00000130224.10	LRCH2	ENST00000317135.8	9913	bta-miR-96	3	537	544	-0.33	95	-0.33	96
ENSG00000156564.8	LRFN2	ENST00000338305.6	9913	bta-miR-30d	3	91	98	-0.325	95	-0.325	97
ENSG00000198799.7	LRIG2	ENST00000361127.5	9913	bta-let-7a-5p	3	55	62	-0.593	99	-0.593	99
ENSG00000198799.7	LRIG2	ENST00000361127.5	9913	bta-let-7b	3	55	62	-0.593	99	-0.593	99
ENSG00000139263.7	LRIG3	ENST00000379141.4	9913	bta-let-7a-5p	3	32	39	-0.666	99	-0.666	99
ENSG00000139263.7	LRIG3	ENST00000379141.4	9913	bta-let-7b	3	32	39	-0.666	99	-0.666	99
ENSG00000162337.7	LRP5	ENST00000294304.7	9913	bta-miR-23b-3p	3	117	124	-0.333	97	-0.291	97
ENSG00000070018.4	LRP6	ENST00000261349.4	9913	bta-miR-183	3	209	216	-0.402	98	-0.402	98
ENSG00000157193.10	LRP8	ENST00000306052.6	9913	bta-miR-409a	3	161	168	-0.473	97	-0.473	98
ENSG00000128606.8	LRRC17	ENST00000249377.4	9913	bta-miR-30d	3	497	504	-0.355	96	-0.355	97
ENSG00000033122.14	LRRC7	ENST00000310961.5	9913	bta-miR-96	3	106	113	-0.519	99	-0.519	99
ENSG00000197147.8	LRRC8B	ENST00000330947.2	9913	bta-miR-99a-5p	3	1000	1007	-0.468	96	-0.461	97
ENSG00000197147.8	LRRC8B	ENST00000330947.2	9913	bta-miR-99b	3	1000	1007	-0.487	97	-0.48	97
ENSG00000197147.8	LRRC8B	ENST00000330947.2	9913	bta-miR-100	3	1000	1007	-0.476	96	-0.469	97
ENSG00000171492.10	LRRC8D	ENST00000337338.5	9913	bta-miR-30d	3	310	317	-0.417	98	-0.41	98
ENSG00000181541.4	MAB21L2	ENST00000317605.4	9913	bta-miR-23b-3p	3	236	243	-0.387	98	-0.387	98
ENSG00000181541.4	MAB21L2	ENST00000317605.4	9913	bta-miR-96	2	499	505	-0.419	98	-0.419	98
ENSG00000172264.12	MACROD2	ENST00000217246.4	9913	bta-miR-183	3	3244	3251	-0.4	98	-0.4	98
ENSG00000178573.6	MAF	ENST00000393350.1	9913	bta-miR-23b-3p	3	624	631	-0.256	95	-0.256	96
ENSG00000147381.7	MAGEA4	ENST00000276344.2	9913	bta-miR-23b-3p	3	414	421	-0.388	98	-0.388	98
ENSG00000081026.14	MAGI3	ENST00000307546.9	9913	bta-miR-96	2	323	329	-0.334	95	-0.334	97
ENSG00000111196.5	MAGOHB	ENST00000539554.1	9913	bta-miR-23b-3p	3	87	94	-0.488	99	-0.281	97
ENSG00000147676.9	MAL2	ENST00000276681.6	9913	bta-miR-96	3	1303	1310	-0.401	97	-0.351	97
ENSG00000147676.9	MAL2	ENST00000276681.6	9913	bta-miR-183	3	1711	1718	-0.6	99	-0.521	99
ENSG00000169032.5	MAP2K1	ENST00000307102.5	9913	bta-miR-96	3	122	129	-0.558	99	-0.558	99
ENSG00000034152.14	MAP2K3	ENST00000342679.4	9913	bta-miR-96	3	133	140	-0.463	98	-0.463	99
ENSG00000198909.3	MAP3K3	ENST00000361357.3	9913	bta-miR-96	3	2080	2087	-0.424	98	-0.345	97
ENSG00000085511.15	MAP3K4	ENST00000366919.2	9913	bta-miR-183	2	219	225	-0.298	95	-0.298	96
ENSG00000135341.13	MAP3K7	ENST00000369325.3	9913	bta-miR-30d	3	2735	2742	-0.313	95	-0.159	84
ENSG00000011566.10	MAP4K3	ENST00000263881.3	9913	bta-let-7b	3	1057	1064	-0.506	98	-0.506	98
ENSG00000011566.10	MAP4K3	ENST00000263881.3	9913	bta-let-7a-5p	3	1057	1064	-0.522	98	-0.522	98
ENSG00000135525.14	MAP7	ENST00000354570.3	9913	bta-miR-23b-3p	3	626	633	-0.28	95	-0.003	36
ENSG00000141639.7	MAPK4	ENST00000592595.1	9913	bta-miR-183	2	2463	2469	-0.346	96	-0.278	96
ENSG00000069956.7	MAPK6	ENST00000261845.5	9913	bta-let-7b	3	498	505	-0.531	98	-0.531	98
ENSG00000069956.7	MAPK6	ENST00000261845.5	9913	bta-let-7a-5p	3	498	505	-0.515	98	-0.515	98
ENSG00000107643.11	MAPK8	ENST00000374182.3	9913	bta-miR-30d	3	1473	1480	-0.504	99	-0.208	90
ENSG00000107643.11	MAPK8	ENST00000374182.3	9913	bta-let-7a-5p	3	3754	3761	-0.424	95	-0.008	28
ENSG00000107643.11	MAPK8	ENST00000374182.3	9913	bta-let-7b	3	3754	3761	-0.416	95	-0.008	28
ENSG00000121653.7	MAPK8IP1	ENST00000241014.2	9913	bta-miR-183	2	742	748	-0.44	98	-0.44	99
ENSG00000101367.8	MAPRE1	ENST00000375571.5	9913	bta-miR-23b-3p	3	340	347	-0.413	98	-0.413	99
ENSG00000166974.8	MAPRE2	ENST00000436190.2	9913	bta-miR-191	3	2653	2660	-0.517	98	-0.015	20
ENSG00000084764.6	MAPRE3	ENST00000233121.2	9913	bta-miR-191	2	236	242	-0.412	96	-0.412	97
ENSG00000139266.5	2009-03-01	ENST00000266643.5	9913	bta-let-7a-5p	3	769	776	-0.442	96	-0.074	62
ENSG00000139266.5	2009-03-01	ENST00000266643.5	9913	bta-let-7b	3	769	776	-0.442	96	-0.074	62
ENSG00000155130.5	MARCKS	ENST00000368635.4	9913	bta-miR-23b-3p	3	1184	1191	-0.285	96	-0.012	51
ENSG00000155130.5	MARCKS	ENST00000368635.4	9913	bta-miR-409a	3	2321	2328	-0.409	96	-0.007	27
ENSG00000175130.6	MARCKSL1	ENST00000329421.7	9913	bta-miR-23b-3p	3	595	602	-0.353	97	-0.298	97
ENSG00000134046.7	MBD2	ENST00000256429.3	9913	bta-let-7b	3	2471	2478	-0.412	95	-0.006	26
ENSG00000176055.9	MBLAC2	ENST00000316610.6	9913	bta-miR-96	2	2513	2519	-0.369	96	-0.282	95
ENSG00000152601.13	MBNL1	ENST00000357472.3	9913	bta-miR-183	3	683	690	-0.427	98	-0.427	99
ENSG00000180398.7	MCFD2	ENST00000444761.2	9913	bta-miR-374a	3	1190	1197	-0.151	96	-0.132	96
ENSG00000175471.15	MCTP1	ENST00000515393.1	9913	bta-miR-532	3	144	151	-0.314	96	-0.314	97
ENSG00000112559.9	MDFI	ENST00000373050.4	9913	bta-miR-23b-3p	3	311	318	-0.385	98	-0.237	96
ENSG00000135272.5	MDFIC	ENST00000393486.1	9913	bta-miR-23b-3p	3	2208	2215	-0.368	97	-0.318	98
ENSG00000146701.7	MDH2	ENST00000315758.5	9913	bta-miR-532	2	37	43	-0.321	96	-0.321	97
ENSG00000198625.8	MDM4	ENST00000391947.2	9913	bta-miR-96	3	3574	3581	-0.375	97	-0.343	97
ENSG00000198625.8	MDM4	ENST00000391947.2	9913	bta-let-7a-5p	3	5003	5010	-0.589	99	-0.518	98
ENSG00000198625.8	MDM4	ENST00000391947.2	9913	bta-let-7b	3	5003	5010	-0.573	99	-0.504	98
ENSG00000118579.7	MED28	ENST00000237380.7	9913	bta-let-7a-5p	3	463	470	-0.546	98	-0.141	73
ENSG00000118579.7	MED28	ENST00000237380.7	9913	bta-let-7b	3	463	470	-0.546	98	-0.141	73
ENSG00000155868.7	MED7	ENST00000286317.5	9913	bta-miR-23b-3p	3	368	375	-0.289	96	-0.063	77
ENSG00000159479.12	MED8	ENST00000372457.4	9913	bta-let-7a-5p	3	215	222	-0.66	99	-0.599	99
ENSG00000159479.12	MED8	ENST00000372457.4	9913	bta-let-7b	3	215	222	-0.66	99	-0.599	99
ENSG00000081189.9	MEF2C	ENST00000340208.5	9913	bta-miR-183	2	1900	1906	-0.293	95	-0.022	59
ENSG00000116604.13	MEF2D	ENST00000464356.2	9913	bta-miR-374a	2	168	174	-0.174	97	-0.169	98
ENSG00000143995.15	MEIS1	ENST00000444274.2	9913	bta-miR-23b-3p	3	771	778	-0.482	99	-0.482	99
ENSG00000111142.9	METAP2	ENST00000323666.5	9913	bta-miR-30d	3	1745	1752	-0.313	95	-0.181	87
ENSG00000176845.8	METRNL	ENST00000320095.7	9913	bta-miR-374a	2	149	155	-0.167	96	-0.167	97
ENSG00000144401.10	METTL21A	ENST00000448823.2	9913	bta-miR-374a	3	1480	1487	-0.265	99	-0.093	93
ENSG00000123427.11	METTL21B	ENST00000333012.5	9913	bta-let-7b	3	1725	1732	-0.492	97	-0.492	98
ENSG00000123427.11	METTL21B	ENST00000333012.5	9913	bta-let-7a-5p	3	1725	1732	-0.484	97	-0.484	98
ENSG00000183496.5	MEX3B	ENST00000558133.1	9913	bta-miR-30d	3	2599	2606	-0.364	97	-0.364	97
ENSG00000174514.8	MFSD4	ENST00000367147.4	9913	bta-let-7b	3	1605	1612	-0.429	96	-0.429	97
ENSG00000174514.8	MFSD4	ENST00000367147.4	9913	bta-let-7a-5p	3	1605	1612	-0.429	95	-0.429	97
ENSG00000135596.13	MICAL1	ENST00000358807.3	9913	bta-miR-30d	3	99	106	-0.398	97	-0.398	98
ENSG00000155970.7	MICU3	ENST00000318063.5	9913	bta-miR-23b-3p	3	1371	1378	-0.311	96	-0.311	97
ENSG00000179455.6	MKRN3	ENST00000314520.3	9913	bta-miR-30d	3	279	286	-0.337	96	-0.337	97
ENSG00000179455.6	MKRN3	ENST00000314520.3	9913	bta-miR-30d	3	533	540	-0.349	96	-0.349	97
ENSG00000169446.4	MMGT1	ENST00000305963.2	9913	bta-miR-23b-3p	3	1459	1466	-0.261	95	-0.246	96
ENSG00000157227.8	MMP14	ENST00000311852.6	9913	bta-miR-374a	3	1416	1423	-0.153	96	-0.153	97
ENSG00000159256.8	MORC3	ENST00000400485.1	9913	bta-miR-183	3	388	395	-0.31	95	-0.31	97
ENSG00000185787.10	MORF4L1	ENST00000331268.5	9913	bta-miR-96	3	354	361	-0.499	98	-0.002	34
ENSG00000123562.12	MORF4L2	ENST00000360458.1	9913	bta-miR-96	3	346	353	-0.496	98	-0.496	99
ENSG00000108852.10	MPP2	ENST00000377184.3	9913	bta-miR-23b-3p	3	2264	2271	-0.314	96	-0.203	94
ENSG00000150054.14	MPP7	ENST00000375732.1	9913	bta-miR-532	3	1356	1363	-0.335	96	-0.196	93
ENSG00000160588.5	MPZL3	ENST00000278949.4	9913	bta-miR-23b-3p	3	2060	2067	-0.273	95	-0.261	96
ENSG00000120586.4	MRC1	ENST00000239761.3	9913	bta-miR-23b-3p	3	653	660	-0.318	96	-0.318	98
ENSG00000183748.4	MRC1L1	ENST00000331429.2	9913	bta-miR-23b-3p	3	653	660	-0.342	97	-0.342	98
ENSG00000066697.10	MSANTD3	ENST00000395067.2	9913	bta-miR-183	3	4494	4501	-0.381	97	-0.184	92
ENSG00000251349.3	MSANTD3-TMEFF1	ENST00000502978.1	9913	bta-miR-30d	3	363	370	-0.427	98	-0.427	99
ENSG00000147065.12	MSN	ENST00000360270.5	9913	bta-miR-96	2	2026	2032	-0.436	98	-0.436	98
ENSG00000138379.4	MSTN	ENST00000260950.4	9913	bta-miR-23b-3p	3	1178	1185	-0.345	97	-0.345	98
ENSG00000138379.4	MSTN	ENST00000260950.4	9913	bta-miR-23b-3p	3	1184	1191	-0.292	96	-0.292	97
ENSG00000163132.6	MSX1	ENST00000382723.4	9913	bta-miR-374a	2	699	705	-0.157	96	-0.157	97
ENSG00000182979.13	MTA1	ENST00000331320.7	9913	bta-miR-183	2	251	257	-0.479	99	-0.479	99
ENSG00000147649.5	MTDH	ENST00000336273.3	9913	bta-miR-96	3	1842	1849	-0.404	97	-0.034	63
ENSG00000108389.5	MTMR4	ENST00000579925.1	9913	bta-miR-532	3	342	349	-0.287	95	-0.287	97
ENSG00000139505.10	MTMR6	ENST00000381801.5	9913	bta-miR-183	2	445	451	-0.353	97	-0.353	98
ENSG00000198793.8	MTOR	ENST00000376838.1	9913	bta-miR-100	2	282	288	-0.458	96	-0.454	97
ENSG00000198793.8	MTOR	ENST00000376838.1	9913	bta-miR-99b	2	282	288	-0.432	95	-0.428	97
ENSG00000198793.8	MTOR	ENST00000376838.1	9913	bta-miR-99a-5p	2	282	288	-0.436	95	-0.432	97
ENSG00000198793.8	MTOR	ENST00000376838.1	9913	bta-miR-96	2	898	904	-0.46	98	-0.456	98
ENSG00000170873.14	MTSS1	ENST00000378017.3	9913	bta-miR-96	3	264	271	-0.371	96	-0.182	90
ENSG00000059728.6	MXD1	ENST00000264444.2	9913	bta-let-7b	3	797	804	-0.46	97	-0.46	97
ENSG00000059728.6	MXD1	ENST00000264444.2	9913	bta-let-7a-5p	3	797	804	-0.46	96	-0.46	97
ENSG00000123933.10	MXD4	ENST00000337190.2	9913	bta-miR-183	2	91	97	-0.384	97	-0.382	98
ENSG00000101057.11	MYBL2	ENST00000217026.4	9913	bta-miR-30d	3	30	37	-0.327	95	-0.327	97
ENSG00000214114.4	MYCBP	ENST00000397572.2	9913	bta-let-7b	3	1107	1114	-0.458	96	-0.278	90
ENSG00000214114.4	MYCBP	ENST00000397572.2	9913	bta-let-7a-5p	3	1107	1114	-0.466	97	-0.283	90
ENSG00000172927.3	MYEOV	ENST00000308946.3	9913	bta-miR-191	2	697	703	-0.405	95	-0.405	97
ENSG00000109061.9	MYH1	ENST00000226207.5	9913	bta-miR-23b-3p	3	40	47	-0.418	98	-0.418	99
ENSG00000125414.14	MYH2	ENST00000532183.2	9913	bta-miR-23b-3p	3	41	48	-0.426	98	-0.426	99
ENSG00000264424.1	MYH4	ENST00000255381.2	9913	bta-miR-23b-3p	3	40	47	-0.382	98	-0.382	98
ENSG00000118680.8	MYL12B	ENST00000237500.5	9913	bta-miR-23b-3p	3	235	242	-0.57	99	-0.518	99
ENSG00000138347.11	MYPN	ENST00000358913.5	9913	bta-miR-96	3	594	601	-0.38	97	-0.38	98
ENSG00000170011.9	MYRIP	ENST00000302541.6	9913	bta-miR-96	3	1824	1831	-0.384	97	-0.384	98
ENSG00000204899.5	MZT1	ENST00000377818.3	9913	bta-miR-30d	3	188	195	-0.348	96	-0.348	97
ENSG00000204899.5	MZT1	ENST00000377818.3	9913	bta-miR-30d	3	1583	1590	-0.307	95	-0.025	45
ENSG00000102921.3	N4BP1	ENST00000262384.3	9913	bta-miR-23b-3p	3	76	83	-0.258	95	-0.258	96
ENSG00000121579.8	NAA50	ENST00000240922.3	9913	bta-miR-23b-3p	3	1658	1665	-0.274	95	-0.014	52
ENSG00000121579.8	NAA50	ENST00000240922.3	9913	bta-miR-96	2	1703	1709	-0.352	96	-0.017	54
ENSG00000188613.5	NANOS1	ENST00000425699.1	9913	bta-miR-96	2	718	724	-0.396	97	-0.064	74
ENSG00000158092.2	NCK1	ENST00000469404.1	9913	bta-miR-374a	3	136	143	-0.261	99	-0.261	99
ENSG00000071051.9	NCK2	ENST00000451463.2	9913	bta-miR-183	2	715	721	-0.323	96	-0.315	97
ENSG00000166579.11	NDEL1	ENST00000402554.3	9913	bta-miR-30d	3	989	996	-0.329	96	-0.324	97
ENSG00000102471.9	NDFIP2	ENST00000218652.7	9913	bta-miR-23b-3p	3	35	42	-0.407	98	-0.407	99
ENSG00000124479.8	NDP	ENST00000378062.5	9913	bta-miR-532	3	800	807	-0.571	99	-0.571	99
ENSG00000166507.12	NDST2	ENST00000309979.6	9913	bta-let-7b	3	78	85	-0.512	98	-0.512	98
ENSG00000166507.12	NDST2	ENST00000309979.6	9913	bta-let-7a-5p	3	78	85	-0.512	98	-0.512	98
ENSG00000136098.12	NEK3	ENST00000339406.3	9913	bta-let-7a-5p	3	339	346	-0.597	99	-0.597	99
ENSG00000136098.12	NEK3	ENST00000339406.3	9913	bta-let-7b	3	339	346	-0.597	99	-0.597	99
ENSG00000119408.12	NEK6	ENST00000373603.1	9913	bta-miR-23b-3p	3	305	312	-0.401	98	-0.401	99
ENSG00000119408.12	NEK6	ENST00000373603.1	9913	bta-miR-23b-3p	3	1083	1090	-0.386	98	-0.09	83
ENSG00000171208.5	NETO2	ENST00000562435.1	9913	bta-miR-409a	3	961	968	-0.425	96	-0.267	94
ENSG00000204386.6	NEU1	ENST00000375631.4	9913	bta-miR-23b-3p	3	315	322	-0.338	97	-0.338	98
ENSG00000215041.5	NEURL4	ENST00000315614.7	9913	bta-miR-191	2	319	325	-0.408	95	-0.408	97
ENSG00000178403.3	NEUROG2	ENST00000313341.3	9913	bta-miR-374a	3	984	991	-0.197	98	-0.197	98
ENSG00000165030.3	NFIL3	ENST00000297689.3	9913	bta-miR-374a	3	249	256	-0.236	98	-0.236	99
ENSG00000120837.3	NFYB	ENST00000240055.3	9913	bta-miR-374a	3	438	445	-0.162	96	-0.095	93
ENSG00000134259.3	NGF	ENST00000369512.2	9913	bta-let-7a-5p	3	57	64	-0.761	99	-0.761	99
ENSG00000134259.3	NGF	ENST00000369512.2	9913	bta-let-7b	3	57	64	-0.761	99	-0.761	99
ENSG00000177551.5	NHLH2	ENST00000320238.3	9913	bta-miR-96	2	909	915	-0.434	98	-0.434	98
ENSG00000188811.8	NHLRC3	ENST00000470258.1	9913	bta-let-7a-5p	3	865	872	-0.558	98	-0.376	95
ENSG00000188811.8	NHLRC3	ENST00000470258.1	9913	bta-let-7b	3	865	872	-0.558	99	-0.376	95
ENSG00000188811.8	NHLRC3	ENST00000470258.1	9913	bta-miR-96	3	904	911	-0.456	98	-0.31	96
ENSG00000164190.12	NIPBL	ENST00000448238.2	9913	bta-miR-96	3	1624	1631	-0.331	95	-0.007	42
ENSG00000125820.5	NKX2-2	ENST00000377142.4	9913	bta-miR-374a	3	96	103	-0.206	98	-0.206	98
ENSG00000109705.7	NKX3-2	ENST00000382438.5	9913	bta-miR-23b-3p	3	873	880	-0.266	95	-0.181	93
ENSG00000103202.8	NME4	ENST00000219479.2	9913	bta-let-7b	2	43	49	-0.442	96	-0.442	97
ENSG00000103202.8	NME4	ENST00000219479.2	9913	bta-let-7a-5p	2	43	49	-0.442	96	-0.442	97
ENSG00000172113.4	NME6	ENST00000450160.1	9913	bta-let-7a-5p	2	203	209	-0.535	98	-0.123	71
ENSG00000172113.4	NME6	ENST00000450160.1	9913	bta-let-7b	2	203	209	-0.535	98	-0.123	71
ENSG00000132911.4	NMUR2	ENST00000255262.3	9913	bta-miR-23b-3p	3	142	149	-0.425	98	-0.425	99
ENSG00000101746.11	NOL4	ENST00000261592.5	9913	bta-miR-23b-3p	3	1561	1568	-0.323	97	-0.323	98
ENSG00000139910.15	NOVA1	ENST00000465357.2	9913	bta-miR-96	2	859	865	-0.349	96	-0.349	97
ENSG00000104967.6	NOVA2	ENST00000263257.5	9913	bta-miR-96	3	725	732	-0.366	96	-0.243	93
ENSG00000104967.6	NOVA2	ENST00000263257.5	9913	bta-miR-96	3	1753	1760	-0.412	97	-0.272	94
ENSG00000151322.14	NPAS3	ENST00000346562.2	9913	bta-miR-183	2	3026	3032	-0.365	97	-0.365	98
ENSG00000163273.3	NPPC	ENST00000409852.1	9913	bta-miR-374a	2	232	238	-0.217	98	-0.217	99
ENSG00000156642.12	NPTN	ENST00000345330.4	9913	bta-miR-652	2	307	313	-0.471	97	-0.471	98
ENSG00000113580.10	NR3C1	ENST00000394464.2	9913	bta-miR-183	3	1259	1266	-0.308	95	-0.264	96
ENSG00000153234.9	NR4A2	ENST00000339562.4	9913	bta-miR-30d	3	1280	1287	-0.423	98	-0.412	98
ENSG00000148200.12	NR6A1	ENST00000487099.2	9913	bta-let-7a-5p	3	389	396	-0.437	96	-0.432	97
ENSG00000148200.12	NR6A1	ENST00000487099.2	9913	bta-let-7b	3	389	396	-0.437	96	-0.432	97
ENSG00000148200.12	NR6A1	ENST00000487099.2	9913	bta-miR-99a-5p	3	1768	1775	-0.51	97	-0.504	98
ENSG00000148200.12	NR6A1	ENST00000487099.2	9913	bta-miR-100	3	1768	1775	-0.51	97	-0.504	98
ENSG00000148200.12	NR6A1	ENST00000487099.2	9913	bta-miR-99b	3	1768	1775	-0.529	97	-0.523	98
ENSG00000148200.12	NR6A1	ENST00000487099.2	9913	bta-miR-23b-3p	3	5057	5064	-0.269	95	-0.266	96
ENSG00000213281.4	NRAS	ENST00000369535.4	9913	bta-let-7b	2	190	196	-0.483	97	-0.483	98
ENSG00000213281.4	NRAS	ENST00000369535.4	9913	bta-let-7a-5p	2	190	196	-0.483	97	-0.483	98
ENSG00000213281.4	NRAS	ENST00000369535.4	9913	bta-miR-183	2	3101	3107	-0.347	96	-0.003	37
ENSG00000157168.14	NRG1	ENST00000341377.5	9913	bta-miR-183	3	1400	1407	-0.4	98	-0.387	98
ENSG00000154146.8	NRGN	ENST00000412681.2	9913	bta-miR-23b-3p	3	809	816	-0.388	98	-0.388	98
ENSG00000124785.4	NRN1	ENST00000244766.2	9913	bta-miR-374a	3	871	878	-0.34	99	-0.148	97
ENSG00000021645.13	NRXN3	ENST00000281127.7	9913	bta-miR-23b-3p	3	1503	1510	-0.326	97	-0.326	98
ENSG00000021645.13	NRXN3	ENST00000281127.7	9913	bta-miR-30d	3	1584	1591	-0.41	98	-0.41	98
ENSG00000168824.10	NSG1	ENST00000421177.2	9913	bta-miR-30d	3	1047	1054	-0.436	98	-0.259	94
ENSG00000185652.7	NTF3	ENST00000423158.3	9913	bta-miR-374a	3	85	92	-0.354	99	-0.354	99
ENSG00000074527.7	NTN4	ENST00000343702.4	9913	bta-miR-96	3	97	104	-0.61	99	-0.61	99
ENSG00000074527.7	NTN4	ENST00000343702.4	9913	bta-miR-183	3	1167	1174	-0.43	98	-0.134	89
ENSG00000163545.7	NUAK2	ENST00000367157.3	9913	bta-miR-23b-3p	3	760	767	-0.311	96	-0.311	97
ENSG00000167005.9	NUDT21	ENST00000300291.5	9913	bta-miR-23b-3p	2	180	186	-0.266	95	-0.082	82
ENSG00000165609.8	NUDT5	ENST00000491614.1	9913	bta-miR-30d	3	2116	2123	-0.444	98	-0.372	98
ENSG00000133961.15	NUMB	ENST00000554546.1	9913	bta-miR-374a	3	561	568	-0.173	97	-0.173	98
ENSG00000111581.5	NUP107	ENST00000229179.4	9913	bta-miR-374a	2	173	179	-0.142	95	-0.126	96
ENSG00000120253.9	NUP43	ENST00000367403.3	9913	bta-miR-23b-3p	3	524	531	-0.293	96	-0.272	97
ENSG00000093000.14	NUP50	ENST00000347635.4	9913	bta-miR-23b-3p	3	3121	3128	-0.423	98	-0.032	67
ENSG00000153989.7	NUS1	ENST00000368494.3	9913	bta-miR-30d	3	63	70	-0.328	95	-0.328	97
ENSG00000153989.7	NUS1	ENST00000368494.3	9913	bta-miR-96	3	2425	2432	-0.322	95	-0.322	96
ENSG00000197822.6	OCLN	ENST00000355237.2	9913	bta-miR-183	3	1569	1576	-0.395	98	-0.395	98
ENSG00000106809.6	OGN	ENST00000262551.4	9913	bta-miR-23b-3p	3	200	207	-0.351	97	-0.351	98
ENSG00000147162.9	OGT	ENST00000373719.3	9913	bta-miR-96	3	779	786	-0.352	96	-0.169	89
ENSG00000126861.4	OMG	ENST00000247271.4	9913	bta-miR-30d	3	312	319	-0.397	97	-0.397	98
ENSG00000169856.7	ONECUT1	ENST00000560699.2	9913	bta-let-7a-5p	3	3964	3971	-0.416	95	-0.184	79
ENSG00000169856.7	ONECUT1	ENST00000560699.2	9913	bta-let-7b	3	3964	3971	-0.416	95	-0.184	79
ENSG00000128699.9	ORMDL1	ENST00000392350.3	9913	bta-miR-23b-3p	3	76	83	-0.419	98	-0.418	99
ENSG00000123353.5	ORMDL2	ENST00000243045.5	9913	bta-miR-532	3	996	1003	-0.493	99	-0.001	28
ENSG00000091039.12	OSBPL8	ENST00000393249.2	9913	bta-miR-183	3	2977	2984	-0.342	96	-0.024	60
ENSG00000134996.11	OSTF1	ENST00000346234.6	9913	bta-miR-374a	3	371	378	-0.257	99	-0.242	99
ENSG00000125879.4	OTOR	ENST00000246081.2	9913	bta-miR-30d	3	902	909	-0.424	98	-0.424	98
ENSG00000172818.5	OVOL1	ENST00000335987.3	9913	bta-miR-30d	3	1637	1644	-0.326	95	-0.326	97
ENSG00000164830.13	OXR1	ENST00000312046.6	9913	bta-miR-30d	3	1593	1600	-0.324	95	-0.324	97
ENSG00000172939.4	OXSR1	ENST00000311806.3	9913	bta-miR-191	3	219	226	-0.461	97	-0.461	98
ENSG00000072682.14	P4HA2	ENST00000401867.1	9913	bta-miR-30d	3	312	319	-0.321	95	-0.243	93
ENSG00000149380.7	P4HA3	ENST00000331597.4	9913	bta-miR-30d	3	543	550	-0.443	98	-0.443	99
ENSG00000149269.5	PAK1	ENST00000278568.4	9913	bta-miR-96	2	49	55	-0.361	96	-0.361	97
ENSG00000101349.12	PAK7	ENST00000378423.1	9913	bta-miR-532	3	1649	1656	-0.35	97	-0.35	98
ENSG00000107719.8	PALD1	ENST00000263563.6	9913	bta-let-7a-5p	3	1494	1501	-0.444	96	-0.444	97
ENSG00000107719.8	PALD1	ENST00000263563.6	9913	bta-let-7b	3	1494	1501	-0.428	95	-0.428	97
ENSG00000107719.8	PALD1	ENST00000263563.6	9913	bta-miR-23b-3p	3	1571	1578	-0.362	97	0	0
ENSG00000243444.3	PALM2	ENST00000448454.2	9913	bta-miR-183	2	5087	5093	-0.311	95	-0.248	95
ENSG00000145730.16	PAM	ENST00000438793.3	9913	bta-miR-183	2	196	202	-0.419	98	-0.419	99
ENSG00000164329.9	PAPD4	ENST00000453514.1	9913	bta-miR-30d	3	189	196	-0.378	97	-0.376	98
ENSG00000124171.4	PARD6B	ENST00000371610.2	9913	bta-miR-23b-3p	3	396	403	-0.268	95	-0.268	96
ENSG00000124171.4	PARD6B	ENST00000371610.2	9913	bta-let-7a-5p	2	1507	1513	-0.438	96	-0.428	97
ENSG00000124171.4	PARD6B	ENST00000371610.2	9913	bta-let-7b	2	1507	1513	-0.449	96	-0.439	97
ENSG00000124171.4	PARD6B	ENST00000371610.2	9913	bta-miR-374a	3	2078	2085	-0.146	95	-0.106	95
ENSG00000178184.11	PARD6G	ENST00000353265.3	9913	bta-miR-23b-3p	3	1389	1396	-0.359	97	-0.285	97
ENSG00000169116.7	PARM1	ENST00000513238.1	9913	bta-let-7b	3	3047	3054	-0.412	95	-0.259	88
ENSG00000177425.6	PAWR	ENST00000328827.4	9913	bta-miR-30d	3	345	352	-0.341	96	-0.202	89
ENSG00000132635.12	PCED1A	ENST00000360652.2	9913	bta-miR-532	2	118	124	-0.319	96	-0.319	97
ENSG00000185619.13	PCGF3	ENST00000362003.5	9913	bta-let-7a-5p	3	1433	1440	-0.445	96	-0.38	95
ENSG00000185619.13	PCGF3	ENST00000362003.5	9913	bta-let-7b	3	1433	1440	-0.445	96	-0.38	95
ENSG00000180628.10	PCGF5	ENST00000336126.5	9913	bta-miR-183	2	171	177	-0.396	98	-0.396	98
ENSG00000180628.10	PCGF5	ENST00000336126.5	9913	bta-miR-96	3	2218	2225	-0.417	97	-0.277	95
ENSG00000175426.6	PCSK1	ENST00000311106.3	9913	bta-miR-532	3	2379	2386	-0.388	97	-0.157	90
ENSG00000150593.11	PDCD4	ENST00000280154.7	9913	bta-miR-183	2	252	258	-0.406	98	-0.333	97
ENSG00000249915.3	PDCD6	ENST00000505221.1	9913	bta-miR-96	1	145	151	-0.342	96	-0.342	97
ENSG00000249915.3	PDCD6	ENST00000505221.1	9913	bta-miR-183	2	325	331	-0.386	97	-0.386	98
ENSG00000184588.13	PDE4B	ENST00000371045.5	9913	bta-miR-23b-3p	3	1575	1582	-0.285	96	-0.285	97
ENSG00000113448.12	PDE4D	ENST00000340635.6	9913	bta-miR-183	2	3022	3028	-0.302	95	-0.267	96
ENSG00000095464.9	PDE6C	ENST00000371447.3	9913	bta-miR-96	2	211	217	-0.363	96	-0.363	97
ENSG00000205268.6	PDE7A	ENST00000401827.3	9913	bta-miR-23b-3p	3	43	50	-0.29	96	-0.29	97
ENSG00000171408.9	PDE7B	ENST00000308191.6	9913	bta-miR-374a	3	508	515	-0.165	96	-0.165	97
ENSG00000175087.5	PDIK1L	ENST00000374271.4	9913	bta-miR-409a	3	790	797	-0.395	95	-0.395	97
ENSG00000005882.7	PDK2	ENST00000503176.1	9913	bta-miR-96	2	169	175	-0.358	96	-0.355	97
ENSG00000004799.7	PDK4	ENST00000005178.5	9913	bta-miR-374a	3	2042	2049	-0.183	97	-0.183	98
ENSG00000172840.2	PDP2	ENST00000311765.2	9913	bta-miR-374a	3	25	32	-0.487	99	-0.487	99
ENSG00000148459.11	PDSS1	ENST00000376215.5	9913	bta-miR-30d	3	246	253	-0.45	99	-0.285	95
ENSG00000164494.7	PDSS2	ENST00000369031.4	9913	bta-miR-532	3	119	126	-0.671	99	-0.671	99
ENSG00000164494.7	PDSS2	ENST00000369031.4	9913	bta-miR-30d	3	134	141	-0.529	99	-0.529	99
ENSG00000131779.6	PEX11B	ENST00000369306.3	9913	bta-let-7b	3	545	552	-0.506	98	-0.506	98
ENSG00000131779.6	PEX11B	ENST00000369306.3	9913	bta-let-7a-5p	3	545	552	-0.506	98	-0.506	98
ENSG00000204220.5	PFDN6	ENST00000395131.1	9913	bta-miR-23b-3p	3	68	75	-0.621	99	-0.621	99
ENSG00000070087.9	PFN2	ENST00000239940.7	9913	bta-miR-183	3	1280	1287	-0.569	99	-0.554	99
ENSG00000070087.9	PFN2	ENST00000239940.7	9913	bta-miR-30d	3	1547	1554	-0.409	98	-0.392	98
ENSG00000164219.5	PGGT1B	ENST00000419445.1	9913	bta-miR-96	2	532	538	-0.428	98	-0.384	98
ENSG00000079739.11	PGM1	ENST00000371084.3	9913	bta-miR-30d	3	407	414	-0.416	98	-0.416	98
ENSG00000013375.11	PGM3	ENST00000513973.1	9913	bta-miR-30d	3	107	114	-0.319	95	-0.308	96
ENSG00000184207.8	PGP	ENST00000333503.7	9913	bta-miR-30d	3	170	177	-0.351	96	-0.351	97
ENSG00000164040.12	PGRMC2	ENST00000296425.5	9913	bta-miR-23b-3p	3	504	511	-0.323	97	-0.285	97
ENSG00000043143.16	PHF15	ENST00000395003.1	9913	bta-miR-183	2	3407	3413	-0.342	96	-0.231	94
ENSG00000129292.16	PHF20L1	ENST00000395386.2	9913	bta-miR-96	3	1777	1784	-0.33	95	-0.19	90
ENSG00000118482.7	PHF3	ENST00000262043.3	9913	bta-miR-183	2	86	92	-0.454	98	-0.454	99
ENSG00000165195.9	PIGA	ENST00000542278.1	9913	bta-let-7a-5p	2	112	118	-0.425	95	-0.418	96
ENSG00000165195.9	PIGA	ENST00000542278.1	9913	bta-let-7b	2	112	118	-0.425	95	-0.418	96
ENSG00000101464.6	PIGU	ENST00000452740.2	9913	bta-let-7b	3	90	97	-0.493	97	-0.493	98
ENSG00000101464.6	PIGU	ENST00000452740.2	9913	bta-let-7a-5p	3	90	97	-0.493	97	-0.493	98
ENSG00000163964.9	PIGX	ENST00000314118.4	9913	bta-miR-30d	2	114	120	-0.312	95	-0.278	95
ENSG00000141720.7	PIP4K2B	ENST00000269554.3	9913	bta-miR-30d	3	2124	2131	-0.313	95	-0.259	94
ENSG00000164093.11	PITX2	ENST00000306732.3	9913	bta-miR-374a	3	507	514	-0.282	99	-0.282	99
ENSG00000118762.3	PKD2	ENST00000237596.2	9913	bta-miR-183	3	1645	1652	-0.292	95	-0.292	96
ENSG00000171033.8	PKIA	ENST00000396418.2	9913	bta-let-7a-5p	2	178	184	-0.452	96	-0.452	97
ENSG00000171033.8	PKIA	ENST00000396418.2	9913	bta-let-7b	2	178	184	-0.452	96	-0.452	97
ENSG00000171033.8	PKIA	ENST00000396418.2	9913	bta-miR-23b-3p	3	757	764	-0.503	99	-0.503	99
ENSG00000160199.10	PKNOX1	ENST00000291547.5	9913	bta-miR-23b-3p	3	2696	2703	-0.376	98	-0.012	51
ENSG00000144283.17	PKP4	ENST00000389757.3	9913	bta-miR-23b-3p	3	86	93	-0.303	96	-0.303	97
ENSG00000144283.17	PKP4	ENST00000389757.3	9913	bta-miR-23b-3p	3	332	339	-0.43	98	-0.426	99
ENSG00000100078.3	PLA2G3	ENST00000215885.3	9913	bta-let-7b	3	702	709	-0.428	95	-0.428	97
ENSG00000100078.3	PLA2G3	ENST00000215885.3	9913	bta-let-7a-5p	3	702	709	-0.428	95	-0.428	97
ENSG00000181690.3	PLAG1	ENST00000316981.3	9913	bta-miR-183	2	3697	3703	-0.31	95	-0.251	95
ENSG00000118495.14	PLAGL1	ENST00000360537.2	9913	bta-miR-96	2	160	166	-0.408	97	-0.408	98
ENSG00000126003.6	PLAGL2	ENST00000246229.4	9913	bta-miR-183	2	3783	3789	-0.341	96	-0.036	68
ENSG00000187091.9	PLCD1	ENST00000463876.1	9913	bta-miR-191	3	164	171	-0.474	97	-0.474	98
ENSG00000116095.6	PLEKHA3	ENST00000234453.5	9913	bta-miR-183	2	408	414	-0.353	97	-0.353	98
ENSG00000052126.10	PLEKHA5	ENST00000429027.2	9913	bta-miR-183	2	517	523	-0.446	98	-0.446	99
ENSG00000187510.3	PLEKHG7	ENST00000344636.3	9913	bta-let-7a-5p	3	426	433	-0.497	97	-0.497	98
ENSG00000187510.3	PLEKHG7	ENST00000344636.3	9913	bta-let-7b	3	426	433	-0.489	97	-0.489	98
ENSG00000178385.9	PLEKHM3	ENST00000427836.2	9913	bta-miR-30d	3	5815	5822	-0.31	95	-0.163	85
ENSG00000152952.7	PLOD2	ENST00000461497.1	9913	bta-miR-96	3	1182	1189	-0.557	99	-0.169	89
ENSG00000141682.11	PMAIP1	ENST00000316660.6	9913	bta-miR-23b-3p	3	101	108	-0.331	97	-0.331	98
ENSG00000105819.9	PMPCB	ENST00000249269.4	9913	bta-miR-374a	3	221	228	-0.263	99	-0.043	84
ENSG00000176903.3	PNMA1	ENST00000316836.3	9913	bta-miR-23b-3p	3	385	392	-0.313	96	-0.313	97
ENSG00000240694.4	PNMA2	ENST00000522362.2	9913	bta-miR-23b-3p	3	2250	2257	-0.3	96	-0.296	97
ENSG00000135241.12	PNPLA8	ENST00000426128.2	9913	bta-miR-96	3	307	314	-0.608	99	-0.341	97
ENSG00000138035.10	PNPT1	ENST00000447944.2	9913	bta-miR-374a	1	163	169	-0.161	96	-0.016	61
ENSG00000146278.10	PNRC1	ENST00000336032.3	9913	bta-miR-374a	2	133	139	-0.185	97	-0.182	98
ENSG00000146278.10	PNRC1	ENST00000336032.3	9913	bta-miR-23b-3p	3	380	387	-0.4	98	-0.267	96
ENSG00000189266.7	PNRC2	ENST00000334351.7	9913	bta-miR-23b-3p	3	491	498	-0.372	98	-0.372	98
ENSG00000189266.7	PNRC2	ENST00000334351.7	9913	bta-miR-23b-3p	3	777	784	-0.304	96	-0.304	97
ENSG00000139323.9	POC1B	ENST00000378528.2	9913	bta-miR-30d	2	1750	1756	-0.369	97	-0.236	92
ENSG00000128567.12	PODXL	ENST00000541194.1	9913	bta-miR-183	2	54	60	-0.379	97	-0.379	98
ENSG00000137054.11	POLR1E	ENST00000377798.4	9913	bta-miR-23b-3p	3	298	305	-0.392	98	-0.392	98
ENSG00000228049.5	POLR2J2	ENST00000591000.1	9913	bta-let-7a-5p	3	236	243	-1.001	99	-1.001	99
ENSG00000228049.5	POLR2J2	ENST00000591000.1	9913	bta-let-7b	3	236	243	-1.001	99	-1.001	99
ENSG00000058600.11	POLR3E	ENST00000299853.5	9913	bta-miR-30d	3	381	388	-0.42	98	-0.048	58
ENSG00000104356.6	POP1	ENST00000401707.2	9913	bta-miR-30d	3	145	152	-0.418	98	-0.391	98
ENSG00000171497.4	PPID	ENST00000307720.3	9913	bta-miR-30d	3	112	119	-0.384	97	-0.379	98
ENSG00000108179.9	PPIF	ENST00000225174.3	9913	bta-miR-23b-3p	3	561	568	-0.438	98	-0.438	99
ENSG00000108179.9	PPIF	ENST00000225174.3	9913	bta-miR-23b-3p	3	737	744	-0.389	98	-0.001	32
ENSG00000170836.7	PPM1D	ENST00000305921.3	9913	bta-miR-374a	3	151	158	-0.155	96	-0.142	97
ENSG00000170836.7	PPM1D	ENST00000305921.3	9913	bta-miR-23b-3p	3	158	165	-0.596	99	-0.535	99
ENSG00000175175.4	PPM1E	ENST00000308249.2	9913	bta-miR-183	2	2934	2940	-0.289	95	-0.21	93
ENSG00000163590.9	PPM1L	ENST00000498165.1	9913	bta-miR-183	3	283	290	-0.312	95	-0.272	96
ENSG00000158615.8	PPP1R15B	ENST00000367188.4	9913	bta-let-7b	3	1377	1384	-0.443	96	-0.381	95
ENSG00000158615.8	PPP1R15B	ENST00000367188.4	9913	bta-let-7a-5p	3	1377	1384	-0.443	96	-0.381	95
ENSG00000154415.3	PPP1R3A	ENST00000284601.3	9913	bta-miR-183	2	310	316	-0.308	95	-0.308	97
ENSG00000113575.5	PPP2CA	ENST00000481195.1	9913	bta-miR-183	3	138	145	-0.71	99	-0.71	99
ENSG00000104695.8	PPP2CB	ENST00000221138.4	9913	bta-miR-183	3	168	175	-0.608	99	-0.608	99
ENSG00000221914.4	PPP2R2A	ENST00000380737.3	9913	bta-miR-183	2	119	125	-0.35	97	-0.35	98
ENSG00000078304.15	PPP2R5C	ENST00000422945.2	9913	bta-miR-183	3	36	43	-0.314	95	-0.314	97
ENSG00000221823.6	PPP3R1	ENST00000234310.3	9913	bta-miR-96	2	425	431	-0.363	96	-0.363	97
ENSG00000221823.6	PPP3R1	ENST00000234310.3	9913	bta-miR-30d	3	1609	1616	-0.369	97	-0.146	82
ENSG00000138738.6	PRDM5	ENST00000515109.1	9913	bta-let-7b	3	160	167	-0.414	95	-0.414	96
ENSG00000138738.6	PRDM5	ENST00000515109.1	9913	bta-let-7a-5p	3	160	167	-0.422	95	-0.422	97
ENSG00000165672.5	PRDX3	ENST00000356951.3	9913	bta-miR-23b-3p	3	495	502	-0.313	96	-0.288	97
ENSG00000108946.10	PRKAR1A	ENST00000589228.1	9913	bta-miR-96	3	757	764	-0.396	97	-0.376	97
ENSG00000171132.9	PRKCE	ENST00000306156.3	9913	bta-miR-96	3	3064	3071	-0.408	97	-0.408	98
ENSG00000163558.8	PRKCI	ENST00000295797.4	9913	bta-miR-183	2	2141	2147	-0.328	96	-0.314	97
ENSG00000137492.3	PRKRIR	ENST00000260045.3	9913	bta-miR-23b-3p	3	841	848	-0.425	98	-0.425	99
ENSG00000122304.6	PRM2	ENST00000241808.4	9913	bta-miR-96	1	106	112	-0.321	95	-0.321	96
ENSG00000163421.4	PROK2	ENST00000353065.3	9913	bta-miR-23b-3p	3	23	30	-0.312	96	-0.312	97
ENSG00000163421.4	PROK2	ENST00000353065.3	9913	bta-miR-374a	2	1064	1070	-0.23	98	-0.174	98
ENSG00000134186.7	PRPF38B	ENST00000370025.4	9913	bta-let-7a-5p	3	676	683	-0.539	98	-0.494	98
ENSG00000134186.7	PRPF38B	ENST00000370025.4	9913	bta-let-7b	3	676	683	-0.539	98	-0.494	98
ENSG00000205352.6	PRR13	ENST00000549068.1	9913	bta-miR-23b-3p	2	378	384	-0.317	96	-0.011	49
ENSG00000184838.10	PRR16	ENST00000407149.2	9913	bta-miR-374a	3	63	70	-0.295	99	-0.295	99
ENSG00000176381.4	PRR18	ENST00000322583.3	9913	bta-let-7a-5p	1	186	192	-0.469	97	-0.469	98
ENSG00000176381.4	PRR18	ENST00000322583.3	9913	bta-let-7b	1	186	192	-0.469	97	-0.469	98
ENSG00000163704.7	PRRT3	ENST00000412055.1	9913	bta-miR-96	3	306	313	-0.597	99	-0.597	99
ENSG00000116132.7	PRRX1	ENST00000367760.3	9913	bta-let-7a-5p	3	1748	1755	-0.42	95	-0.378	95
ENSG00000116132.7	PRRX1	ENST00000367760.3	9913	bta-let-7b	3	1748	1755	-0.42	95	-0.378	95
ENSG00000143801.12	PSEN2	ENST00000340188.4	9913	bta-miR-183	3	73	80	-0.797	99	-0.797	99
ENSG00000103035.6	PSMD7	ENST00000219313.4	9913	bta-miR-30d	2	453	459	-0.31	95	-0.25	93
ENSG00000110801.9	PSMD9	ENST00000541212.1	9913	bta-miR-532	2	174	180	-0.291	95	-0.291	97
ENSG00000204538.3	PSORS1C2	ENST00000259845.4	9913	bta-let-7a-5p	2	216	222	-0.439	96	-0.439	97
ENSG00000204538.3	PSORS1C2	ENST00000259845.4	9913	bta-let-7b	2	216	222	-0.439	96	-0.439	97
ENSG00000050628.16	PTGER3	ENST00000370924.4	9913	bta-miR-96	3	168	175	-0.402	97	-0.402	98
ENSG00000171522.5	PTGER4	ENST00000302472.3	9913	bta-miR-23b-3p	3	422	429	-0.273	95	-0.273	97
ENSG00000112245.6	PTP4A1	ENST00000370651.3	9913	bta-miR-96	3	350	357	-0.522	99	-0.521	99
ENSG00000112245.6	PTP4A1	ENST00000370651.3	9913	bta-miR-30d	3	502	509	-0.412	98	-0.411	98
ENSG00000184007.13	PTP4A2	ENST00000602725.1	9913	bta-miR-23b-3p	3	63	70	-0.282	95	-0.282	97
ENSG00000054356.9	PTPRN	ENST00000409251.3	9913	bta-miR-23b-3p	3	532	539	-0.313	96	-0.313	97
ENSG00000150787.3	PTS	ENST00000525803.1	9913	bta-miR-183	3	23	30	-0.814	99	-0.814	99
ENSG00000185129.4	PURA	ENST00000331327.3	9913	bta-miR-96	3	3024	3031	-0.349	96	-0.172	89
ENSG00000179165.9	PXT1	ENST00000454782.2	9913	bta-let-7b	3	432	439	-0.687	99	-0.687	99
ENSG00000179165.9	PXT1	ENST00000454782.2	9913	bta-let-7a-5p	3	432	439	-0.695	99	-0.695	99
ENSG00000172053.10	QARS	ENST00000306125.6	9913	bta-let-7b	3	17	24	-0.549	98	-0.548	99
ENSG00000172053.10	QARS	ENST00000306125.6	9913	bta-let-7a-5p	3	17	24	-0.549	98	-0.548	99
ENSG00000139998.10	RAB15	ENST00000436278.2	9913	bta-miR-30d	3	3047	3054	-0.406	98	-0.308	96
ENSG00000099246.12	RAB18	ENST00000356940.6	9913	bta-miR-532	3	980	987	-0.451	98	-0.232	95
ENSG00000080371.4	RAB21	ENST00000261263.3	9913	bta-miR-96	3	3073	3080	-0.479	98	-0.062	73
ENSG00000124209.3	RAB22A	ENST00000244040.3	9913	bta-miR-30d	3	6672	6679	-0.324	95	-0.182	87
ENSG00000112210.7	RAB23	ENST00000317483.3	9913	bta-miR-96	3	709	716	-0.575	99	-0.35	97
ENSG00000112210.7	RAB23	ENST00000317483.3	9913	bta-miR-30d	3	1094	1101	-0.384	97	-0.209	90
ENSG00000137502.5	RAB30	ENST00000533486.1	9913	bta-miR-183	2	1474	1480	-0.333	96	-0.333	97
ENSG00000123892.7	RAB38	ENST00000243662.6	9913	bta-miR-30d	3	211	218	-0.34	96	-0.34	97
ENSG00000155961.4	RAB39B	ENST00000369454.3	9913	bta-miR-23b-3p	3	2344	2351	-0.377	98	-0.315	97
ENSG00000152932.6	RAB3C	ENST00000282878.4	9913	bta-miR-96	3	6600	6607	-0.428	98	-0.027	60
ENSG00000167578.12	RAB4B	ENST00000357052.2	9913	bta-miR-30d	3	402	409	-0.519	99	-0.242	93
ENSG00000108774.10	RAB5C	ENST00000346213.4	9913	bta-miR-409a	3	954	961	-0.521	98	-0.014	34
ENSG00000166128.8	RAB8B	ENST00000321437.4	9913	bta-miR-23b-3p	3	3777	3784	-0.27	95	-0.163	92
ENSG00000152942.14	RAD17	ENST00000361732.2	9913	bta-miR-23b-3p	3	278	285	-0.332	97	-0.332	98
ENSG00000119318.8	RAD23B	ENST00000358015.3	9913	bta-miR-30d	3	708	715	-0.341	96	-0.339	97
ENSG00000006451.3	RALA	ENST00000005257.2	9913	bta-miR-183	3	789	796	-0.489	99	-0.233	94
ENSG00000144118.9	RALB	ENST00000272519.5	9913	bta-miR-96	3	1291	1298	-0.469	98	-0.469	99
ENSG00000174373.11	RALGAPA1	ENST00000389698.3	9913	bta-miR-151-5p	3	102	109	-0.43	95	-0.43	96
ENSG00000136828.14	RALGPS1	ENST00000259351.5	9913	bta-miR-96	3	4138	4145	-0.416	97	-0.353	97
ENSG00000184672.7	RALYL	ENST00000517638.1	9913	bta-miR-23b-3p	3	59	66	-0.281	95	-0.281	97
ENSG00000184672.7	RALYL	ENST00000517638.1	9913	bta-miR-23b-3p	3	267	274	-0.256	95	-0.256	96
ENSG00000127314.13	RAP1B	ENST00000250559.9	9913	bta-miR-30d	3	703	710	-0.406	98	-0.406	98
ENSG00000091428.13	RAPGEF4	ENST00000409036.1	9913	bta-miR-30d	3	614	621	-0.347	96	-0.347	97
ENSG00000091428.13	RAPGEF4	ENST00000409036.1	9913	bta-miR-96	3	965	972	-0.547	99	-0.547	99
ENSG00000077092.14	RARB	ENST00000437042.2	9913	bta-miR-30d	2	786	792	-0.341	96	-0.341	97
ENSG00000145715.10	RASA1	ENST00000456692.2	9913	bta-miR-30d	3	633	640	-0.525	99	-0.448	99
ENSG00000108551.4	RASD1	ENST00000225688.3	9913	bta-miR-30d	3	363	370	-0.4	97	-0.4	98
ENSG00000152689.13	RASGRP3	ENST00000402538.3	9913	bta-miR-99a-5p	2	270	276	-0.413	95	-0.413	96
ENSG00000103710.6	RASL12	ENST00000220062.4	9913	bta-miR-409a	3	223	230	-0.506	97	-0.429	98
ENSG00000136653.15	RASSF5	ENST00000367117.3	9913	bta-miR-532	3	2021	2028	-0.415	98	-0.327	98
ENSG00000123094.11	RASSF8	ENST00000541490.1	9913	bta-miR-96	2	73	79	-0.385	97	-0.385	98
ENSG00000162437.10	RAVER2	ENST00000371072.4	9913	bta-miR-99b	2	98	104	-0.485	97	-0.485	98
ENSG00000162437.10	RAVER2	ENST00000371072.4	9913	bta-miR-99a-5p	2	98	104	-0.511	97	-0.511	98
ENSG00000162437.10	RAVER2	ENST00000371072.4	9913	bta-miR-100	2	98	104	-0.5	97	-0.5	98
ENSG00000162437.10	RAVER2	ENST00000371072.4	9913	bta-miR-532	3	2042	2049	-0.436	98	-0.232	95
ENSG00000119707.9	RBM25	ENST00000261973.7	9913	bta-miR-23b-3p	3	120	127	-0.382	98	-0.379	98
ENSG00000132819.12	RBM38	ENST00000356208.5	9913	bta-miR-374a	3	1107	1114	-0.204	98	-0.079	91
ENSG00000153250.13	RBMS1	ENST00000348849.3	9913	bta-miR-183	3	2215	2222	-0.473	99	-0.473	99
ENSG00000166831.4	RBPMS2	ENST00000560606.1	9913	bta-miR-23b-3p	3	1044	1051	-0.449	99	-0.093	84
ENSG00000100387.8	RBX1	ENST00000216225.8	9913	bta-miR-374a	1	74	80	-0.199	98	-0.197	98
ENSG00000117906.9	RCN2	ENST00000394885.3	9913	bta-miR-183	3	215	222	-0.713	99	-0.711	99
ENSG00000089902.8	RCOR1	ENST00000262241.6	9913	bta-miR-532	3	1454	1461	-0.282	95	-0.26	96
ENSG00000121039.5	RDH10	ENST00000240285.5	9913	bta-miR-96	2	880	886	-0.335	95	-0.335	97
ENSG00000121039.5	RDH10	ENST00000240285.5	9913	bta-let-7b	2	1078	1084	-0.443	96	-0.443	97
ENSG00000121039.5	RDH10	ENST00000240285.5	9913	bta-let-7a-5p	2	1078	1084	-0.443	96	-0.443	97
ENSG00000068615.12	REEP1	ENST00000165698.5	9913	bta-miR-23b-3p	3	2348	2355	-0.26	95	-0.26	96
ENSG00000135945.5	REV1	ENST00000393445.3	9913	bta-miR-183	3	35	42	-0.533	99	-0.533	99
ENSG00000135945.5	REV1	ENST00000393445.3	9913	bta-miR-96	3	146	153	-0.763	99	-0.763	99
ENSG00000135945.5	REV1	ENST00000393445.3	9913	bta-miR-30d	3	255	262	-0.447	98	-0.447	99
ENSG00000175449.9	RFESD	ENST00000513950.2	9913	bta-miR-374a	3	2106	2113	-0.153	96	-0.015	61
ENSG00000169220.13	RGS14	ENST00000408923.3	9913	bta-miR-374a	3	480	487	-0.249	98	-0.249	99
ENSG00000116741.6	RGS2	ENST00000235382.5	9913	bta-miR-96	3	589	596	-0.522	99	-0.522	99
ENSG00000167550.6	RHEBL1	ENST00000301068.6	9913	bta-miR-30d	3	204	211	-0.468	99	-0.468	99
ENSG00000143878.8	RHOB	ENST00000272233.4	9913	bta-miR-30d	3	1371	1378	-0.362	96	-0.177	87
ENSG00000131941.3	RHPN2	ENST00000254260.3	9913	bta-miR-183	3	48	55	-0.505	99	-0.505	99
ENSG00000131941.3	RHPN2	ENST00000254260.3	9913	bta-miR-96	3	537	544	-0.542	99	-0.542	99
ENSG00000133874.1	RNF122	ENST00000256257.1	9913	bta-miR-30d	3	524	531	-0.312	95	-0.312	96
ENSG00000113269.9	RNF130	ENST00000261947.4	9913	bta-miR-96	1	142	148	-0.366	96	-0.345	97
ENSG00000134758.9	RNF138	ENST00000261593.3	9913	bta-miR-183	2	36	42	-0.293	95	-0.293	96
ENSG00000170881.4	RNF139	ENST00000303545.3	9913	bta-miR-96	3	304	311	-0.54	99	-0.14	86
ENSG00000118518.11	RNF146	ENST00000356799.2	9913	bta-miR-183	2	108	114	-0.505	99	-0.505	99
ENSG00000165188.9	RNF183	ENST00000441031.3	9913	bta-miR-96	3	249	256	-0.598	99	-0.421	98
ENSG00000167257.6	RNF214	ENST00000530849.1	9913	bta-miR-374a	2	115	121	-0.176	97	-0.176	98
ENSG00000146373.12	RNF217	ENST00000521654.2	9913	bta-miR-96	2	2551	2557	-0.364	96	-0.248	94
ENSG00000114125.9	RNF7	ENST00000273480.3	9913	bta-miR-23b-3p	3	1329	1336	-0.354	97	-0.014	53
ENSG00000189050.10	RNFT1	ENST00000442346.2	9913	bta-let-7b	3	293	300	-0.66	99	-0.66	99
ENSG00000189050.10	RNFT1	ENST00000442346.2	9913	bta-let-7a-5p	3	293	300	-0.66	99	-0.66	99
ENSG00000185008.13	ROBO2	ENST00000461745.1	9913	bta-miR-183	3	388	395	-0.295	95	-0.295	96
ENSG00000069667.11	RORA	ENST00000335670.6	9913	bta-miR-183	3	3873	3880	-0.314	95	-0.266	96
ENSG00000257184.2	RP1-170O19.20	ENST00000470747.4	9913	bta-miR-652	3	1793	1800	-0.585	98	-0.009	17
ENSG00000257184.2	RP1-170O19.20	ENST00000470747.4	9913	bta-miR-183	3	2106	2113	-0.299	95	-0.005	41
ENSG00000204814.5	RP11-160N1.10	ENST00000377548.2	9913	bta-miR-30d	3	56	63	-0.433	98	-0.433	99
ENSG00000258941.2	RP11-407N17.3	ENST00000603904.1	9913	bta-miR-23b-3p	3	348	355	-0.301	96	-0.301	97
ENSG00000258945.1	RP11-497E19.2	ENST00000553678.1	9913	bta-miR-30d	3	98	105	-0.456	99	-0.456	99
ENSG00000219545.5	RPA3-AS1	ENST00000406829.1	9913	bta-miR-96	3	999	1006	-0.639	99	-0.639	99
ENSG00000219545.5	RPA3-AS1	ENST00000406829.1	9913	bta-miR-183	3	1031	1038	-0.516	99	-0.516	99
ENSG00000219545.5	RPA3-AS1	ENST00000406829.1	9913	bta-miR-23b-3p	3	1285	1292	-0.364	97	-0.278	97
ENSG00000197713.10	RPE	ENST00000429907.1	9913	bta-miR-183	2	29	35	-0.301	95	-0.301	97
ENSG00000108107.8	RPL28	ENST00000560583.1	9913	bta-miR-652	2	37	43	-0.414	95	-0.414	97
ENSG00000136942.10	RPL35	ENST00000373570.4	9913	bta-miR-183	2	44	50	-0.342	96	-0.342	97
ENSG00000257529.1	RPL36A-HNRNPH2	ENST00000409170.3	9913	bta-miR-96	3	405	412	-0.374	97	-0.349	97
ENSG00000163684.7	RPP14	ENST00000445193.3	9913	bta-miR-30d	3	1057	1064	-0.356	96	-0.244	93
ENSG00000163684.7	RPP14	ENST00000445193.3	9913	bta-miR-409a	3	3139	3146	-0.373	95	-0.001	16
ENSG00000141425.13	RPRD1A	ENST00000399022.4	9913	bta-miR-30d	2	153	159	-0.307	95	-0.307	96
ENSG00000177189.8	RPS6KA3	ENST00000379565.3	9913	bta-miR-183	2	438	444	-0.343	96	-0.343	97
ENSG00000166592.7	RRAD	ENST00000420652.1	9913	bta-miR-30d	3	333	340	-0.539	99	-0.539	99
ENSG00000133818.8	RRAS2	ENST00000537760.1	9913	bta-miR-23b-3p	3	413	420	-0.44	98	-0.44	99
ENSG00000171848.9	RRM2	ENST00000360566.2	9913	bta-let-7a-5p	3	141	148	-0.495	97	-0.495	98
ENSG00000171848.9	RRM2	ENST00000360566.2	9913	bta-let-7b	3	141	148	-0.503	97	-0.503	98
ENSG00000147655.6	RSPO2	ENST00000517939.1	9913	bta-let-7a-5p	2	1486	1492	-0.415	95	-0.415	96
ENSG00000147655.6	RSPO2	ENST00000517939.1	9913	bta-let-7b	2	1486	1492	-0.415	95	-0.415	96
ENSG00000204130.8	RUFY2	ENST00000388768.2	9913	bta-miR-23b-3p	3	1679	1686	-0.298	96	-0.25	96
ENSG00000105784.11	RUNDC3B	ENST00000338056.3	9913	bta-miR-96	3	1165	1172	-0.339	95	-0.339	97
ENSG00000159216.14	RUNX1	ENST00000344691.4	9913	bta-miR-30d	3	799	806	-0.345	96	-0.144	82
ENSG00000163785.8	RYK	ENST00000296084.4	9913	bta-miR-96	2	347	353	-0.383	97	-0.341	97
ENSG00000143546.5	S100A8	ENST00000368732.1	9913	bta-let-7b	1	64	70	-0.495	97	-0.495	98
ENSG00000143546.5	S100A8	ENST00000368732.1	9913	bta-let-7a-5p	1	64	70	-0.495	97	-0.495	98
ENSG00000160633.8	SAFB	ENST00000292123.5	9913	bta-miR-23b-3p	3	116	123	-0.41	98	-0.41	99
ENSG00000130254.7	SAFB2	ENST00000252542.4	9913	bta-miR-23b-3p	3	127	134	-0.414	98	-0.414	99
ENSG00000103449.7	SALL1	ENST00000566102.1	9913	bta-miR-191	2	1042	1048	-0.509	98	-0.2	82
ENSG00000101115.8	SALL4	ENST00000217086.4	9913	bta-let-7b	3	1031	1038	-0.581	99	-0.558	99
ENSG00000101115.8	SALL4	ENST00000217086.4	9913	bta-let-7a-5p	3	1031	1038	-0.581	99	-0.558	99
ENSG00000179134.10	SAMD4B	ENST00000314471.6	9913	bta-miR-409a	3	1357	1364	-0.493	97	-0.12	79
ENSG00000152700.9	SAR1B	ENST00000402673.2	9913	bta-miR-96	3	1409	1416	-0.414	97	-0.012	49
ENSG00000156876.8	SASS6	ENST00000287482.5	9913	bta-let-7b	2	1562	1568	-0.457	96	-0.454	97
ENSG00000156876.8	SASS6	ENST00000287482.5	9913	bta-let-7a-5p	2	1562	1568	-0.468	97	-0.464	97
ENSG00000182568.12	SATB1	ENST00000338745.6	9913	bta-miR-23b-3p	3	611	618	-0.279	95	-0.235	96
ENSG00000182568.12	SATB1	ENST00000338745.6	9913	bta-miR-191	3	687	694	-0.532	98	-0.442	98
ENSG00000182568.12	SATB1	ENST00000338745.6	9913	bta-miR-23b-3p	3	954	961	-0.325	97	-0.271	97
ENSG00000182568.12	SATB1	ENST00000338745.6	9913	bta-miR-100	3	2738	2745	-0.528	97	-0.095	47
ENSG00000182568.12	SATB1	ENST00000338745.6	9913	bta-miR-99b	3	2738	2745	-0.547	97	-0.098	51
ENSG00000182568.12	SATB1	ENST00000338745.6	9913	bta-miR-99a-5p	3	2738	2745	-0.528	97	-0.095	47
ENSG00000100241.16	SBF1	ENST00000380817.3	9913	bta-miR-30d	3	69	76	-0.37	97	-0.37	98
ENSG00000139697.7	SBNO1	ENST00000420886.2	9913	bta-miR-23b-3p	3	1154	1161	-0.27	95	-0.191	94
ENSG00000169432.10	SCN9A	ENST00000409672.1	9913	bta-miR-30d	3	19	26	-0.51	99	-0.51	99
ENSG00000164106.3	SCRG1	ENST00000296506.3	9913	bta-miR-23b-3p	3	945	952	-0.263	95	-0.263	96
ENSG00000000457.9	SCYL3	ENST00000367771.6	9913	bta-miR-183	2	357	363	-0.422	98	-0.419	99
ENSG00000198301.7	SDAD1	ENST00000356260.5	9913	bta-miR-30d	3	78	85	-0.374	97	-0.214	91
ENSG00000169439.7	SDC2	ENST00000302190.4	9913	bta-miR-96	3	2214	2221	-0.634	99	-0.019	55
ENSG00000165689.12	SDCCAG3	ENST00000357365.3	9913	bta-miR-30d	3	32	39	-0.386	97	-0.386	98
ENSG00000129657.10	SEC14L1	ENST00000413679.2	9913	bta-miR-23b-3p	3	2145	2152	-0.366	97	-0.334	98
ENSG00000100003.13	SEC14L2	ENST00000312932.9	9913	bta-miR-96	2	240	246	-0.343	96	-0.286	95
ENSG00000093183.9	SEC22C	ENST00000264454.3	9913	bta-miR-30d	3	496	503	-0.329	96	-0.264	94
ENSG00000107651.8	SEC23IP	ENST00000369075.3	9913	bta-miR-23b-3p	3	482	489	-0.306	96	-0.263	96
ENSG00000107651.8	SEC23IP	ENST00000369075.3	9913	bta-miR-30d	3	999	1006	-0.341	96	-0.029	47
ENSG00000150961.10	SEC24D	ENST00000429811.2	9913	bta-miR-183	2	587	593	-0.323	96	-0.323	97
ENSG00000008952.12	SEC62	ENST00000337002.4	9913	bta-miR-96	2	880	886	-0.328	95	-0.197	91
ENSG00000085415.11	SEH1L	ENST00000262124.11	9913	bta-miR-100	3	945	952	-0.68	99	-0.297	90
ENSG00000085415.11	SEH1L	ENST00000262124.11	9913	bta-miR-99b	3	945	952	-0.683	99	-0.298	90
ENSG00000085415.11	SEH1L	ENST00000262124.11	9913	bta-miR-99a-5p	3	945	952	-0.68	99	-0.297	90
ENSG00000075213.6	SEMA3A	ENST00000265362.4	9913	bta-miR-30d	3	100	107	-0.375	97	-0.375	98
ENSG00000167680.11	SEMA6B	ENST00000301293.3	9913	bta-miR-30d	3	521	528	-0.384	97	-0.384	98
ENSG00000163904.8	SENP2	ENST00000296257.5	9913	bta-let-7b	3	2165	2172	-0.438	96	-0.047	53
ENSG00000163904.8	SENP2	ENST00000296257.5	9913	bta-let-7a-5p	3	2165	2172	-0.438	96	-0.047	53
ENSG00000120742.6	SERP1	ENST00000239944.2	9913	bta-miR-183	3	919	926	-0.431	98	-0.355	98
ENSG00000080546.9	SESN1	ENST00000436639.2	9913	bta-miR-183	2	106	112	-0.371	97	-0.371	98
ENSG00000149212.6	SESN3	ENST00000536441.1	9913	bta-miR-23b-3p	3	619	626	-0.296	96	-0.031	67
ENSG00000183955.8	SETD8	ENST00000402868.3	9913	bta-miR-23b-3p	3	751	758	-0.268	95	-0.268	96
ENSG00000155542.7	SETD9	ENST00000285947.2	9913	bta-miR-532	2	3136	3142	-0.28	95	-0.017	50
ENSG00000198818.5	SFT2D1	ENST00000361731.3	9913	bta-miR-23b-3p	3	395	402	-0.578	99	-0.108	86
ENSG00000229415.5	SFTA3	ENST00000518529.2	9913	bta-miR-96	2	243	249	-0.391	97	-0.391	98
ENSG00000163069.8	SGCB	ENST00000381431.5	9913	bta-miR-30d	3	2764	2771	-0.369	97	-0.153	83
ENSG00000104205.8	SGK3	ENST00000345714.4	9913	bta-miR-96	3	724	731	-0.478	98	-0.312	96
ENSG00000164023.10	SGMS2	ENST00000394684.4	9913	bta-miR-96	3	265	272	-0.425	98	-0.425	98
ENSG00000185437.9	SH3BGR	ENST00000380637.3	9913	bta-miR-23b-3p	3	200	207	-0.389	98	-0.389	98
ENSG00000131370.11	SH3BP5	ENST00000383791.3	9913	bta-miR-96	2	56	62	-0.377	97	-0.376	97
ENSG00000147010.13	SH3KBP1	ENST00000397821.3	9913	bta-miR-96	3	78	85	-0.51	99	-0.51	99
ENSG00000108061.7	SHOC2	ENST00000369452.4	9913	bta-miR-30d	3	477	484	-0.312	95	-0.312	96
ENSG00000168779.15	SHOX2	ENST00000490689.2	9913	bta-miR-96	2	1802	1808	-0.43	98	-0.234	93
ENSG00000169375.11	SIN3A	ENST00000394947.3	9913	bta-miR-183	2	708	714	-0.34	96	-0.34	97
ENSG00000197555.5	SIPA1L1	ENST00000555818.1	9913	bta-miR-23b-3p	3	215	222	-0.463	99	-0.463	99
ENSG00000184302.6	SIX6	ENST00000327720.5	9913	bta-miR-374a	3	1482	1489	-0.166	96	-0.166	97
ENSG00000005020.8	SKAP2	ENST00000345317.2	9913	bta-miR-23b-3p	3	2074	2081	-0.288	96	-0.287	97
ENSG00000139737.17	SLAIN1	ENST00000418532.1	9913	bta-miR-183	3	535	542	-0.572	99	-0.572	99
ENSG00000126903.11	SLC10A3	ENST00000369649.4	9913	bta-miR-96	3	166	173	-0.558	99	-0.558	99
ENSG00000120519.10	SLC10A7	ENST00000264986.3	9913	bta-let-7a-5p	2	2448	2454	-0.431	96	-0.082	64
ENSG00000120519.10	SLC10A7	ENST00000264986.3	9913	bta-let-7b	2	2448	2454	-0.431	96	-0.082	64
ENSG00000088386.11	SLC15A1	ENST00000376503.5	9913	bta-let-7a-5p	2	428	434	-0.421	95	-0.19	80
ENSG00000088386.11	SLC15A1	ENST00000376503.5	9913	bta-let-7b	2	428	434	-0.421	95	-0.19	80
ENSG00000139370.6	SLC15A4	ENST00000266771.5	9913	bta-miR-374a	3	914	921	-0.152	96	-0.15	97
ENSG00000174327.6	SLC16A13	ENST00000308027.6	9913	bta-miR-96	2	148	154	-0.426	98	-0.332	96
ENSG00000118596.7	SLC16A7	ENST00000261187.4	9913	bta-miR-96	2	1912	1918	-0.326	95	-0.148	87
ENSG00000165449.7	SLC16A9	ENST00000395348.3	9913	bta-miR-96	3	1370	1377	-0.422	98	-0.422	98
ENSG00000135917.9	SLC19A3	ENST00000258403.3	9913	bta-let-7b	3	604	611	-0.555	98	-0.555	99
ENSG00000135917.9	SLC19A3	ENST00000258403.3	9913	bta-let-7a-5p	3	604	611	-0.555	98	-0.555	99
ENSG00000106688.7	SLC1A1	ENST00000262352.3	9913	bta-miR-96	3	495	502	-0.442	98	-0.442	98
ENSG00000106688.7	SLC1A1	ENST00000262352.3	9913	bta-miR-96	3	1623	1630	-0.433	98	-0.373	97
ENSG00000144136.6	SLC20A1	ENST00000272542.3	9913	bta-let-7b	2	760	766	-0.455	96	-0.406	96
ENSG00000144136.6	SLC20A1	ENST00000272542.3	9913	bta-let-7a-5p	2	760	766	-0.455	96	-0.406	96
ENSG00000197375.8	SLC22A5	ENST00000245407.3	9913	bta-miR-96	3	1041	1048	-0.332	95	-0.227	93
ENSG00000100075.5	SLC25A1	ENST00000215882.5	9913	bta-miR-96	3	60	67	-0.438	98	-0.438	98
ENSG00000102078.11	SLC25A14	ENST00000218197.5	9913	bta-miR-532	3	327	334	-0.435	98	-0.435	99
ENSG00000153291.11	SLC25A27	ENST00000371347.5	9913	bta-let-7b	2	70	76	-0.452	96	-0.452	97
ENSG00000153291.11	SLC25A27	ENST00000371347.5	9913	bta-let-7a-5p	2	70	76	-0.452	96	-0.452	97
ENSG00000151729.6	SLC25A4	ENST00000281456.6	9913	bta-miR-23b-3p	3	255	262	-0.336	97	-0.001	32
ENSG00000181035.9	SLC25A42	ENST00000318596.7	9913	bta-miR-96	2	1458	1464	-0.435	98	-0.435	98
ENSG00000146411.5	SLC2A12	ENST00000275230.5	9913	bta-let-7b	3	927	934	-0.457	96	-0.241	86
ENSG00000146411.5	SLC2A12	ENST00000275230.5	9913	bta-let-7a-5p	3	927	934	-0.457	96	-0.241	86
ENSG00000145740.14	SLC30A5	ENST00000396591.3	9913	bta-miR-532	3	1614	1621	-0.33	96	-0.004	34
ENSG00000164414.12	SLC35A1	ENST00000369552.4	9913	bta-miR-96	3	296	303	-0.548	99	-0.544	99
ENSG00000164414.12	SLC35A1	ENST00000369552.4	9913	bta-miR-183	2	552	558	-0.437	98	-0.434	99
ENSG00000100036.11	SLC35E4	ENST00000343605.4	9913	bta-miR-96	2	411	417	-0.321	95	-0.321	96
ENSG00000143570.13	SLC39A1	ENST00000356205.4	9913	bta-miR-96	3	581	588	-0.579	99	-0.579	99
ENSG00000138821.8	SLC39A8	ENST00000394833.2	9913	bta-miR-532	2	29	35	-0.296	95	-0.296	97
ENSG00000136052.5	SLC41A2	ENST00000258538.3	9913	bta-miR-30d	3	283	290	-0.404	97	-0.324	97
ENSG00000070214.11	SLC44A1	ENST00000374720.3	9913	bta-miR-183	2	2282	2288	-0.298	95	-0.026	61
ENSG00000087916.7	SLC6A14	ENST00000371900.4	9913	bta-miR-23b-3p	3	42	49	-0.356	97	-0.356	98
ENSG00000131389.12	SLC6A6	ENST00000454876.2	9913	bta-miR-183	2	1354	1360	-0.294	95	-0.283	96
ENSG00000196517.7	SLC6A9	ENST00000372310.3	9913	bta-miR-96	3	856	863	-0.472	98	-0.41	98
ENSG00000130876.7	SLC7A10	ENST00000253188.4	9913	bta-miR-30d	3	31	38	-0.524	99	-0.505	99
ENSG00000115616.2	SLC9A2	ENST00000233969.2	9913	bta-miR-96	3	1696	1703	-0.318	95	-0.318	96
ENSG00000173930.8	SLCO4C1	ENST00000310954.6	9913	bta-miR-96	2	397	403	-0.367	96	-0.367	97
ENSG00000121871.3	SLITRK3	ENST00000475390.1	9913	bta-miR-183	2	298	304	-0.315	95	-0.315	97
ENSG00000141646.9	SMAD4	ENST00000398417.2	9913	bta-miR-183	2	473	479	-0.298	95	-0.294	96
ENSG00000137834.10	SMAD6	ENST00000288840.5	9913	bta-miR-374a	2	118	124	-0.159	96	-0.159	97
ENSG00000137834.10	SMAD6	ENST00000288840.5	9913	bta-miR-374a	2	135	141	-0.163	96	-0.163	97
ENSG00000101665.4	SMAD7	ENST00000262158.2	9913	bta-miR-96	1	1306	1312	-0.326	95	-0.307	96
ENSG00000153147.5	SMARCA5	ENST00000283131.3	9913	bta-miR-100	2	51	57	-0.56	97	-0.56	98
ENSG00000153147.5	SMARCA5	ENST00000283131.3	9913	bta-miR-99a-5p	2	51	57	-0.516	97	-0.516	98
ENSG00000153147.5	SMARCA5	ENST00000283131.3	9913	bta-miR-99b	2	51	57	-0.512	97	-0.512	98
ENSG00000163104.13	SMARCAD1	ENST00000354268.4	9913	bta-let-7a-5p	2	329	335	-0.42	95	-0.42	96
ENSG00000163104.13	SMARCAD1	ENST00000354268.4	9913	bta-let-7b	2	329	335	-0.42	95	-0.42	96
ENSG00000166002.2	SMCO4	ENST00000525141.1	9913	bta-miR-183	3	138	145	-0.769	99	-0.769	99
ENSG00000184785.4	SMIM10	ENST00000330288.4	9913	bta-miR-532	3	553	560	-0.432	98	-0.432	99
ENSG00000163683.7	SMIM14	ENST00000295958.5	9913	bta-miR-183	2	2864	2870	-0.332	96	-0.004	40
ENSG00000188725.3	SMIM15	ENST00000339020.3	9913	bta-miR-23b-3p	3	779	786	-0.356	97	-0.343	98
ENSG00000256235.1	SMIM3	ENST00000526627.1	9913	bta-let-7b	3	243	250	-0.505	98	-0.505	98
ENSG00000256235.1	SMIM3	ENST00000526627.1	9913	bta-let-7a-5p	3	243	250	-0.505	98	-0.505	98
ENSG00000103056.7	SMPD3	ENST00000219334.5	9913	bta-miR-183	2	230	236	-0.306	95	-0.306	97
ENSG00000123415.10	SMUG1	ENST00000505128.1	9913	bta-let-7a-5p	3	1670	1677	-0.462	97	-0.462	97
ENSG00000123415.10	SMUG1	ENST00000505128.1	9913	bta-let-7b	3	1670	1677	-0.462	97	-0.462	97
ENSG00000124216.3	SNAI1	ENST00000244050.2	9913	bta-miR-30d	3	665	672	-0.402	97	-0.402	98
ENSG00000124562.5	SNRPC	ENST00000244520.5	9913	bta-miR-23b-3p	3	182	189	-0.699	99	-0.699	99
ENSG00000086300.11	SNX10	ENST00000396376.1	9913	bta-miR-30d	3	600	607	-0.398	97	-0.398	98
ENSG00000115234.6	SNX17	ENST00000233575.2	9913	bta-miR-374a	3	515	522	-0.161	96	-0.097	93
ENSG00000129515.14	SNX6	ENST00000396526.3	9913	bta-let-7a-5p	3	1545	1552	-0.424	95	-0.007	27
ENSG00000106266.4	SNX8	ENST00000222990.3	9913	bta-miR-30d	3	476	483	-0.378	97	-0.345	97
ENSG00000185338.4	SOCS1	ENST00000332029.2	9913	bta-let-7a-5p	2	265	271	-0.423	95	-0.423	97
ENSG00000185338.4	SOCS1	ENST00000332029.2	9913	bta-let-7b	2	265	271	-0.423	95	-0.423	97
ENSG00000185338.4	SOCS1	ENST00000332029.2	9913	bta-miR-30d	3	276	283	-0.547	99	-0.547	99
ENSG00000184557.3	SOCS3	ENST00000330871.2	9913	bta-miR-30d	3	1430	1437	-0.412	98	-0.412	98
ENSG00000134243.7	SORT1	ENST00000256637.6	9913	bta-miR-96	3	1475	1482	-0.364	96	-0.32	96
ENSG00000198944.4	SOWAHA	ENST00000378693.2	9913	bta-let-7b	3	599	606	-0.479	97	-0.479	98
ENSG00000198944.4	SOWAHA	ENST00000378693.2	9913	bta-let-7a-5p	3	599	606	-0.479	97	-0.479	98
ENSG00000124766.4	SOX4	ENST00000244745.1	9913	bta-miR-30d	3	1176	1183	-0.365	97	-0.364	97
ENSG00000124766.4	SOX4	ENST00000244745.1	9913	bta-miR-191	3	1739	1746	-0.467	97	-0.466	98
ENSG00000125398.5	SOX9	ENST00000245479.2	9913	bta-miR-30d	3	2046	2053	-0.455	99	-0.387	98
ENSG00000067066.12	SP100	ENST00000409897.1	9913	bta-miR-374a	3	154	161	-0.26	99	-0.26	99
ENSG00000118434.4	SPACA1	ENST00000237201.1	9913	bta-miR-374a	3	53	60	-0.377	99	-0.377	99
ENSG00000077327.11	SPAG6	ENST00000313311.6	9913	bta-miR-23b-3p	3	111	118	-0.282	95	-0.184	93
ENSG00000021574.7	SPAST	ENST00000315285.3	9913	bta-miR-96	3	498	505	-0.49	98	-0.49	99
ENSG00000118363.7	SPCS2	ENST00000263672.6	9913	bta-miR-183	2	312	318	-0.348	96	-0.338	97
ENSG00000129128.8	SPCS3	ENST00000503362.1	9913	bta-miR-532	3	118	125	-0.545	99	-0.265	96
ENSG00000065526.6	SPEN	ENST00000375759.3	9913	bta-miR-96	3	733	740	-0.484	98	-0.484	99
ENSG00000106723.12	SPIN1	ENST00000375859.3	9913	bta-miR-96	2	2706	2712	-0.325	95	-0.301	95
ENSG00000106723.12	SPIN1	ENST00000375859.3	9913	bta-miR-96	3	2824	2831	-0.364	96	-0.337	97
ENSG00000138600.5	SPPL2A	ENST00000261854.5	9913	bta-miR-96	2	2973	2979	-0.378	97	0	0
ENSG00000164056.6	SPRY1	ENST00000394339.2	9913	bta-miR-23b-3p	3	2266	2273	-0.322	97	-0.144	90
ENSG00000136158.6	SPRY2	ENST00000377102.1	9913	bta-miR-183	2	173	179	-0.463	99	-0.463	99
ENSG00000136158.6	SPRY2	ENST00000377102.1	9913	bta-miR-23b-3p	3	494	501	-0.328	97	-0.328	98
ENSG00000168939.6	SPRY3	ENST00000302805.2	9913	bta-miR-183	3	2229	2236	-0.318	96	-0.318	97
ENSG00000175093.4	SPSB4	ENST00000310546.2	9913	bta-miR-23b-3p	3	1293	1300	-0.35	97	-0.35	98
ENSG00000090054.9	SPTLC1	ENST00000262554.2	9913	bta-miR-374a	3	412	419	-0.14	95	-0.139	97
ENSG00000196542.4	SPTSSB	ENST00000359175.4	9913	bta-miR-30d	3	423	430	-0.401	97	-0.401	98
ENSG00000196542.4	SPTSSB	ENST00000359175.4	9913	bta-miR-23b-3p	3	1014	1021	-0.396	98	-0.396	98
ENSG00000153006.10	SREK1IP1	ENST00000513458.4	9913	bta-miR-183	3	753	760	-0.533	99	-0.44	99
ENSG00000188529.10	SRSF10	ENST00000343255.5	9913	bta-miR-183	2	937	943	-0.309	95	-0.293	96
ENSG00000116754.9	SRSF11	ENST00000370950.3	9913	bta-miR-183	2	1118	1124	-0.341	96	-0.333	97
ENSG00000161547.10	SRSF2	ENST00000392485.2	9913	bta-miR-183	2	1199	1205	-0.46	98	-0.46	99
ENSG00000115875.14	SRSF7	ENST00000313117.6	9913	bta-miR-30d	3	36	43	-0.733	99	-0.733	99
ENSG00000115875.14	SRSF7	ENST00000313117.6	9913	bta-miR-374a	3	45	52	-0.31	99	-0.31	99
ENSG00000141380.9	SS18	ENST00000415083.2	9913	bta-miR-96	2	1654	1660	-0.366	96	-0.021	57
ENSG00000008324.6	SS18L2	ENST00000447630.1	9913	bta-miR-23b-3p	3	133	140	-0.57	99	-0.476	99
ENSG00000184005.9	ST6GALNAC3	ENST00000328299.3	9913	bta-miR-96	3	1402	1409	-0.446	98	-0.446	98
ENSG00000136840.14	ST6GALNAC4	ENST00000335791.5	9913	bta-miR-100	3	469	476	-0.777	99	-0.759	99
ENSG00000136840.14	ST6GALNAC4	ENST00000335791.5	9913	bta-miR-99b	3	469	476	-0.78	99	-0.762	99
ENSG00000136840.14	ST6GALNAC4	ENST00000335791.5	9913	bta-miR-99a-5p	3	469	476	-0.777	99	-0.759	99
ENSG00000004866.14	ST7	ENST00000393451.3	9913	bta-miR-96	2	56	62	-0.329	95	-0.329	96
ENSG00000159167.7	STC1	ENST00000290271.2	9913	bta-miR-183	2	2578	2584	-0.382	97	-0.366	98
ENSG00000109689.10	STIM2	ENST00000467011.1	9913	bta-miR-151-5p	3	101	108	-0.577	98	-0.577	98
ENSG00000164543.5	STK17A	ENST00000319357.5	9913	bta-miR-96	3	324	331	-0.641	99	-0.365	97
ENSG00000211455.3	STK38L	ENST00000389032.3	9913	bta-miR-183	2	1059	1065	-0.39	97	-0.287	96
ENSG00000211455.3	STK38L	ENST00000389032.3	9913	bta-miR-30d	3	3482	3489	-0.357	96	-0.002	19
ENSG00000198648.6	STK39	ENST00000355999.4	9913	bta-miR-30d	3	1396	1403	-0.354	96	-0.263	94
ENSG00000196182.6	STK40	ENST00000359297.2	9913	bta-let-7b	2	1522	1528	-0.413	95	-0.413	96
ENSG00000196182.6	STK40	ENST00000359297.2	9913	bta-let-7a-5p	2	1522	1528	-0.413	95	-0.413	96
ENSG00000104435.9	STMN2	ENST00000518111.1	9913	bta-miR-374a	3	108	115	-0.186	97	-0.186	98
ENSG00000104915.10	STX10	ENST00000242770.5	9913	bta-miR-96	2	345	351	-0.357	96	-0.354	97
ENSG00000117758.9	STX12	ENST00000373943.4	9913	bta-miR-23b-3p	3	1214	1221	-0.264	95	-0.253	96
ENSG00000117758.9	STX12	ENST00000373943.4	9913	bta-miR-23b-3p	3	1334	1341	-0.273	95	-0.237	96
ENSG00000136874.6	STX17	ENST00000259400.6	9913	bta-let-7a-5p	3	1046	1053	-0.422	95	-0.336	93
ENSG00000136874.6	STX17	ENST00000259400.6	9913	bta-let-7b	3	1046	1053	-0.422	95	-0.336	93
ENSG00000111450.9	STX2	ENST00000392373.2	9913	bta-miR-30d	3	2060	2067	-0.422	98	-0.322	97
ENSG00000166900.10	STX3	ENST00000535361.1	9913	bta-let-7a-5p	3	324	331	-0.503	97	-0.503	98
ENSG00000166900.10	STX3	ENST00000535361.1	9913	bta-let-7b	3	324	331	-0.495	97	-0.495	98
ENSG00000198252.7	STYX	ENST00000354586.4	9913	bta-miR-374a	3	224	231	-0.191	97	-0.138	96
ENSG00000198252.7	STYX	ENST00000354586.4	9913	bta-miR-183	2	3465	3471	-0.399	98	-0.074	81
ENSG00000113387.7	SUB1	ENST00000265073.4	9913	bta-let-7b	3	2446	2453	-0.483	97	-0.089	65
ENSG00000113387.7	SUB1	ENST00000265073.4	9913	bta-let-7a-5p	3	2446	2453	-0.483	97	-0.089	65
ENSG00000127561.10	SYNGR3	ENST00000248121.2	9913	bta-miR-30d	3	1101	1108	-0.428	98	-0.428	99
ENSG00000204070.5	SYS1	ENST00000243918.5	9913	bta-miR-23b-3p	3	108	115	-0.305	96	-0.305	97
ENSG00000103528.12	SYT17	ENST00000355377.2	9913	bta-miR-183	2	1234	1240	-0.573	99	-0.355	98
ENSG00000213023.5	SYT3	ENST00000338916.4	9913	bta-miR-151-5p	3	77	84	-0.664	99	-0.662	99
ENSG00000157625.11	TAB3	ENST00000378933.1	9913	bta-miR-183	3	1011	1018	-0.413	98	-0.413	99
ENSG00000157625.11	TAB3	ENST00000378933.1	9913	bta-miR-532	3	1651	1658	-0.294	95	-0.215	94
ENSG00000197780.5	TAF13	ENST00000338366.5	9913	bta-miR-183	2	318	324	-0.404	98	-0.396	98
ENSG00000141384.7	TAF4B	ENST00000269142.5	9913	bta-miR-374a	3	1613	1620	-0.204	98	-0.018	64
ENSG00000148835.9	TAF5	ENST00000369839.3	9913	bta-miR-191	3	183	190	-0.581	98	-0.535	99
ENSG00000187325.4	TAF9B	ENST00000341864.5	9913	bta-let-7a-5p	3	1695	1702	-0.42	95	-0.2	81
ENSG00000187325.4	TAF9B	ENST00000341864.5	9913	bta-let-7b	3	1695	1702	-0.42	95	-0.2	81
ENSG00000121749.11	TBC1D15	ENST00000550746.1	9913	bta-miR-30d	3	432	439	-0.429	98	-0.282	95
ENSG00000136535.10	TBR1	ENST00000389554.3	9913	bta-miR-96	3	972	979	-0.356	96	-0.356	97
ENSG00000092607.9	TBX15	ENST00000207157.3	9913	bta-miR-96	2	1653	1659	-0.363	96	-0.363	97
ENSG00000116205.6	TCEANC2	ENST00000234827.1	9913	bta-miR-183	2	119	125	-0.383	97	-0.383	98
ENSG00000113649.7	TCERG1	ENST00000296702.5	9913	bta-miR-374a	3	489	496	-0.235	98	-0.22	99
ENSG00000140262.13	TCF12	ENST00000267811.5	9913	bta-miR-183	2	2353	2359	-0.319	96	-0.028	63
ENSG00000261787.1	TCF24	ENST00000563496.1	9913	bta-miR-23b-3p	3	713	720	-0.337	97	-0.183	93
ENSG00000196628.9	TCF4	ENST00000354452.3	9913	bta-miR-183	2	4610	4616	-0.375	97	-0.293	96
ENSG00000148737.11	TCF7L2	ENST00000355717.4	9913	bta-miR-96	3	1470	1477	-0.575	99	-0.564	99
ENSG00000148737.11	TCF7L2	ENST00000355717.4	9913	bta-miR-183	2	1819	1825	-0.393	98	-0.386	98
ENSG00000147601.9	TERF1	ENST00000276602.6	9913	bta-miR-96	3	1054	1061	-0.326	95	-0.326	96
ENSG00000133149.5	TEX13A	ENST00000372578.3	9913	bta-miR-23b-3p	3	177	184	-0.489	99	-0.489	99
ENSG00000198176.8	TFDP1	ENST00000375370.5	9913	bta-miR-30d	3	505	512	-0.377	97	-0.377	98
ENSG00000105825.7	TFPI2	ENST00000222543.5	9913	bta-miR-23b-3p	3	174	181	-0.581	99	-0.579	99
ENSG00000072274.8	TFRC	ENST00000540528.1	9913	bta-miR-23b-3p	3	885	892	-0.368	97	-0.368	98
ENSG00000106799.8	TGFBR1	ENST00000374994.4	9913	bta-let-7b	3	74	81	-0.413	95	-0.413	96
ENSG00000106799.8	TGFBR1	ENST00000374994.4	9913	bta-let-7a-5p	3	74	81	-0.413	95	-0.413	96
ENSG00000173451.2	THAP2	ENST00000308086.2	9913	bta-miR-99b	3	3083	3090	-0.765	99	-0.125	66
ENSG00000173451.2	THAP2	ENST00000308086.2	9913	bta-miR-100	3	3083	3090	-0.762	99	-0.125	63
ENSG00000173451.2	THAP2	ENST00000308086.2	9913	bta-miR-99a-5p	3	3083	3090	-0.778	99	-0.127	65
ENSG00000150779.7	TIMM8B	ENST00000504148.2	9913	bta-miR-23b-3p	3	210	217	-0.495	99	-0.242	96
ENSG00000104067.12	TJP1	ENST00000346128.6	9913	bta-miR-23b-3p	3	29	36	-0.371	98	-0.371	98
ENSG00000104067.12	TJP1	ENST00000346128.6	9913	bta-miR-191	3	272	279	-0.529	98	-0.183	80
ENSG00000151005.3	TKTL2	ENST00000280605.3	9913	bta-miR-23b-3p	3	305	312	-0.28	95	-0.28	97
ENSG00000139644.8	TMBIM6	ENST00000423828.1	9913	bta-miR-96	2	1769	1775	-0.349	96	-0.016	53
ENSG00000143183.12	TMCO1	ENST00000392129.6	9913	bta-miR-183	2	318	324	-0.328	96	-0.013	51
ENSG00000134970.13	TMED7	ENST00000456936.3	9913	bta-miR-183	3	936	943	-0.479	99	-0.335	97
ENSG00000241697.3	TMEFF1	ENST00000374879.4	9913	bta-miR-30d	3	363	370	-0.418	98	-0.418	98
ENSG00000144868.9	TMEM108	ENST00000321871.6	9913	bta-miR-374a	3	67	74	-0.168	96	-0.168	98
ENSG00000184986.6	TMEM121	ENST00000392519.2	9913	bta-miR-30d	3	305	312	-0.447	98	-0.447	99
ENSG00000170647.2	TMEM133	ENST00000303130.2	9913	bta-miR-30d	3	1038	1045	-0.49	99	-0.49	99
ENSG00000168890.9	TMEM150A	ENST00000306353.3	9913	bta-miR-183	3	147	154	-0.49	99	-0.477	99
ENSG00000174695.5	TMEM167A	ENST00000502346.1	9913	bta-let-7a-5p	3	3322	3329	-0.505	98	-0.016	35
ENSG00000174695.5	TMEM167A	ENST00000502346.1	9913	bta-let-7b	3	3322	3329	-0.505	98	-0.016	35
ENSG00000166822.8	TMEM170A	ENST00000357613.4	9913	bta-miR-96	2	458	464	-0.366	96	-0.246	93
ENSG00000205269.4	TMEM170B	ENST00000379426.1	9913	bta-miR-96	3	342	349	-0.556	99	-0.556	99
ENSG00000164168.3	TMEM184C	ENST00000296582.3	9913	bta-miR-183	3	352	359	-0.581	99	-0.045	72
ENSG00000188760.6	TMEM198	ENST00000373883.3	9913	bta-miR-96	3	726	733	-0.638	99	-0.638	99
ENSG00000135048.9	TMEM2	ENST00000377044.4	9913	bta-miR-23b-3p	3	34	41	-0.258	95	-0.258	96
ENSG00000135048.9	TMEM2	ENST00000377044.4	9913	bta-let-7a-5p	3	1453	1460	-0.419	95	-0.356	94
ENSG00000160055.15	TMEM234	ENST00000373593.1	9913	bta-let-7b	3	320	327	-0.647	99	-0.647	99
ENSG00000160055.15	TMEM234	ENST00000373593.1	9913	bta-let-7a-5p	3	320	327	-0.647	99	-0.647	99
ENSG00000106609.12	TMEM248	ENST00000341567.4	9913	bta-miR-96	3	1964	1971	-0.336	95	-0.289	95
ENSG00000221870.2	TMEM257	ENST00000408967.2	9913	bta-miR-96	3	1742	1749	-0.647	99	-0.647	99
ENSG00000112697.11	TMEM30A	ENST00000230461.6	9913	bta-miR-99a-5p	1	178	184	-0.43	95	-0.43	96
ENSG00000180694.9	TMEM64	ENST00000458549.2	9913	bta-miR-23b-3p	3	1144	1151	-0.259	95	-0.2	94
ENSG00000103978.11	TMEM87A	ENST00000389834.4	9913	bta-miR-30d	3	650	657	-0.443	98	-0.396	98
ENSG00000109084.9	TMEM97	ENST00000226230.6	9913	bta-miR-96	3	175	182	-0.361	96	-0.361	97
ENSG00000136842.9	TMOD1	ENST00000259365.4	9913	bta-miR-23b-3p	3	177	184	-0.359	97	-0.317	97
ENSG00000184012.7	TMPRSS2	ENST00000332149.5	9913	bta-let-7b	3	866	873	-0.432	96	-0.299	91
ENSG00000184012.7	TMPRSS2	ENST00000332149.5	9913	bta-let-7a-5p	3	866	873	-0.44	96	-0.305	91
ENSG00000034510.4	TMSB10	ENST00000233143.4	9913	bta-miR-374a	2	194	200	-0.212	98	-0.211	98
ENSG00000205542.6	TMSB4X	ENST00000451311.2	9913	bta-miR-183	2	313	319	-0.592	99	-0.592	99
ENSG00000154620.5	TMSB4Y	ENST00000284856.3	9913	bta-miR-183	2	321	327	-0.557	99	-0.557	99
ENSG00000139921.8	TMX1	ENST00000457354.2	9913	bta-miR-96	2	223	229	-0.324	95	-0.324	96
ENSG00000125827.4	TMX4	ENST00000246024.2	9913	bta-miR-96	2	3326	3332	-0.342	96	-0.092	79
ENSG00000118503.10	TNFAIP3	ENST00000237289.4	9913	bta-miR-23b-3p	3	1704	1711	-0.261	95	-0.215	95
ENSG00000123610.3	TNFAIP6	ENST00000243347.3	9913	bta-miR-23b-3p	3	110	117	-0.408	98	-0.408	99
ENSG00000125657.3	TNFSF9	ENST00000245817.3	9913	bta-let-7a-5p	3	85	92	-0.642	99	-0.58	99
ENSG00000125657.3	TNFSF9	ENST00000245817.3	9913	bta-let-7b	3	85	92	-0.642	99	-0.58	99
ENSG00000090905.13	TNRC6A	ENST00000395799.3	9913	bta-miR-23b-3p	3	180	187	-0.299	96	-0.299	97
ENSG00000090905.13	TNRC6A	ENST00000395799.3	9913	bta-miR-652	3	218	225	-0.587	99	-0.587	99
ENSG00000168477.13	TNXB	ENST00000375244.3	9913	bta-miR-30d	3	21	28	-1.12	99	-1.12	99
ENSG00000198900.5	TOP1	ENST00000361337.2	9913	bta-miR-23b-3p	3	619	626	-0.35	97	-0.35	98
ENSG00000160404.13	TOR2A	ENST00000458505.3	9913	bta-miR-23b-3p	3	1683	1690	-0.342	97	-0.342	98
ENSG00000198846.5	TOX	ENST00000361421.1	9913	bta-miR-23b-3p	3	454	461	-0.265	95	-0.265	96
ENSG00000141510.11	TP53	ENST00000420246.2	9913	bta-let-7a-5p	3	605	612	-0.468	97	-0.461	97
ENSG00000141510.11	TP53	ENST00000420246.2	9913	bta-let-7b	3	605	612	-0.468	97	-0.461	97
ENSG00000140416.15	TPM1	ENST00000267996.7	9913	bta-miR-183	2	214	220	-0.428	98	-0.428	99
ENSG00000143549.15	TPM3	ENST00000368531.2	9913	bta-miR-183	2	2241	2247	-0.357	97	-0.343	97
ENSG00000169902.9	TPST1	ENST00000304842.5	9913	bta-miR-23b-3p	3	576	583	-0.49	99	-0.372	98
ENSG00000065308.4	TRAM2	ENST00000182527.3	9913	bta-miR-532	3	4797	4804	-0.511	99	-0.509	99
ENSG00000163519.9	TRAT1	ENST00000295756.6	9913	bta-miR-23b-3p	3	375	382	-0.436	98	-0.436	99
ENSG00000071575.7	TRIB2	ENST00000155926.4	9913	bta-miR-100	2	1304	1310	-0.43	95	-0.43	96
ENSG00000101255.6	TRIB3	ENST00000217233.3	9913	bta-miR-96	3	441	448	-0.392	97	-0.39	98
ENSG00000146063.14	TRIM41	ENST00000315073.5	9913	bta-let-7a-5p	2	547	553	-0.444	96	-0.444	97
ENSG00000146063.14	TRIM41	ENST00000315073.5	9913	bta-let-7b	2	547	553	-0.444	96	-0.444	97
ENSG00000169871.8	TRIM56	ENST00000306085.6	9913	bta-miR-96	3	144	151	-0.362	96	-0.362	97
ENSG00000158022.6	TRIM63	ENST00000374272.3	9913	bta-miR-23b-3p	2	277	283	-0.269	95	-0.269	97
ENSG00000182704.6	TSKU	ENST00000333090.4	9913	bta-miR-96	2	77	83	-0.394	97	-0.38	98
ENSG00000115282.15	TTC31	ENST00000233623.5	9913	bta-let-7b	3	1218	1225	-0.419	95	-0.014	33
ENSG00000115282.15	TTC31	ENST00000233623.5	9913	bta-let-7a-5p	3	1218	1225	-0.419	95	-0.014	33
ENSG00000085831.11	TTC39A	ENST00000530004.1	9913	bta-miR-99b	3	230	237	-0.791	99	-0.466	97
ENSG00000085831.11	TTC39A	ENST00000530004.1	9913	bta-miR-99a-5p	3	230	237	-0.772	99	-0.456	97
ENSG00000085831.11	TTC39A	ENST00000530004.1	9913	bta-miR-100	3	230	237	-0.772	99	-0.456	97
ENSG00000085831.11	TTC39A	ENST00000530004.1	9913	bta-miR-96	3	631	638	-0.397	97	-0.132	85
ENSG00000165914.10	TTC7B	ENST00000328459.6	9913	bta-miR-183	3	315	322	-0.461	98	-0.278	96
ENSG00000135912.6	TTLL4	ENST00000457313.1	9913	bta-let-7a-5p	3	132	139	-0.479	97	-0.479	98
ENSG00000135912.6	TTLL4	ENST00000457313.1	9913	bta-let-7b	3	132	139	-0.471	97	-0.471	98
ENSG00000137941.12	TTLL7	ENST00000260505.8	9913	bta-miR-30d	3	233	240	-0.37	97	-0.35	97
ENSG00000137561.4	TTPA	ENST00000260116.4	9913	bta-miR-30d	3	718	725	-0.364	97	-0.364	97
ENSG00000114383.5	TUSC2	ENST00000232496.4	9913	bta-miR-23b-3p	3	950	957	-0.483	99	-0.01	49
ENSG00000171928.9	TVP23B	ENST00000307767.8	9913	bta-miR-30d	3	1109	1116	-0.425	98	-0.425	99
ENSG00000175106.12	TVP23C	ENST00000518321.1	9913	bta-miR-30d	3	2269	2276	-0.366	97	-0.001	14
ENSG00000151239.9	TWF1	ENST00000552521.1	9913	bta-miR-30d	3	1382	1389	-0.432	98	-0.432	99
ENSG00000239264.4	TXNDC5	ENST00000539054.1	9913	bta-miR-30d	3	1366	1373	-0.418	98	-0.232	92
ENSG00000144744.12	UBA3	ENST00000415609.2	9913	bta-miR-183	3	568	575	-0.474	99	-0.273	96
ENSG00000130560.4	UBAC1	ENST00000371756.3	9913	bta-miR-30d	3	152	159	-0.31	95	-0.31	96
ENSG00000072401.10	UBE2D1	ENST00000373910.4	9913	bta-miR-23b-3p	3	671	678	-0.367	97	-0.358	98
ENSG00000109332.15	UBE2D3	ENST00000453744.2	9913	bta-miR-30d	2	124	130	-0.319	95	-0.319	96
ENSG00000184182.14	UBE2F	ENST00000272930.4	9913	bta-miR-30d	2	241	247	-0.347	96	-0.321	97
ENSG00000132388.8	UBE2G1	ENST00000396981.2	9913	bta-miR-96	2	181	187	-0.412	97	-0.412	98
ENSG00000103275.14	UBE2I	ENST00000355803.4	9913	bta-miR-30d	3	50	57	-0.521	99	-0.521	99
ENSG00000198833.6	UBE2J1	ENST00000435041.2	9913	bta-miR-30d	3	74	81	-0.575	99	-0.375	98
ENSG00000185651.10	UBE2L3	ENST00000342192.4	9913	bta-miR-409a	2	163	169	-0.388	95	-0.388	97
ENSG00000215218.3	UBE2QL1	ENST00000399816.3	9913	bta-miR-30d	3	161	168	-0.385	97	-0.385	98
ENSG00000107341.4	UBE2R2	ENST00000263228.3	9913	bta-miR-23b-3p	3	2918	2925	-0.428	98	-0.056	76
ENSG00000169139.7	UBE2V2	ENST00000523111.2	9913	bta-miR-30d	3	599	606	-0.366	97	-0.087	70
ENSG00000169139.7	UBE2V2	ENST00000523111.2	9913	bta-miR-183	2	738	744	-0.384	97	-0.089	84
ENSG00000122042.9	UBL3	ENST00000380680.4	9913	bta-miR-23b-3p	3	2814	2821	-0.397	98	-0.066	78
ENSG00000215114.3	UBXN2B	ENST00000399598.2	9913	bta-miR-183	3	40	47	-0.48	99	-0.48	99
ENSG00000144224.12	UBXN4	ENST00000272638.9	9913	bta-miR-409a	3	194	201	-0.609	99	-0.606	99
ENSG00000143179.8	UCK2	ENST00000367879.4	9913	bta-miR-96	2	184	190	-0.501	99	-0.41	98
ENSG00000175564.8	UCP3	ENST00000314032.4	9913	bta-miR-30d	3	95	102	-0.371	97	-0.371	98
ENSG00000147854.12	UHRF2	ENST00000276893.5	9913	bta-let-7a-5p	3	288	295	-0.478	97	-0.478	98
ENSG00000147854.12	UHRF2	ENST00000276893.5	9913	bta-let-7b	3	288	295	-0.478	97	-0.478	98
ENSG00000198722.8	UNC13B	ENST00000378495.3	9913	bta-miR-183	2	1229	1235	-0.455	98	-0.432	99
ENSG00000137766.12	UNC13C	ENST00000545554.1	9913	bta-miR-96	3	204	211	-0.377	97	-0.377	97
ENSG00000170185.5	USP38	ENST00000307017.4	9913	bta-let-7b	2	200	206	-0.509	98	-0.496	98
ENSG00000170185.5	USP38	ENST00000307017.4	9913	bta-let-7a-5p	2	200	206	-0.509	98	-0.496	98
ENSG00000090686.11	USP48	ENST00000400301.1	9913	bta-miR-30d	3	298	305	-0.518	99	-0.422	98
ENSG00000108828.11	VAT1	ENST00000355653.3	9913	bta-miR-96	2	326	332	-0.33	95	-0.33	96
ENSG00000171724.2	VAT1L	ENST00000302536.2	9913	bta-miR-96	2	172	178	-0.322	95	-0.322	96
ENSG00000171724.2	VAT1L	ENST00000302536.2	9913	bta-miR-30d	3	2040	2047	-0.439	98	-0.439	99
ENSG00000197415.7	VEPH1	ENST00000494677.1	9913	bta-miR-23b-3p	3	322	329	-0.452	99	-0.452	99
ENSG00000146469.8	VIP	ENST00000367244.3	9913	bta-miR-30d	3	191	198	-0.409	98	-0.409	98
ENSG00000196715.5	VKORC1L1	ENST00000360768.3	9913	bta-miR-30d	3	427	434	-0.354	96	-0.172	86
ENSG00000196715.5	VKORC1L1	ENST00000360768.3	9913	bta-miR-23b-3p	3	1754	1761	-0.27	95	-0.123	88
ENSG00000147852.11	VLDLR	ENST00000382100.3	9913	bta-miR-409a	3	59	66	-0.433	96	-0.433	98
ENSG00000214376.5	VSTM5	ENST00000409977.1	9913	bta-let-7b	3	25	32	-0.51	98	-0.51	98
ENSG00000214376.5	VSTM5	ENST00000409977.1	9913	bta-let-7a-5p	3	25	32	-0.51	98	-0.51	98
ENSG00000119614.2	VSX2	ENST00000261980.2	9913	bta-miR-183	2	1551	1557	-0.462	99	-0.462	99
ENSG00000132471.7	WBP2	ENST00000254806.3	9913	bta-miR-23b-3p	3	936	943	-0.539	99	-0.539	99
ENSG00000132471.7	WBP2	ENST00000254806.3	9913	bta-miR-23b-3p	3	979	986	-0.371	98	-0.013	51
ENSG00000120688.7	WBP4	ENST00000379487.3	9913	bta-miR-23b-3p	1	126	132	-0.268	95	-0.268	96
ENSG00000047056.10	WDR37	ENST00000358220.1	9913	bta-let-7a-5p	3	794	801	-0.438	96	-0.29	91
ENSG00000047056.10	WDR37	ENST00000358220.1	9913	bta-let-7b	3	794	801	-0.438	96	-0.29	91
ENSG00000164091.7	WDR82	ENST00000296490.3	9913	bta-miR-96	3	516	523	-0.389	97	-0.379	98
ENSG00000060237.12	WNK1	ENST00000315939.6	9913	bta-miR-23b-3p	3	762	769	-0.297	96	-0.296	97
ENSG00000143816.7	WNT9A	ENST00000272164.5	9913	bta-let-7b	3	2440	2447	-0.477	97	-0.477	98
ENSG00000143816.7	WNT9A	ENST00000272164.5	9913	bta-let-7a-5p	3	2440	2447	-0.493	97	-0.493	98
ENSG00000146457.10	WTAP	ENST00000358372.4	9913	bta-miR-23b-3p	3	232	239	-0.332	97	-0.332	98
ENSG00000158156.7	XKR8	ENST00000373884.5	9913	bta-let-7a-5p	3	704	711	-0.562	99	-0.425	97
ENSG00000158156.7	XKR8	ENST00000373884.5	9913	bta-let-7b	3	704	711	-0.546	98	-0.413	96
ENSG00000124571.13	XPO5	ENST00000265351.7	9913	bta-miR-532	3	1986	1993	-0.285	95	-0.004	35
ENSG00000015153.10	YAF2	ENST00000327791.4	9913	bta-let-7a-5p	3	2420	2427	-0.431	96	-0.004	24
ENSG00000015153.10	YAF2	ENST00000327791.4	9913	bta-let-7b	3	2420	2427	-0.431	96	-0.004	24
ENSG00000176105.9	YES1	ENST00000577961.1	9913	bta-miR-23b-3p	3	1026	1033	-0.332	97	-0.318	98
ENSG00000119820.6	YIPF4	ENST00000238831.4	9913	bta-miR-96	3	291	298	-0.562	99	-0.36	97
ENSG00000180667.6	YOD1	ENST00000315927.4	9913	bta-let-7a-5p	3	28	35	-0.54	98	-0.54	99
ENSG00000180667.6	YOD1	ENST00000315927.4	9913	bta-let-7b	3	28	35	-0.54	98	-0.54	99
ENSG00000180667.6	YOD1	ENST00000315927.4	9913	bta-miR-183	2	4548	4554	-0.297	95	-0.05	74
ENSG00000119801.8	YPEL5	ENST00000379520.3	9913	bta-miR-183	3	514	521	-0.538	99	-0.538	99
ENSG00000083896.8	YTHDC1	ENST00000344157.4	9913	bta-miR-30d	3	62	69	-0.464	99	-0.335	97
ENSG00000066422.4	ZBTB11	ENST00000312938.4	9913	bta-miR-30d	3	60	67	-0.375	97	-0.375	98
ENSG00000179456.9	ZBTB18	ENST00000358704.4	9913	bta-miR-23b-3p	3	665	672	-0.259	95	-0.259	96
ENSG00000179456.9	ZBTB18	ENST00000358704.4	9913	bta-miR-30d	3	817	824	-0.328	95	-0.328	97
ENSG00000171448.8	ZBTB26	ENST00000373656.3	9913	bta-let-7a-5p	2	2928	2934	-0.433	96	-0.405	96
ENSG00000177125.5	ZBTB34	ENST00000319119.4	9913	bta-miR-191	3	4621	4628	-0.475	97	-0.464	98
ENSG00000273274.1	ZBTB8B	ENST00000609129.1	9913	bta-let-7a-5p	3	1596	1603	-0.462	97	-0.462	97
ENSG00000273274.1	ZBTB8B	ENST00000609129.1	9913	bta-let-7b	3	1596	1603	-0.462	97	-0.462	97
ENSG00000104427.7	ZC2HC1A	ENST00000263849.4	9913	bta-miR-183	2	213	219	-0.383	97	-0.253	95
ENSG00000134744.9	ZCCHC11	ENST00000257177.4	9913	bta-miR-96	3	482	489	-0.556	99	-0.556	99
ENSG00000177764.6	ZCCHC3	ENST00000382352.3	9913	bta-miR-96	3	51	58	-0.592	99	-0.592	99
ENSG00000186908.10	ZDHHC17	ENST00000426126.2	9913	bta-miR-96	2	2561	2567	-0.328	95	-0.194	91
ENSG00000023041.7	ZDHHC6	ENST00000369405.3	9913	bta-miR-183	2	121	127	-0.371	97	-0.35	98
ENSG00000148516.17	ZEB1	ENST00000361642.5	9913	bta-miR-96	2	1768	1774	-0.337	95	-0.337	97
ENSG00000107372.8	ZFAND5	ENST00000237937.3	9913	bta-miR-96	3	286	293	-0.545	99	-0.531	99
ENSG00000107372.8	ZFAND5	ENST00000237937.3	9913	bta-miR-183	3	535	542	-0.488	99	-0.476	99
ENSG00000185650.8	ZFP36L1	ENST00000555997.1	9913	bta-miR-96	3	1273	1280	-0.564	99	-0.546	99
ENSG00000186660.14	ZFP91	ENST00000316059.6	9913	bta-miR-532	3	3211	3218	-0.361	97	-0.025	58
ENSG00000169946.9	ZFPM2	ENST00000407775.2	9913	bta-miR-183	2	186	192	-0.36	97	-0.36	98
ENSG00000072121.11	ZFYVE26	ENST00000347230.4	9913	bta-miR-183	2	162	168	-0.343	96	-0.343	97
ENSG00000072121.11	ZFYVE26	ENST00000347230.4	9913	bta-let-7b	3	226	233	-0.537	98	-0.398	96
ENSG00000072121.11	ZFYVE26	ENST00000347230.4	9913	bta-let-7a-5p	3	226	233	-0.537	98	-0.398	96
ENSG00000165156.10	ZHX1	ENST00000395571.3	9913	bta-miR-96	3	157	164	-0.418	97	-0.418	98
ENSG00000178764.6	ZHX2	ENST00000314393.4	9913	bta-miR-96	3	191	198	-0.329	95	-0.329	96
ENSG00000043355.6	ZIC2	ENST00000376335.3	9913	bta-miR-96	3	617	624	-0.411	97	-0.411	98
ENSG00000156925.7	ZIC3	ENST00000287538.5	9913	bta-miR-96	3	413	420	-0.328	95	-0.328	96
ENSG00000139800.8	ZIC5	ENST00000267294.4	9913	bta-miR-23b-3p	3	1703	1710	-0.363	97	-0.339	98
ENSG00000084073.4	ZMPSTE24	ENST00000372759.3	9913	bta-miR-532	3	225	232	-0.445	98	-0.433	99
ENSG00000121741.12	ZMYM2	ENST00000382869.3	9913	bta-miR-183	2	282	288	-0.419	98	-0.405	98
ENSG00000010539.7	ZNF200	ENST00000396868.3	9913	bta-let-7b	3	966	973	-0.42	95	-0.125	71
ENSG00000010539.7	ZNF200	ENST00000396868.3	9913	bta-let-7a-5p	3	966	973	-0.42	95	-0.125	71
ENSG00000167377.13	ZNF23	ENST00000497160.1	9913	bta-miR-23b-3p	3	373	380	-0.483	99	-0.482	99
ENSG00000063587.12	ZNF275	ENST00000370251.3	9913	bta-let-7a-5p	3	3542	3549	-0.443	96	-0.429	97
ENSG00000063587.12	ZNF275	ENST00000370251.3	9913	bta-let-7b	3	3542	3549	-0.443	96	-0.429	97
ENSG00000181315.6	ZNF322	ENST00000415922.2	9913	bta-let-7b	3	2726	2733	-0.503	97	-0.001	17
ENSG00000181315.6	ZNF322	ENST00000415922.2	9913	bta-let-7a-5p	3	2726	2733	-0.503	97	-0.001	17
ENSG00000131061.9	ZNF341	ENST00000342427.2	9913	bta-let-7a-5p	3	580	587	-0.535	98	-0.535	99
ENSG00000131061.9	ZNF341	ENST00000342427.2	9913	bta-let-7b	3	580	587	-0.535	98	-0.535	99
ENSG00000169131.6	ZNF354A	ENST00000335815.2	9913	bta-let-7a-5p	2	420	426	-0.456	96	-0.456	97
ENSG00000169131.6	ZNF354A	ENST00000335815.2	9913	bta-let-7b	2	420	426	-0.456	96	-0.456	97
ENSG00000186918.9	ZNF395	ENST00000344423.5	9913	bta-miR-23b-3p	3	2893	2900	-0.357	97	-0.345	98
ENSG00000142528.11	ZNF473	ENST00000595661.1	9913	bta-let-7a-5p	3	297	304	-0.519	98	-0.343	94
ENSG00000142528.11	ZNF473	ENST00000595661.1	9913	bta-let-7b	3	297	304	-0.519	98	-0.343	94
ENSG00000198440.5	ZNF583	ENST00000333201.9	9913	bta-let-7a-5p	3	476	483	-0.518	98	-0.423	97
ENSG00000198440.5	ZNF583	ENST00000333201.9	9913	bta-let-7b	3	476	483	-0.518	98	-0.423	97
ENSG00000168916.11	ZNF608	ENST00000504926.1	9913	bta-miR-30d	3	809	816	-0.363	97	-0.363	97
ENSG00000164684.9	ZNF704	ENST00000327835.3	9913	bta-miR-96	3	2701	2708	-0.412	97	-0.26	94
ENSG00000198146.4	ZNF770	ENST00000356321.4	9913	bta-miR-183	3	700	707	-0.44	98	-0.44	99
ENSG00000179922.5	ZNF784	ENST00000591479.1	9913	bta-let-7b	3	1220	1227	-0.49	97	-0.49	98
ENSG00000179922.5	ZNF784	ENST00000591479.1	9913	bta-let-7a-5p	3	1220	1227	-0.49	97	-0.49	98
ENSG00000022976.11	ZNF839	ENST00000262236.5	9913	bta-miR-23b-3p	3	115	122	-0.432	98	-0.009	45
ENSG00000186187.7	ZNRF1	ENST00000335325.4	9913	bta-miR-30d	3	295	302	-0.394	97	-0.383	98
ENSG00000180233.9	ZNRF2	ENST00000323037.4	9913	bta-miR-23b-3p	3	502	509	-0.396	98	-0.396	98
ENSG00000180233.9	ZNRF2	ENST00000323037.4	9913	bta-miR-100	1	880	886	-0.42	95	-0.078	39
ENSG00000186075.8	ZPBP2	ENST00000377940.3	9913	bta-miR-532	3	339	346	-0.415	98	-0.415	98
ENSG00000001630.11	CYP51A1	ENST00000003100.8	9913	bta-miR-100	2	123	129	-0.418	95	-0.418	96
ENSG00000006606.4	CCL26	ENST00000005180.4	9913	bta-miR-2284b	2	80	86	-0.199	97	-0.199	98
ENSG00000006606.4	CCL26	ENST00000005180.4	9913	bta-miR-100	2	102	108	-0.464	96	-0.464	97
ENSG00000006606.4	CCL26	ENST00000005180.4	9913	bta-miR-99a-5p	2	102	108	-0.453	96	-0.453	97
ENSG00000006606.4	CCL26	ENST00000005180.4	9913	bta-miR-99b	2	102	108	-0.482	97	-0.482	97
ENSG00000006116.3	CACNG3	ENST00000005284.3	9913	bta-miR-2284b	3	646	653	-0.16	95	-0.16	97
ENSG00000012983.7	MAP4K5	ENST00000013125.4	9913	bta-miR-532	3	873	880	-0.364	97	-0.338	98
ENSG00000014919.8	COX15	ENST00000016171.5	9913	bta-miR-374a	1	2791	2797	-0.187	97	0	0
ENSG00000078668.9	VDAC3	ENST00000022615.4	9913	bta-miR-2284b	2	101	107	-0.24	98	-0.112	95
ENSG00000031003.6	FAM13B	ENST00000033079.3	9913	bta-miR-2284b	3	2224	2231	-0.236	98	-0.105	94
ENSG00000036473.6	OTC	ENST00000039007.4	9913	bta-miR-23b-3p	3	143	150	-0.289	96	-0.289	97
ENSG00000038219.8	BOD1L1	ENST00000040738.5	9913	bta-miR-374a	1	1210	1216	-0.147	95	-0.015	61
ENSG00000042813.3	ZPBP	ENST00000046087.2	9913	bta-miR-96	1	80	86	-0.325	95	-0.325	96
ENSG00000048544.5	MRPS10	ENST00000053468.3	9913	bta-miR-2284b	3	136	143	-0.25	98	-0.147	96
ENSG00000048544.5	MRPS10	ENST00000053468.3	9913	bta-miR-96	3	247	254	-0.43	98	-0.204	91
ENSG00000049449.4	RCN1	ENST00000054950.3	9913	bta-miR-2284b	2	993	999	-0.171	96	-0.171	97
ENSG00000060140.4	STYK1	ENST00000075503.3	9913	bta-miR-23b-3p	3	1051	1058	-0.328	97	-0.187	93
ENSG00000063515.2	GSC2	ENST00000086933.2	9913	bta-miR-151-5p	1	457	463	-0.449	96	-0.001	6
ENSG00000068394.9	GPKOW	ENST00000156109.5	9913	bta-miR-23b-3p	3	46	53	-0.407	98	-0.407	99
ENSG00000076662.5	ICAM3	ENST00000160262.5	9913	bta-miR-6522	3	46	53	-0.935	99	-0.935	99
ENSG00000047188.11	YTHDC2	ENST00000161863.4	9913	bta-miR-2284b	3	1712	1719	-0.206	97	-0.082	92
ENSG00000066455.8	GOLGA5	ENST00000163416.2	9913	bta-miR-2284b	2	117	123	-0.214	97	-0.214	98
ENSG00000078589.8	P2RY10	ENST00000171757.2	9913	bta-miR-2284b	2	93	99	-0.153	95	-0.153	96
ENSG00000078589.8	P2RY10	ENST00000171757.2	9913	bta-miR-532	3	414	421	-0.359	97	-0.001	24
ENSG00000078579.8	FGF20	ENST00000180166.5	9913	bta-miR-183	2	652	658	-0.376	97	-0.376	98
ENSG00000078579.8	FGF20	ENST00000180166.5	9913	bta-miR-374a	2	559	565	-0.157	96	-0.157	97
ENSG00000072954.2	TMEM38A	ENST00000187762.2	9913	bta-miR-96	3	932	939	-0.335	95	-0.335	97
ENSG00000075415.8	SLC25A3	ENST00000188376.5	9913	bta-miR-2284b	2	64	70	-0.26	98	-0.26	99
ENSG00000081818.1	PCDHB4	ENST00000194152.1	9913	bta-miR-2284b	3	729	736	-0.212	97	-0.212	98
ENSG00000085721.8	RRN3	ENST00000198767.6	9913	bta-miR-2284b	2	665	671	-0.181	96	-0.177	97
ENSG00000090581.5	GNPTG	ENST00000204679.4	9913	bta-miR-2284b	3	758	765	-0.309	99	-0.002	55
ENSG00000092140.10	G2E3	ENST00000206595.6	9913	bta-miR-532	3	434	441	-0.362	97	-0.327	98
ENSG00000187758.3	ADH1A	ENST00000209668.2	9913	bta-miR-23b-3p	3	141	148	-0.459	99	-0.459	99
ENSG00000094804.5	CDC6	ENST00000209728.4	9913	bta-miR-374a	2	177	183	-0.138	95	-0.133	96
ENSG00000094916.9	CBX5	ENST00000209875.4	9913	bta-miR-100	3	2306	2313	-0.476	96	-0.232	85
ENSG00000094916.9	CBX5	ENST00000209875.4	9913	bta-miR-99a-5p	3	2306	2313	-0.46	96	-0.225	85
ENSG00000094916.9	CBX5	ENST00000209875.4	9913	bta-miR-99b	3	2306	2313	-0.471	96	-0.23	85
ENSG00000100028.7	SNRPD3	ENST00000215829.3	9913	bta-miR-2284b	2	18	24	-0.219	97	-0.054	89
ENSG00000241360.1	PDXP	ENST00000215904.6	9913	bta-miR-409a	3	395	402	-0.401	96	-0.394	97
ENSG00000100221.6	JOSD1	ENST00000216039.5	9913	bta-miR-2284b	3	1970	1977	-0.275	98	-0.105	94
ENSG00000100221.6	JOSD1	ENST00000216039.5	9913	bta-miR-532	2	1985	1991	-0.286	95	-0.083	81
ENSG00000100246.8	DNAL4	ENST00000216068.4	9913	bta-miR-151-5p	2	205	211	-0.415	95	-0.415	96
ENSG00000100246.8	DNAL4	ENST00000216068.4	9913	bta-miR-409a	3	363	370	-0.584	98	-0.584	99
ENSG00000100348.5	TXN2	ENST00000216185.2	9913	bta-miR-2284b	3	450	457	-0.421	99	-0.42	99
ENSG00000239900.7	ADSL	ENST00000216194.7	9913	bta-miR-183	3	63	70	-0.622	99	-0.101	85
ENSG00000100373.5	UPK3A	ENST00000216211.4	9913	bta-miR-30d	3	68	75	-0.322	95	-0.322	97
ENSG00000100380.8	ST13	ENST00000216218.3	9913	bta-miR-96	2	1948	1954	-0.322	95	-0.075	76
ENSG00000100410.3	PHF5A	ENST00000216252.3	9913	bta-miR-2285k	2	130	136	-0.401	96	-0.401	97
ENSG00000100417.7	PMM1	ENST00000216259.7	9913	bta-miR-2284b	3	383	390	-0.328	99	-0.324	99
ENSG00000100442.6	FKBP3	ENST00000216330.3	9913	bta-miR-2284b	3	166	173	-0.561	99	-0.491	99
ENSG00000100479.8	POLE2	ENST00000216367.5	9913	bta-miR-2284b	1	85	91	-0.226	98	-0.223	98
ENSG00000100479.8	POLE2	ENST00000216367.5	9913	bta-miR-374a	3	64	71	-0.402	99	-0.402	99
ENSG00000100485.7	SOS2	ENST00000216373.5	9913	bta-miR-532	3	71	78	-0.415	98	-0.415	98
ENSG00000100557.5	C14orf105	ENST00000216445.3	9913	bta-miR-2284b	2	986	992	-0.185	96	-0.185	97
ENSG00000100557.5	C14orf105	ENST00000216445.3	9913	bta-miR-2284b	3	1065	1072	-0.24	98	-0.24	98
ENSG00000100557.5	C14orf105	ENST00000216445.3	9913	bta-miR-6522	3	600	607	-0.433	95	-0.433	97
ENSG00000100577.14	GSTZ1	ENST00000216465.5	9913	bta-miR-151-5p	3	337	344	-0.74	99	-0.181	73
ENSG00000100625.8	SIX4	ENST00000216513.4	9913	bta-miR-2284b	1	3529	3535	-0.171	96	-0.112	94
ENSG00000100652.4	SLC10A1	ENST00000216540.4	9913	bta-miR-532	3	296	303	-0.42	98	-0.42	99
ENSG00000101000.4	PROCR	ENST00000216968.4	9913	bta-miR-409a	3	436	443	-0.616	99	-0.541	98
ENSG00000101405.3	OXT	ENST00000217386.2	9913	bta-miR-2285k	2	84	90	-0.577	99	-0.577	99
ENSG00000101446.7	SPINT3	ENST00000217428.6	9913	bta-miR-96	1	140	146	-0.324	95	-0.324	96
ENSG00000101608.8	MYL12A	ENST00000217652.3	9913	bta-miR-2284b	1	315	321	-0.232	98	-0.23	98
ENSG00000123569.7	H2BFWT	ENST00000217926.5	9913	bta-miR-652	2	221	227	-0.454	97	-0.453	98
ENSG00000102471.9	NDFIP2	ENST00000218652.7	9913	bta-miR-183	2	3135	3141	-0.306	95	-0.038	69
ENSG00000102471.9	NDFIP2	ENST00000218652.7	9913	bta-miR-183	2	1495	1501	-0.33	96	-0.202	93
ENSG00000102837.6	OLFM4	ENST00000219022.2	9913	bta-miR-23b-3p	3	992	999	-0.271	95	-0.271	97
ENSG00000102924.7	CBLN1	ENST00000219197.6	9913	bta-miR-2284b	3	67	74	-0.223	97	-0.223	98
ENSG00000104164.6	BLOC1S6	ENST00000220531.3	9913	bta-miR-23b-3p	3	1917	1924	-0.26	95	-0.256	96
ENSG00000123908.7	AGO2	ENST00000220592.5	9913	bta-miR-6522	1	1958	1964	-0.6	98	-0.074	51
ENSG00000123908.7	AGO2	ENST00000220592.5	9913	bta-let-7a-5p	2	4995	5001	-0.612	99	-0.076	62
ENSG00000123908.7	AGO2	ENST00000220592.5	9913	bta-let-7b	2	4995	5001	-0.612	99	-0.076	62
ENSG00000123908.7	AGO2	ENST00000220592.5	9913	bta-miR-30d	2	3529	3535	-0.532	99	-0.067	64
ENSG00000123908.7	AGO2	ENST00000220592.5	9913	bta-miR-374a	1	8751	8757	-0.422	99	-0.055	87
ENSG00000123908.7	AGO2	ENST00000220592.5	9913	bta-miR-96	2	9771	9777	-0.684	99	-0.083	78
ENSG00000123908.7	AGO2	ENST00000220592.5	9913	bta-miR-96	2	7291	7297	-0.521	99	-0.066	74
ENSG00000104412.3	EMC2	ENST00000220853.3	9913	bta-miR-532	3	2001	2008	-0.378	97	-0.004	34
ENSG00000104412.3	EMC2	ENST00000220853.3	9913	bta-miR-532	3	2359	2366	-0.312	96	-0.003	33
ENSG00000104671.3	DCTN6	ENST00000221114.3	9913	bta-miR-374a	3	3406	3413	-0.179	97	0	27
ENSG00000104756.11	KCTD9	ENST00000221200.4	9913	bta-miR-2284b	2	1823	1829	-0.15	95	-0.048	88
ENSG00000104756.11	KCTD9	ENST00000221200.4	9913	bta-miR-2284b	3	442	449	-0.308	99	-0.308	99
ENSG00000104856.9	RELB	ENST00000221452.8	9913	bta-miR-2284b	2	402	408	-0.248	98	-0.247	98
ENSG00000104941.3	RSPH6A	ENST00000221538.3	9913	bta-miR-532	2	143	149	-0.301	95	-0.301	97
ENSG00000186115.8	CYP4F2	ENST00000221700.6	9913	bta-miR-2284b	2	308	314	-0.175	96	-0.175	97
ENSG00000105607.8	GCDH	ENST00000222214.5	9913	bta-miR-151-5p	3	259	266	-0.458	96	-0.445	97
ENSG00000105793.11	GTPBP10	ENST00000222511.6	9913	bta-miR-374a	3	240	247	-0.144	95	-0.017	62
ENSG00000105849.5	TWISTNB	ENST00000222567.5	9913	bta-miR-183	3	1527	1534	-0.381	97	-0.018	56
ENSG00000106080.6	FKBP14	ENST00000222803.5	9913	bta-miR-30d	3	571	578	-0.348	96	-0.288	95
ENSG00000106384.6	MOGAT3	ENST00000223114.4	9913	bta-miR-532	2	280	286	-0.375	97	-0.047	70
ENSG00000106384.6	MOGAT3	ENST00000223114.4	9913	bta-miR-96	2	66	72	-0.344	96	-0.043	67
ENSG00000106399.7	RPA3	ENST00000223129.4	9913	bta-miR-183	2	114	120	-0.477	99	-0.131	88
ENSG00000106952.3	TNFSF8	ENST00000223795.2	9913	bta-miR-2284b	3	82	89	-0.343	99	-0.343	99
ENSG00000107020.5	PLGRKT	ENST00000223864.2	9913	bta-miR-532	3	514	521	-0.442	98	-0.002	29
ENSG00000095596.7	CYP26A1	ENST00000224356.4	9913	bta-miR-2285k	2	233	239	-0.431	97	-0.086	63
ENSG00000108176.10	DNAJC12	ENST00000225171.2	9913	bta-miR-23b-3p	3	373	380	-0.639	99	-0.193	94
ENSG00000108439.5	PNPO	ENST00000225573.4	9913	bta-let-7a-5p	3	545	552	-0.42	95	-0.404	96
ENSG00000108439.5	PNPO	ENST00000225573.4	9913	bta-let-7b	3	545	552	-0.42	95	-0.404	96
ENSG00000108439.5	PNPO	ENST00000225573.4	9913	bta-miR-409a	3	1082	1089	-0.417	96	-0.097	74
ENSG00000108691.5	CCL2	ENST00000225831.4	9913	bta-miR-2284b	3	96	103	-0.593	99	-0.593	99
ENSG00000108691.5	CCL2	ENST00000225831.4	9913	bta-miR-2284b	2	323	329	-0.273	98	-0.269	99
ENSG00000109182.7	CWH43	ENST00000226432.4	9913	bta-miR-374a	3	52	59	-0.22	98	-0.22	99
ENSG00000110696.5	C11orf58	ENST00000228136.4	9913	bta-miR-2284b	2	744	750	-0.188	96	-0.02	78
ENSG00000111046.3	MYF6	ENST00000228641.3	9913	bta-miR-183	2	292	298	-0.343	96	-0.343	97
ENSG00000111321.6	LTBR	ENST00000228918.4	9913	bta-miR-191	2	1116	1122	-0.403	95	0	2
ENSG00000111321.6	LTBR	ENST00000228918.4	9913	bta-miR-151-5p	3	469	476	-0.516	97	-0.516	98
ENSG00000111404.2	RERGL	ENST00000229002.2	9913	bta-miR-374a	2	24	30	-0.171	97	-0.171	98
ENSG00000111843.9	TMEM14C	ENST00000229563.5	9913	bta-miR-2284b	2	122	128	-0.276	98	-0.276	99
ENSG00000111875.7	ASF1A	ENST00000229595.5	9913	bta-miR-6522	2	61	67	-0.465	97	-0.465	98
ENSG00000112029.5	FBXO5	ENST00000229758.3	9913	bta-miR-23b-3p	2	659	665	-0.309	96	0	0
ENSG00000112118.13	MCM3	ENST00000229854.7	9913	bta-miR-2285k	2	44	50	-0.391	95	-0.391	97
ENSG00000112293.10	GPLD1	ENST00000230036.1	9913	bta-miR-2284b	2	2301	2307	-0.153	95	-0.098	94
ENSG00000112309.6	B3GAT2	ENST00000230053.6	9913	bta-miR-652	3	4297	4304	-0.422	95	-0.048	37
ENSG00000112312.5	GMNN	ENST00000230056.3	9913	bta-miR-2284b	1	56	62	-0.175	96	-0.175	97
ENSG00000112685.9	EXOC2	ENST00000230449.4	9913	bta-miR-2285k	3	1222	1229	-0.388	95	-0.011	22
ENSG00000113100.5	CDH9	ENST00000231021.4	9913	bta-miR-2284b	3	307	314	-0.27	98	-0.27	99
ENSG00000113272.9	THG1L	ENST00000231198.7	9913	bta-miR-183	2	77	83	-0.291	95	-0.291	96
ENSG00000113525.5	IL5	ENST00000231454.1	9913	bta-miR-532	1	133	139	-0.281	95	-0.281	97
ENSG00000113569.11	NUP155	ENST00000231498.3	9913	bta-miR-6522	3	646	653	-0.462	96	-0.366	95
ENSG00000076242.10	MLH1	ENST00000231790.2	9913	bta-miR-532	2	249	255	-0.29	95	-0.002	29
ENSG00000114491.9	UMPS	ENST00000232607.2	9913	bta-miR-183	3	2340	2347	-0.293	95	-0.035	68
ENSG00000085449.10	WDFY1	ENST00000233055.4	9913	bta-miR-23b-3p	3	2898	2905	-0.276	95	-0.223	95
ENSG00000008869.7	HEATR5B	ENST00000233099.5	9913	bta-miR-23b-3p	3	380	387	-0.364	97	-0.364	98
ENSG00000034510.4	TMSB10	ENST00000233143.4	9913	bta-miR-2285k	2	178	184	-0.48	98	-0.479	98
ENSG00000115274.10	INO80B	ENST00000233331.7	9913	bta-miR-100	3	119	126	-0.742	99	-0.054	32
ENSG00000115274.10	INO80B	ENST00000233331.7	9913	bta-miR-99a-5p	3	119	126	-0.742	99	-0.054	32
ENSG00000115274.10	INO80B	ENST00000233331.7	9913	bta-miR-99b	3	119	126	-0.737	99	-0.054	33
ENSG00000115289.8	PCGF1	ENST00000233630.6	9913	bta-miR-23b-3p	1	48	54	-0.288	96	-0.288	97
ENSG00000115461.4	IGFBP5	ENST00000233813.4	9913	bta-miR-151-5p	3	4412	4419	-0.745	99	-0.062	42
ENSG00000115758.8	ODC1	ENST00000234111.4	9913	bta-miR-2285k	2	301	307	-0.424	97	-0.007	17
ENSG00000115942.4	ORC2	ENST00000234296.2	9913	bta-miR-2284b	2	1608	1614	-0.221	97	-0.003	57
ENSG00000221823.6	PPP3R1	ENST00000234310.3	9913	bta-miR-532	3	1196	1203	-0.318	96	-0.279	97
ENSG00000116667.8	C1orf21	ENST00000235307.6	9913	bta-miR-2284b	2	204	210	-0.241	98	-0.232	98
ENSG00000116667.8	C1orf21	ENST00000235307.6	9913	bta-miR-532	3	3878	3885	-0.298	95	-0.025	58
ENSG00000116691.6	MIIP	ENST00000235332.4	9913	bta-miR-2284b	2	727	733	-0.197	97	-0.005	60
ENSG00000243073.3	PRAMEF4	ENST00000235349.5	9913	bta-miR-23b-3p	3	115	122	-0.267	95	-0.267	96
ENSG00000243073.3	PRAMEF4	ENST00000235349.5	9913	bta-miR-23b-3p	3	121	128	-0.292	96	-0.292	97
ENSG00000117281.11	CD160	ENST00000235933.6	9913	bta-let-7a-5p	3	215	222	-0.503	97	-0.503	98
ENSG00000117281.11	CD160	ENST00000235933.6	9913	bta-let-7b	3	215	222	-0.503	97	-0.503	98
ENSG00000117533.10	VAMP4	ENST00000236192.7	9913	bta-miR-409a	3	1030	1037	-0.497	97	-0.045	55
ENSG00000117533.10	VAMP4	ENST00000236192.7	9913	bta-miR-23b-3p	3	972	979	-0.322	97	-0.031	67
ENSG00000118113.7	MMP8	ENST00000236826.3	9913	bta-miR-2284b	3	1272	1279	-0.208	97	-0.208	98
ENSG00000028839.5	TBPL1	ENST00000237264.4	9913	bta-miR-2284b	3	713	720	-0.301	99	-0.261	99
ENSG00000118579.7	MED28	ENST00000237380.7	9913	bta-miR-96	3	2511	2518	-0.327	95	-0.009	44
ENSG00000118972.1	FGF23	ENST00000237837.1	9913	bta-miR-2284b	3	1806	1813	-0.317	99	-0.317	99
ENSG00000107372.8	ZFAND5	ENST00000237937.3	9913	bta-miR-30d	3	3291	3298	-0.387	97	-0.002	19
ENSG00000119242.4	CCDC92	ENST00000238156.3	9913	bta-miR-183	2	1206	1212	-0.359	97	-0.039	70
ENSG00000242550.1	SERPINB10	ENST00000238508.3	9913	bta-miR-2285k	2	80	86	-0.451	97	-0.451	98
ENSG00000119640.4	ACYP1	ENST00000238618.3	9913	bta-miR-2284b	2	191	197	-0.315	99	-0.004	60
ENSG00000119703.12	ZC2HC1C	ENST00000238686.8	9913	bta-miR-151-5p	3	278	285	-0.559	98	-0.559	98
ENSG00000119878.5	CRIPT	ENST00000238892.3	9913	bta-miR-96	2	556	562	-0.387	97	-0.049	70
ENSG00000120256.5	LRP11	ENST00000239367.2	9913	bta-miR-532	3	1127	1134	-0.416	98	-0.413	98
ENSG00000120837.3	NFYB	ENST00000240055.3	9913	bta-miR-409a	3	1477	1484	-0.619	99	-0.049	57
ENSG00000121350.11	PYROXD1	ENST00000240651.9	9913	bta-miR-532	3	329	336	-0.325	96	-0.325	98
ENSG00000121351.3	IAPP	ENST00000240652.3	9913	bta-miR-191	3	86	93	-0.63	99	-0.63	99
ENSG00000121351.3	IAPP	ENST00000240652.3	9913	bta-miR-100	3	895	902	-0.772	99	-0.772	99
ENSG00000121351.3	IAPP	ENST00000240652.3	9913	bta-miR-99a-5p	3	895	902	-0.764	99	-0.764	99
ENSG00000121351.3	IAPP	ENST00000240652.3	9913	bta-miR-99b	3	895	902	-0.783	99	-0.783	99
ENSG00000121351.3	IAPP	ENST00000240652.3	9913	bta-miR-374a	2	38	44	-0.17	97	-0.17	98
ENSG00000121579.8	NAA50	ENST00000240922.3	9913	bta-miR-2284b	3	3967	3974	-0.22	97	0	0
ENSG00000121743.3	GJA3	ENST00000241125.3	9913	bta-miR-2284b	3	802	809	-0.238	98	-0.206	98
ENSG00000122025.10	FLT3	ENST00000241453.7	9913	bta-miR-30d	3	456	463	-0.344	96	-0.103	74
ENSG00000122035.6	RASL11A	ENST00000241463.4	9913	bta-miR-409a	2	251	257	-0.478	97	-0.442	98
ENSG00000122068.8	FYTTD1	ENST00000241502.4	9913	bta-miR-2284b	3	3801	3808	-0.166	95	-0.002	55
ENSG00000122691.8	TWIST1	ENST00000242261.5	9913	bta-miR-6522	3	2264	2271	-0.465	97	-0.137	75
ENSG00000123095.5	BHLHE41	ENST00000242728.4	9913	bta-miR-2284b	3	891	898	-0.218	97	-0.196	98
ENSG00000123095.5	BHLHE41	ENST00000242728.4	9913	bta-miR-2284b	3	2645	2652	-0.298	99	-0.033	84
ENSG00000123095.5	BHLHE41	ENST00000242728.4	9913	bta-miR-532	3	1717	1724	-0.371	97	-0.074	79
ENSG00000123096.7	SSPN	ENST00000242729.2	9913	bta-miR-2284b	3	1384	1391	-0.183	96	-0.046	87
ENSG00000104915.10	STX10	ENST00000242770.5	9913	bta-miR-374a	2	375	381	-0.26	99	-0.258	99
ENSG00000123584.7	MAGEA9B	ENST00000243314.5	9913	bta-miR-23b-3p	2	394	400	-0.259	95	-0.259	96
ENSG00000123609.6	NMI	ENST00000243346.5	9913	bta-miR-30d	3	178	185	-0.441	98	-0.441	99
ENSG00000123685.4	BATF3	ENST00000243440.1	9913	bta-miR-532	2	289	295	-0.393	97	-0.393	98
ENSG00000124172.5	ATP5E	ENST00000243997.3	9913	bta-miR-2284b	2	612	618	-0.231	98	-0.152	96
ENSG00000124172.5	ATP5E	ENST00000243997.3	9913	bta-miR-23b-3p	3	2706	2713	-0.274	95	-0.145	90
ENSG00000124374.8	PAIP2B	ENST00000244221.8	9913	bta-miR-532	3	737	744	-0.284	95	-0.055	73
ENSG00000124383.4	MPHOSPH10	ENST00000244230.2	9913	bta-miR-2284b	2	84	90	-0.387	99	-0.191	98
ENSG00000124466.8	LYPD3	ENST00000244333.3	9913	bta-miR-191	3	47	54	-0.634	99	-0.354	95
ENSG00000124762.9	CDKN1A	ENST00000244741.5	9913	bta-miR-374a	2	246	252	-0.146	95	-0.143	97
ENSG00000124785.4	NRN1	ENST00000244766.2	9913	bta-miR-151-5p	3	521	528	-0.75	99	-0.313	90
ENSG00000124882.3	EREG	ENST00000244869.2	9913	bta-miR-151-5p	3	383	390	-0.66	99	-0.66	99
ENSG00000125347.9	IRF1	ENST00000245414.4	9913	bta-miR-183	3	1171	1178	-0.483	99	-0.019	57
ENSG00000125375.10	ATP5S	ENST00000245448.6	9913	bta-miR-374a	2	163	169	-0.16	96	-0.07	90
ENSG00000125375.10	ATP5S	ENST00000245448.6	9913	bta-miR-374a	3	397	404	-0.196	98	-0.04	83
ENSG00000125384.6	PTGER2	ENST00000245457.5	9913	bta-miR-374a	1	2263	2269	-0.15	96	-0.013	59
ENSG00000101224.13	CDC25B	ENST00000245960.5	9913	bta-miR-96	3	436	443	-0.321	95	-0.312	96
ENSG00000125879.4	OTOR	ENST00000246081.2	9913	bta-miR-374a	3	412	419	-0.203	98	-0.203	98
ENSG00000126266.2	FFAR1	ENST00000246553.2	9913	bta-miR-151-5p	3	256	263	-0.645	99	-0.001	6
ENSG00000126267.4	COX6B1	ENST00000246554.3	9913	bta-miR-30d	3	526	533	-0.438	98	-0.001	17
ENSG00000126524.5	SBDS	ENST00000246868.2	9913	bta-miR-374a	2	607	613	-0.183	97	-0.183	98
ENSG00000126545.9	CSN1S1	ENST00000246891.4	9913	bta-miR-183	2	306	312	-0.409	98	-0.409	98
ENSG00000126602.6	TRAP1	ENST00000246957.5	9913	bta-miR-532	2	68	74	-0.401	98	-0.401	98
ENSG00000126767.13	ELK1	ENST00000247161.3	9913	bta-miR-183	2	514	520	-0.314	95	-0.314	97
ENSG00000126821.7	SGPP1	ENST00000247225.6	9913	bta-miR-2284b	3	1087	1094	-0.169	96	-0.169	97
ENSG00000127337.2	YEATS4	ENST00000247843.2	9913	bta-miR-23b-3p	3	170	177	-0.492	99	-0.492	99
ENSG00000196453.7	ZNF777	ENST00000247930.4	9913	bta-miR-2284b	3	287	294	-0.266	98	-0.206	98
ENSG00000127554.12	GFER	ENST00000248114.6	9913	bta-miR-409a	3	1232	1239	-0.389	95	-0.041	52
ENSG00000127561.10	SYNGR3	ENST00000248121.2	9913	bta-miR-151-5p	3	861	868	-0.501	97	-0.501	98
ENSG00000127824.9	TUBA4A	ENST00000248437.4	9913	bta-miR-183	2	639	645	-0.337	96	-0.045	72
ENSG00000127922.5	SHFM1	ENST00000248566.2	9913	bta-miR-2284b	3	224	231	-0.478	99	-0.035	85
ENSG00000127922.5	SHFM1	ENST00000248566.2	9913	bta-miR-374a	2	230	236	-0.174	97	-0.014	59
ENSG00000127928.8	GNGT1	ENST00000248572.5	9913	bta-miR-374a	1	94	100	-0.211	98	-0.211	98
ENSG00000127928.8	GNGT1	ENST00000248572.5	9913	bta-miR-23b-3p	2	125	131	-0.337	97	-0.337	98
ENSG00000159873.5	CCDC117	ENST00000249064.4	9913	bta-miR-409a	3	750	757	-0.372	95	-0.328	96
ENSG00000105819.9	PMPCB	ENST00000249269.4	9913	bta-miR-2284b	2	1753	1759	-0.156	95	0	51
ENSG00000128534.3	NAA38	ENST00000249299.2	9913	bta-miR-2284b	3	1069	1076	-0.293	99	-0.013	73
ENSG00000128534.3	NAA38	ENST00000249299.2	9913	bta-miR-2284b	2	259	265	-0.256	98	-0.059	89
ENSG00000128534.3	NAA38	ENST00000249299.2	9913	bta-miR-23b-3p	3	2272	2279	-0.332	97	-0.011	50
ENSG00000128534.3	NAA38	ENST00000249299.2	9913	bta-miR-23b-3p	3	2409	2416	-0.385	98	-0.013	51
ENSG00000129083.8	COPB1	ENST00000249923.3	9913	bta-miR-2284b	2	409	415	-0.237	98	-0.001	52
ENSG00000129083.8	COPB1	ENST00000249923.3	9913	bta-miR-374a	3	374	381	-0.225	98	-0.004	42
ENSG00000129152.3	MYOD1	ENST00000250003.3	9913	bta-miR-409a	3	398	405	-0.5	97	-0.5	98
ENSG00000129235.6	TXNDC17	ENST00000250101.5	9913	bta-miR-652	2	400	406	-0.455	97	-0.033	29
ENSG00000129270.11	MMP28	ENST00000250144.8	9913	bta-miR-2284b	2	161	167	-0.213	97	-0.213	98
ENSG00000129521.9	EGLN3	ENST00000250457.3	9913	bta-miR-2285k	3	1384	1391	-0.569	99	-0.238	88
ENSG00000129596.4	CDO1	ENST00000250535.4	9913	bta-miR-2284b	2	431	437	-0.153	95	-0.153	96
ENSG00000129596.4	CDO1	ENST00000250535.4	9913	bta-miR-532	2	141	147	-0.318	96	-0.318	97
ENSG00000117154.7	IGSF21	ENST00000251296.1	9913	bta-miR-2285k	2	42	48	-0.423	97	-0.423	98
ENSG00000104213.8	PDGFRL	ENST00000251630.6	9913	bta-miR-532	3	236	243	-0.577	99	-0.577	99
ENSG00000187242.4	KRT12	ENST00000251643.4	9913	bta-miR-23b-3p	3	374	381	-0.452	99	-0.001	30
ENSG00000049540.12	ELN	ENST00000252034.7	9913	bta-miR-151-5p	3	854	861	-0.413	95	-0.413	96
ENSG00000131495.4	NDUFA2	ENST00000252102.4	9913	bta-miR-2284b	1	195	201	-0.227	98	-0.018	77
ENSG00000110344.5	UBE4A	ENST00000252108.3	9913	bta-miR-2284b	3	176	183	-0.177	96	-0.136	96
ENSG00000170454.5	KRT75	ENST00000252245.5	9913	bta-miR-96	3	219	226	-0.367	96	-0.367	97
ENSG00000130035.2	GALNT8	ENST00000252318.2	9913	bta-miR-2285k	2	1385	1391	-0.407	96	-0.001	8
ENSG00000130222.6	GADD45G	ENST00000252506.6	9913	bta-miR-96	3	1667	1674	-0.348	96	0	0
ENSG00000130244.8	FAM98C	ENST00000252530.5	9913	bta-miR-23b-3p	2	173	179	-0.325	97	-0.325	98
ENSG00000130818.6	ZNF426	ENST00000253115.2	9913	bta-miR-23b-3p	3	93	100	-0.556	99	-0.146	90
ENSG00000131966.9	ACTR10	ENST00000254286.4	9913	bta-let-7a-5p	2	638	644	-0.421	95	-0.001	18
ENSG00000131966.9	ACTR10	ENST00000254286.4	9913	bta-let-7b	2	638	644	-0.421	95	-0.001	19
ENSG00000132182.7	NUP210	ENST00000254508.5	9913	bta-miR-151-5p	3	185	192	-0.536	98	-0.536	98
ENSG00000132286.7	TIMM10B	ENST00000254616.6	9913	bta-miR-409a	3	1086	1093	-0.5	97	-0.201	89
ENSG00000132294.9	EFR3A	ENST00000254624.5	9913	bta-miR-2285k	3	1057	1064	-0.381	95	-0.357	96
ENSG00000132386.6	SERPINF1	ENST00000254722.4	9913	bta-miR-374a	2	63	69	-0.191	97	-0.191	98
ENSG00000132386.6	SERPINF1	ENST00000254722.4	9913	bta-miR-23b-3p	3	173	180	-0.52	99	-0.01	49
ENSG00000132406.7	TMEM128	ENST00000254742.2	9913	bta-miR-2284b	2	548	554	-0.241	98	-0.241	98
ENSG00000132429.5	POPDC3	ENST00000254765.3	9913	bta-miR-374a	1	23	29	-0.184	97	-0.184	98
ENSG00000132429.5	POPDC3	ENST00000254765.3	9913	bta-miR-23b-3p	3	454	461	-0.441	99	-0.03	65
ENSG00000132603.9	NIP7	ENST00000254940.5	9913	bta-miR-6522	3	1052	1059	-0.745	99	-0.243	87
ENSG00000132693.8	CRP	ENST00000255030.5	9913	bta-miR-409a	3	2188	2195	-0.416	96	-0.001	14
ENSG00000132846.5	ZBED3	ENST00000255198.2	9913	bta-miR-96	3	877	884	-0.328	95	-0.328	96
ENSG00000133111.3	RFXAP	ENST00000255476.2	9913	bta-miR-96	3	1080	1087	-0.481	98	-0.48	99
ENSG00000133247.9	SUV420H2	ENST00000255613.3	9913	bta-miR-2284b	2	599	605	-0.236	98	-0.236	98
ENSG00000133256.8	PDE6B	ENST00000255622.6	9913	bta-miR-2284b	2	119	125	-0.227	98	-0.227	98
ENSG00000133703.7	KRAS	ENST00000256078.4	9913	bta-miR-2284b	3	432	439	-0.272	98	-0.272	99
ENSG00000133773.7	CCDC59	ENST00000256151.7	9913	bta-miR-2284b	2	427	433	-0.189	96	-0.031	84
ENSG00000133935.6	C14orf1	ENST00000256319.6	9913	bta-miR-183	2	153	159	-0.44	98	-0.438	99
ENSG00000133985.2	TTC9	ENST00000256367.2	9913	bta-miR-409a	3	3598	3605	-0.424	96	-0.147	83
ENSG00000134001.8	EIF2S1	ENST00000256383.4	9913	bta-miR-2284b	2	2652	2658	-0.154	95	-0.015	75
ENSG00000134146.7	DPH6	ENST00000256538.4	9913	bta-miR-532	3	469	476	-0.324	96	-0.311	97
ENSG00000134152.6	KATNBL1	ENST00000256544.3	9913	bta-miR-23b-3p	3	1389	1396	-0.266	95	-0.03	67
ENSG00000134294.9	SLC38A2	ENST00000256689.5	9913	bta-miR-2284b	3	506	513	-0.16	95	-0.159	97
ENSG00000134508.8	CABLES1	ENST00000256925.7	9913	bta-miR-652	3	52	59	-0.662	99	-0.662	99
ENSG00000134531.5	EMP1	ENST00000256951.5	9913	bta-miR-183	2	1892	1898	-0.328	96	-0.013	51
ENSG00000134548.5	C12orf39	ENST00000256969.2	9913	bta-miR-2284b	3	773	780	-0.285	98	-0.224	98
ENSG00000134809.4	TIMM10	ENST00000257245.4	9913	bta-miR-374a	2	176	182	-0.167	96	-0.001	32
ENSG00000134917.9	ADAMTS8	ENST00000257359.6	9913	bta-miR-96	2	575	581	-0.415	97	0	0
ENSG00000186088.11	GSAP	ENST00000257626.7	9913	bta-miR-409a	3	90	97	-0.563	98	-0.563	99
ENSG00000135378.3	PRRG4	ENST00000257836.3	9913	bta-miR-23b-3p	3	2946	2953	-0.36	97	-0.096	84
ENSG00000135414.5	GDF11	ENST00000257868.5	9913	bta-miR-652	2	3040	3046	-0.433	96	-0.001	7
ENSG00000135437.5	RDH5	ENST00000257895.5	9913	bta-miR-374a	3	106	113	-0.399	99	-0.384	99
ENSG00000135549.10	PKIB	ENST00000258014.3	9913	bta-miR-23b-3p	3	730	737	-0.387	98	-0.048	73
ENSG00000135698.5	MPHOSPH6	ENST00000258169.4	9913	bta-miR-374a	2	403	409	-0.144	95	-0.136	96
ENSG00000103034.10	NDRG4	ENST00000258187.5	9913	bta-miR-2284b	2	1677	1683	-0.162	95	-0.115	95
ENSG00000135763.5	URB2	ENST00000258243.2	9913	bta-miR-2284b	2	194	200	-0.198	97	-0.18	97
ENSG00000135914.5	HTR2B	ENST00000258400.3	9913	bta-miR-2284b	3	75	82	-0.457	99	-0.457	99
ENSG00000135925.4	WNT10A	ENST00000258411.3	9913	bta-miR-151-5p	2	440	446	-0.417	95	-0.417	96
ENSG00000136146.10	MED4	ENST00000258648.2	9913	bta-miR-532	3	629	636	-0.49	99	-0.099	84
ENSG00000136146.10	MED4	ENST00000258648.2	9913	bta-miR-374a	3	696	703	-0.202	98	-0.003	39
ENSG00000136231.9	IGF2BP3	ENST00000258729.3	9913	bta-miR-2284b	2	1385	1391	-0.149	95	-0.149	96
ENSG00000136270.9	TBRG4	ENST00000258770.3	9913	bta-miR-409a	3	564	571	-0.495	97	0	0
ENSG00000136371.5	MTHFS	ENST00000258874.3	9913	bta-miR-23b-3p	3	99	106	-0.511	99	-0.51	99
ENSG00000136381.8	IREB2	ENST00000258886.8	9913	bta-miR-6522	3	1195	1202	-0.457	96	-0.292	91
ENSG00000136490.4	LIMD2	ENST00000259006.3	9913	bta-miR-2285k	2	679	685	-0.434	97	-0.434	98
ENSG00000136542.4	GALNT5	ENST00000259056.4	9913	bta-miR-409a	3	287	294	-0.414	96	-0.256	93
ENSG00000229314.4	ORM1	ENST00000259396.8	9913	bta-miR-151-5p	3	642	649	-0.59	98	-0.001	6
ENSG00000136874.6	STX17	ENST00000259400.6	9913	bta-miR-183	2	3101	3107	-0.31	95	-0.214	93
ENSG00000137078.4	SIT1	ENST00000259608.3	9913	bta-miR-96	3	487	494	-0.375	97	-0.375	97
ENSG00000173253.10	DMRT2	ENST00000259622.6	9913	bta-miR-151-5p	3	791	798	-0.49	97	-0.49	97
ENSG00000204540.6	PSORS1C1	ENST00000259881.9	9913	bta-miR-2284b	2	21	27	-0.295	99	-0.295	99
ENSG00000137338.4	PGBD1	ENST00000259883.3	9913	bta-miR-409a	3	654	661	-0.426	96	-0.016	36
ENSG00000137414.5	FAM8A1	ENST00000259963.3	9913	bta-miR-2284b	2	172	178	-0.158	95	-0.158	97
ENSG00000137558.3	PI15	ENST00000260113.2	9913	bta-miR-374a	3	5569	5576	-0.269	99	-0.269	99
ENSG00000137563.7	GGH	ENST00000260118.6	9913	bta-let-7a-5p	3	301	308	-0.578	99	-0.014	33
ENSG00000137563.7	GGH	ENST00000260118.6	9913	bta-let-7b	3	301	308	-0.57	99	-0.014	33
ENSG00000137673.4	MMP7	ENST00000260227.4	9913	bta-miR-30d	3	154	161	-0.425	98	-0.425	99
ENSG00000137714.2	FDX1	ENST00000260270.2	9913	bta-miR-374a	1	183	189	-0.161	96	-0.087	92
ENSG00000137818.7	RPLP1	ENST00000260379.6	9913	bta-miR-2284b	2	83	89	-0.253	98	-0.019	77
ENSG00000137825.6	ITPKA	ENST00000260386.5	9913	bta-miR-2284b	2	312	318	-0.175	96	-0.175	97
ENSG00000137843.7	PAK6	ENST00000260404.4	9913	bta-miR-2284b	2	1267	1273	-0.207	97	-0.207	98
ENSG00000137875.4	BCL2L10	ENST00000260442.3	9913	bta-miR-23b-3p	3	55	62	-0.389	98	-0.389	98
ENSG00000138073.9	PREB	ENST00000260643.2	9913	bta-miR-151-5p	2	379	385	-0.417	95	-0.412	96
ENSG00000138083.3	SIX3	ENST00000260653.3	9913	bta-miR-151-5p	3	548	555	-0.723	99	-0.593	99
ENSG00000138095.14	LRPPRC	ENST00000260665.7	9913	bta-miR-23b-3p	3	1880	1887	-0.364	97	-0.147	90
ENSG00000163781.8	TOPBP1	ENST00000260810.5	9913	bta-miR-409a	3	618	625	-0.544	98	-0.067	65
ENSG00000138297.9	TIMM23	ENST00000260867.4	9913	bta-miR-532	2	68	74	-0.325	96	-0.325	98
ENSG00000205045.4	SLFN12L	ENST00000260908.7	9913	bta-miR-23b-3p	3	256	263	-0.401	98	-0.001	30
ENSG00000138463.8	DIRC2	ENST00000261038.5	9913	bta-miR-374a	1	450	456	-0.171	97	-0.164	97
ENSG00000064102.10	ASUN	ENST00000261191.7	9913	bta-miR-2284b	2	64	70	-0.247	98	-0.247	98
ENSG00000020426.6	MNAT1	ENST00000261245.4	9913	bta-miR-2284b	2	1365	1371	-0.166	95	-0.012	73
ENSG00000111412.4	C12orf49	ENST00000261318.3	9913	bta-miR-6522	3	2338	2345	-0.577	98	-0.512	98
ENSG00000111412.4	C12orf49	ENST00000261318.3	9913	bta-miR-96	3	5058	5065	-0.367	96	-0.001	31
ENSG00000113368.7	LMNB1	ENST00000261366.5	9913	bta-miR-2284b	2	444	450	-0.182	96	-0.169	97
ENSG00000078140.9	UBE2K	ENST00000261427.5	9913	bta-miR-23b-3p	3	1238	1245	-0.272	95	-0.155	91
ENSG00000052802.8	MSMO1	ENST00000261507.6	9913	bta-miR-2284b	2	358	364	-0.206	97	-0.199	98
ENSG00000052802.8	MSMO1	ENST00000261507.6	9913	bta-miR-191	2	737	743	-0.418	96	-0.388	97
ENSG00000083093.5	PALB2	ENST00000261584.4	9913	bta-miR-532	3	245	252	-0.557	99	-0.557	99
ENSG00000120800.4	UTP20	ENST00000261637.4	9913	bta-miR-2284b	2	37	43	-0.182	96	-0.182	97
ENSG00000108651.5	UTP6	ENST00000261708.4	9913	bta-miR-183	2	548	554	-0.318	96	-0.082	83
ENSG00000086666.14	ZFAND6	ENST00000261749.6	9913	bta-miR-374a	1	689	695	-0.139	95	-0.139	97
ENSG00000100926.10	TM9SF1	ENST00000261789.4	9913	bta-miR-374a	3	167	174	-0.3	99	-0.3	99
ENSG00000069966.14	GNB5	ENST00000261837.7	9913	bta-miR-374a	3	264	271	-0.211	98	-0.164	97
ENSG00000069956.7	MAPK6	ENST00000261845.5	9913	bta-miR-532	3	1673	1680	-0.4	98	-0.044	69
ENSG00000100784.5	RPS6KA5	ENST00000261991.3	9913	bta-miR-652	3	1872	1879	-0.452	97	-0.053	41
ENSG00000110955.4	ATP5B	ENST00000262030.3	9913	bta-miR-151-5p	2	47	53	-0.444	96	-0.435	97
ENSG00000110911.10	SLC11A2	ENST00000262051.7	9913	bta-miR-96	2	49	55	-0.322	95	-0.322	96
ENSG00000123268.4	ATF1	ENST00000262053.3	9913	bta-miR-2284b	2	245	251	-0.163	95	-0.16	97
ENSG00000103479.10	RBL2	ENST00000262133.6	9913	bta-miR-2284b	3	645	652	-0.165	95	-0.165	97
ENSG00000070540.8	WIPI1	ENST00000262139.5	9913	bta-miR-2284b	3	232	239	-0.288	98	-0.288	99
ENSG00000022976.11	ZNF839	ENST00000262236.5	9913	bta-let-7a-5p	3	167	174	-0.624	99	-0.012	31
ENSG00000022976.11	ZNF839	ENST00000262236.5	9913	bta-let-7b	3	167	174	-0.624	99	-0.012	31
ENSG00000105497.3	ZNF175	ENST00000262259.2	9913	bta-miR-2284b	2	176	182	-0.205	97	-0.205	98
ENSG00000121064.8	SCPEP1	ENST00000262288.3	9913	bta-miR-374a	3	248	255	-0.195	97	-0.185	98
ENSG00000116729.9	WLS	ENST00000262348.4	9913	bta-miR-532	3	546	553	-0.558	99	-0.558	99
ENSG00000106688.7	SLC1A1	ENST00000262352.3	9913	bta-miR-23b-3p	3	1749	1756	-0.289	96	-0.25	96
ENSG00000138829.6	FBN2	ENST00000262464.4	9913	bta-miR-23b-3p	1	1289	1295	-0.27	95	-0.247	96
ENSG00000070770.4	CSNK2A2	ENST00000262506.3	9913	bta-miR-374a	3	412	419	-0.257	99	-0.257	99
ENSG00000088682.9	COQ9	ENST00000262507.6	9913	bta-miR-374a	3	617	624	-0.306	99	-0.306	99
ENSG00000089091.12	DZANK1	ENST00000262547.5	9913	bta-miR-23b-3p	3	468	475	-0.309	96	-0.032	67
ENSG00000106809.6	OGN	ENST00000262551.4	9913	bta-miR-532	3	372	379	-0.426	98	-0.426	99
ENSG00000105711.6	SCN1B	ENST00000262631.5	9913	bta-miR-652	2	204	210	-0.448	96	-0.448	98
ENSG00000104388.10	RAB2A	ENST00000262646.7	9913	bta-miR-151-5p	3	1566	1573	-0.461	96	-0.04	30
ENSG00000123080.6	CDKN2C	ENST00000262662.1	9913	bta-miR-532	3	1094	1101	-0.545	99	-0.008	39
ENSG00000181192.7	DHTKD1	ENST00000263035.4	9913	bta-miR-183	3	886	893	-0.381	97	-0.007	44
ENSG00000181192.7	DHTKD1	ENST00000263035.4	9913	bta-miR-183	3	210	217	-0.466	99	-0.463	99
ENSG00000099260.6	PALMD	ENST00000263174.4	9913	bta-miR-374a	1	103	109	-0.151	96	-0.151	97
ENSG00000115091.7	ACTR3	ENST00000263238.2	9913	bta-miR-2284b	2	936	942	-0.187	96	-0.186	97
ENSG00000087076.4	HSD17B14	ENST00000263278.4	9913	bta-miR-96	3	135	142	-0.596	99	-0.596	99
ENSG00000115008.5	IL1A	ENST00000263339.3	9913	bta-miR-532	3	316	323	-0.467	98	-0.467	99
ENSG00000059378.8	PARP12	ENST00000263549.3	9913	bta-miR-2284b	2	82	88	-0.23	98	-0.23	98
ENSG00000110013.8	SIAE	ENST00000263593.3	9913	bta-miR-2284b	3	2204	2211	-0.173	96	-0.038	86
ENSG00000115239.17	GPR75-ASB3	ENST00000263634.3	9913	bta-miR-532	3	378	385	-0.523	99	-0.038	66
ENSG00000115170.9	ACVR1	ENST00000263640.3	9913	bta-miR-2284b	3	1194	1201	-0.18	96	-0.001	53
ENSG00000115170.9	ACVR1	ENST00000263640.3	9913	bta-miR-532	2	1122	1128	-0.327	96	-0.001	28
ENSG00000115946.3	PNO1	ENST00000263657.2	9913	bta-miR-2284b	2	80	86	-0.193	97	-0.193	98
ENSG00000115946.3	PNO1	ENST00000263657.2	9913	bta-miR-2284b	3	550	557	-0.4	99	-0.25	99
ENSG00000115946.3	PNO1	ENST00000263657.2	9913	bta-miR-409a	3	968	975	-0.569	98	-0.015	35
ENSG00000068784.8	SRBD1	ENST00000263736.4	9913	bta-miR-532	3	762	769	-0.426	98	-0.157	90
ENSG00000019485.8	PRDM11	ENST00000263765.4	9913	bta-miR-151-5p	2	142	148	-0.417	95	-0.173	72
ENSG00000083937.4	CHMP2B	ENST00000263780.4	9913	bta-miR-374a	3	25	32	-0.177	97	-0.177	98
ENSG00000083937.4	CHMP2B	ENST00000263780.4	9913	bta-miR-374a	3	1333	1340	-0.148	95	-0.062	89
ENSG00000067369.9	TP53BP1	ENST00000263801.3	9913	bta-miR-2285k	2	16	22	-0.469	97	-0.469	98
ENSG00000104427.7	ZC2HC1A	ENST00000263849.4	9913	bta-miR-2284b	3	1744	1751	-0.215	97	-0.134	96
ENSG00000122481.12	RWDD3	ENST00000263893.6	9913	bta-miR-30d	3	507	514	-0.431	98	-0.084	69
ENSG00000122481.12	RWDD3	ENST00000263893.6	9913	bta-miR-30d	3	778	785	-0.327	95	-0.007	26
ENSG00000109220.6	CHIC2	ENST00000263921.3	9913	bta-miR-374a	1	2347	2353	-0.145	95	0	0
ENSG00000128052.8	KDR	ENST00000263923.4	9913	bta-miR-183	3	1258	1265	-0.29	95	-0.29	96
ENSG00000062038.9	CDH3	ENST00000264012.4	9913	bta-miR-2284b	2	575	581	-0.215	97	-0.215	98
ENSG00000110375.2	UPK2	ENST00000264031.2	9913	bta-miR-183	2	141	147	-0.315	95	-0.315	97
ENSG00000115165.5	CYTIP	ENST00000264192.3	9913	bta-miR-2284b	3	123	130	-0.313	99	-0.313	99
ENSG00000115165.5	CYTIP	ENST00000264192.3	9913	bta-miR-2284b	2	330	336	-0.158	95	-0.096	93
ENSG00000115165.5	CYTIP	ENST00000264192.3	9913	bta-miR-374a	2	854	860	-0.191	97	-0.116	95
ENSG00000051341.9	POLQ	ENST00000264233.5	9913	bta-miR-183	2	530	536	-0.334	96	-0.301	97
ENSG00000114638.3	UPK1B	ENST00000264234.3	9913	bta-miR-2284b	2	466	472	-0.168	96	-0.015	74
ENSG00000115539.9	PDCL3	ENST00000264254.6	9913	bta-miR-2284b	2	51	57	-0.272	98	-0.272	99
ENSG00000115539.9	PDCL3	ENST00000264254.6	9913	bta-miR-2284b	2	24	30	-0.189	96	-0.189	97
ENSG00000108953.12	YWHAE	ENST00000264335.8	9913	bta-miR-2284b	2	994	1000	-0.169	96	-0.058	89
ENSG00000114200.5	BCHE	ENST00000264381.3	9913	bta-miR-374a	1	208	214	-0.143	95	-0.143	97
ENSG00000138686.5	BBS7	ENST00000264499.4	9913	bta-miR-23b-3p	3	997	1004	-0.276	95	-0.276	97
ENSG00000095752.2	IL11	ENST00000264563.2	9913	bta-miR-652	2	21	27	-0.582	98	-0.582	99
ENSG00000138741.6	TRPC3	ENST00000264811.5	9913	bta-miR-2284b	3	1507	1514	-0.208	97	-0.138	96
ENSG00000038210.9	PI4K2B	ENST00000264864.6	9913	bta-miR-409a	3	985	992	-0.513	98	-0.475	98
ENSG00000138750.10	NUP54	ENST00000264883.3	9913	bta-miR-374a	1	700	706	-0.166	96	-0.079	91
ENSG00000138755.5	CXCL9	ENST00000264888.5	9913	bta-miR-23b-3p	3	173	180	-0.269	95	-0.269	97
ENSG00000138758.7	2011-09-01	ENST00000264893.6	9913	bta-miR-6522	3	928	935	-0.464	96	-0.446	97
ENSG00000120519.10	SLC10A7	ENST00000264986.3	9913	bta-miR-532	2	1555	1561	-0.288	95	-0.227	95
ENSG00000120519.10	SLC10A7	ENST00000264986.3	9913	bta-miR-151-5p	2	271	277	-0.436	96	-0.436	97
ENSG00000081307.8	UBA5	ENST00000264991.4	9913	bta-miR-409a	3	1115	1122	-0.449	96	-0.133	81
ENSG00000113361.8	CDH6	ENST00000265071.2	9913	bta-miR-652	3	1446	1453	-0.517	98	-0.079	57
ENSG00000051596.5	THOC3	ENST00000265097.4	9913	bta-miR-191	2	125	131	-0.41	96	-0.41	97
ENSG00000113407.9	TARS	ENST00000265112.3	9913	bta-miR-2284b	2	58	64	-0.213	97	-0.213	98
ENSG00000138795.5	LEF1	ENST00000265165.1	9913	bta-miR-409a	2	860	866	-0.395	95	-0.385	97
ENSG00000138798.7	EGF	ENST00000265171.5	9913	bta-miR-99a-5p	2	339	345	-0.43	95	-0.43	96
ENSG00000138801.4	PAPSS1	ENST00000265174.4	9913	bta-miR-2284b	2	541	547	-0.226	98	-0.17	97
ENSG00000064225.8	ST3GAL6	ENST00000265261.6	9913	bta-miR-532	3	1265	1272	-0.284	95	-0.011	44
ENSG00000115425.9	PECR	ENST00000265322.7	9913	bta-miR-96	2	169	175	-0.324	95	-0.263	94
ENSG00000106066.9	CPVL	ENST00000265394.5	9913	bta-miR-100	1	224	230	-0.423	95	-0.007	15
ENSG00000106066.9	CPVL	ENST00000265394.5	9913	bta-miR-99a-5p	1	224	230	-0.435	95	-0.007	15
ENSG00000106066.9	CPVL	ENST00000265394.5	9913	bta-miR-99b	1	224	230	-0.407	95	-0.007	15
ENSG00000104327.3	CALB1	ENST00000265431.3	9913	bta-miR-2284b	1	1529	1535	-0.194	97	-0.194	98
ENSG00000014138.4	POLA2	ENST00000265465.3	9913	bta-miR-151-5p	3	352	359	-0.45	96	-0.005	12
ENSG00000085563.10	ABCB1	ENST00000265724.3	9913	bta-miR-183	3	856	863	-0.434	98	-0.018	55
ENSG00000075142.9	SRI	ENST00000265729.2	9913	bta-miR-23b-3p	3	1160	1167	-0.29	96	-0.115	87
ENSG00000127990.11	SGCE	ENST00000265735.7	9913	bta-miR-532	2	182	188	-0.398	97	-0.398	98
ENSG00000122512.10	PMS2	ENST00000265849.7	9913	bta-miR-532	2	113	119	-0.283	95	-0.283	97
[truncated: 2,281 more rows]

## Sheet: S1b_miRNA blue pre.targ.neg.cor
Table S1b: Predicted filtered target genes of blue module miRNAs. These are mRNAs in the mRNA transcriptome data of the same animals that are negatively correlated with any of the18 blue module miRNAs
Gene Symbol	Gene ID	Transcript ID	miRNA	Cor	p-value	p.adj
AASDHPPT	ENSG00000149313.6	ENST00000278618.4	bta-miR-2284b	-0.424701	0.010991	0.0233338
AASDHPPT	ENSG00000149313.6	ENST00000278618.4	bta-miR-2284b	-0.480487	0.00348406	0.0091021
AASS	ENSG00000008311.10	ENST00000393376.1	bta-miR-2284b	-0.427473	0.010426	0.0223396
AASS	ENSG00000008311.10	ENST00000393376.1	bta-miR-2284b	-0.377981	0.0251728	0.0464179
AASS	ENSG00000008311.10	ENST00000393376.1	bta-miR-532	-0.427473	0.010426	0.0223396
AASS	ENSG00000008311.10	ENST00000393376.1	bta-miR-532	-0.377981	0.0251728	0.0464179
ABCA1	ENSG00000165029.11	ENST00000374736.3	bta-miR-532	-0.382359	0.0234012	0.0436761
ABCA1	ENSG00000165029.11	ENST00000374736.3	bta-miR-532	-0.414388	0.0133266	0.0273627
ABCA1	ENSG00000165029.11	ENST00000374736.3	bta-miR-532	-0.518013	0.00143565	0.0044449
ABCB1	ENSG00000085563.10	ENST00000265724.3	bta-miR-183	-0.460191	0.00540897	0.0130291
ABCB1	ENSG00000085563.10	ENST00000265724.3	bta-miR-183	-0.430881	0.00976513	0.0211651
ABCB1	ENSG00000085563.10	ENST00000265724.3	bta-miR-183	-0.401801	0.0167309	0.0330403
ABCB1	ENSG00000085563.10	ENST00000265724.3	bta-miR-183	-0.394303	0.019085	0.0368596
ABCG2	ENSG00000118777.6	ENST00000515655.1	bta-miR-409a	-0.38289	0.0231934	0.0433531
ABCG2	ENSG00000118777.6	ENST00000515655.1	bta-miR-409a	-0.383781	0.0228482	0.042815
ABHD1	ENSG00000143994.9	ENST00000316470.4	bta-miR-96	-0.45378	0.00618191	0.014535
ABHD17A	ENSG00000129968.11	ENST00000590661.1	bta-miR-100	-0.449407	0.00676196	0.0156442
ABHD17A	ENSG00000129968.11	ENST00000590661.1	bta-miR-99a-5p	-0.449407	0.00676196	0.0156442
ABHD17A	ENSG00000129968.11	ENST00000590661.1	bta-miR-99b	-0.449407	0.00676196	0.0156442
ABI3	ENSG00000108798.4	ENST00000225941.1	bta-miR-96	-0.473448	0.00407039	0.010331
ABL1	ENSG00000097007.13	ENST00000318560.5	bta-miR-30d	-0.459945	0.00543694	0.0130843
ABL1	ENSG00000097007.13	ENST00000318560.5	bta-miR-30d	-0.377779	0.0252571	0.0465476
ABL1	ENSG00000097007.13	ENST00000318560.5	bta-miR-30d	-0.42682	0.0105567	0.0225702
ABL1	ENSG00000097007.13	ENST00000318560.5	bta-miR-30d	-0.379609	0.0245013	0.045383
ABL1	ENSG00000097007.13	ENST00000318560.5	bta-miR-30d	-0.422507	0.0114565	0.0241467
ABL1	ENSG00000097007.13	ENST00000318560.5	bta-miR-30d	-0.528305	0.00110563	0.00360422
ABL1	ENSG00000097007.13	ENST00000318560.5	bta-miR-30d	-0.411002	0.0141793	0.0288044
ABL1	ENSG00000097007.13	ENST00000318560.5	bta-miR-30d	-0.388574	0.0210642	0.0400124
ABL1	ENSG00000097007.13	ENST00000318560.5	bta-miR-30d	-0.443144	0.00767358	0.0173564
ABRACL	ENSG00000146386.7	ENST00000367660.3	bta-miR-2284b	-0.481432	0.00341123	0.00894713
ABRACL	ENSG00000146386.7	ENST00000367660.3	bta-miR-2284b	-0.406365	0.0154209	0.0308798
ABRACL	ENSG00000146386.7	ENST00000367660.3	bta-miR-2284b	-0.463636	0.00502906	0.0122761
ABRACL	ENSG00000146386.7	ENST00000367660.3	bta-miR-2284b	-0.414	0.0134221	0.0275251
ABRACL	ENSG00000146386.7	ENST00000367660.3	bta-miR-2284b	-0.440985	0.00801114	0.0179816
ABRACL	ENSG00000146386.7	ENST00000367660.3	bta-miR-2284b	-0.391381	0.0200742	0.0384418
ABRACL	ENSG00000146386.7	ENST00000367660.3	bta-miR-2284b	-0.429338	0.0100597	0.0216906
ABRACL	ENSG00000146386.7	ENST00000367660.3	bta-miR-2284b	-0.5384	0.000848783	0.00291793
ABRACL	ENSG00000146386.7	ENST00000367660.3	bta-miR-2284b	-0.384002	0.0227635	0.0426825
ABRACL	ENSG00000146386.7	ENST00000367660.3	bta-miR-2284b	-0.464803	0.00490569	0.0120293
ABRACL	ENSG00000146386.7	ENST00000367660.3	bta-miR-2284b	-0.470792	0.00431278	0.0108296
ABRACL	ENSG00000146386.7	ENST00000367660.3	bta-miR-2284b	-0.406253	0.0154521	0.0309315
ABRACL	ENSG00000146386.7	ENST00000367660.3	bta-miR-2284b	-0.375178	0.0263643	0.0482445
ABRACL	ENSG00000146386.7	ENST00000367660.3	bta-miR-374a	-0.481432	0.00341123	0.00894713
ABRACL	ENSG00000146386.7	ENST00000367660.3	bta-miR-374a	-0.406365	0.0154209	0.0308798
ABRACL	ENSG00000146386.7	ENST00000367660.3	bta-miR-374a	-0.463636	0.00502906	0.0122761
ABRACL	ENSG00000146386.7	ENST00000367660.3	bta-miR-374a	-0.414	0.0134221	0.0275251
ABRACL	ENSG00000146386.7	ENST00000367660.3	bta-miR-374a	-0.440985	0.00801114	0.0179816
ABRACL	ENSG00000146386.7	ENST00000367660.3	bta-miR-374a	-0.391381	0.0200742	0.0384418
ABRACL	ENSG00000146386.7	ENST00000367660.3	bta-miR-374a	-0.429338	0.0100597	0.0216906
ABRACL	ENSG00000146386.7	ENST00000367660.3	bta-miR-374a	-0.5384	0.000848783	0.00291793
ABRACL	ENSG00000146386.7	ENST00000367660.3	bta-miR-374a	-0.384002	0.0227635	0.0426825
ABRACL	ENSG00000146386.7	ENST00000367660.3	bta-miR-374a	-0.464803	0.00490569	0.0120293
ABRACL	ENSG00000146386.7	ENST00000367660.3	bta-miR-374a	-0.470792	0.00431278	0.0108296
ABRACL	ENSG00000146386.7	ENST00000367660.3	bta-miR-374a	-0.406253	0.0154521	0.0309315
ABRACL	ENSG00000146386.7	ENST00000367660.3	bta-miR-374a	-0.375178	0.0263643	0.0482445
ABRACL	ENSG00000146386.7	ENST00000367660.3	bta-miR-2284b	-0.481432	0.00341123	0.00894713
ABRACL	ENSG00000146386.7	ENST00000367660.3	bta-miR-2284b	-0.406365	0.0154209	0.0308798
ABRACL	ENSG00000146386.7	ENST00000367660.3	bta-miR-2284b	-0.463636	0.00502906	0.0122761
ABRACL	ENSG00000146386.7	ENST00000367660.3	bta-miR-2284b	-0.414	0.0134221	0.0275251
ABRACL	ENSG00000146386.7	ENST00000367660.3	bta-miR-2284b	-0.440985	0.00801114	0.0179816
ABRACL	ENSG00000146386.7	ENST00000367660.3	bta-miR-2284b	-0.391381	0.0200742	0.0384418
ABRACL	ENSG00000146386.7	ENST00000367660.3	bta-miR-2284b	-0.429338	0.0100597	0.0216906
ABRACL	ENSG00000146386.7	ENST00000367660.3	bta-miR-2284b	-0.5384	0.000848783	0.00291793
ABRACL	ENSG00000146386.7	ENST00000367660.3	bta-miR-2284b	-0.384002	0.0227635	0.0426825
ABRACL	ENSG00000146386.7	ENST00000367660.3	bta-miR-2284b	-0.464803	0.00490569	0.0120293
ABRACL	ENSG00000146386.7	ENST00000367660.3	bta-miR-2284b	-0.470792	0.00431278	0.0108296
ABRACL	ENSG00000146386.7	ENST00000367660.3	bta-miR-2284b	-0.406253	0.0154521	0.0309315
ABRACL	ENSG00000146386.7	ENST00000367660.3	bta-miR-2284b	-0.375178	0.0263643	0.0482445
ACER3	ENSG00000078124.7	ENST00000532485.1	bta-miR-183	-0.47686	0.00377632	0.00971877
ACER3	ENSG00000078124.7	ENST00000532485.1	bta-miR-183	-0.448863	0.00683728	0.0157873
ACER3	ENSG00000078124.7	ENST00000532485.1	bta-miR-183	-0.567422	0.000378393	0.00153684
ACER3	ENSG00000078124.7	ENST00000532485.1	bta-miR-183	-0.520228	0.00135811	0.004251
ACER3	ENSG00000078124.7	ENST00000532485.1	bta-miR-183	-0.395938	0.0185494	0.0359971
ACOT9	ENSG00000123130.12	ENST00000379303.5	bta-miR-2284b	-0.473879	0.00403216	0.0102518
ACSL4	ENSG00000068366.15	ENST00000469796.2	bta-miR-2285k	-0.382259	0.0234405	0.0437374
ACTR10	ENSG00000131966.9	ENST00000254286.4	bta-let-7b	-0.384805	0.0224571	0.0422033
ACTR10	ENSG00000131966.9	ENST00000254286.4	bta-let-7b	-0.43304	0.00936518	0.0204486
ACTR10	ENSG00000131966.9	ENST00000254286.4	bta-let-7b	-0.489849	0.00281861	0.00766264
ACTR10	ENSG00000131966.9	ENST00000254286.4	bta-let-7b	-0.545118	0.000708597	0.00252701
ACTR10	ENSG00000131966.9	ENST00000254286.4	bta-let-7a-5p	-0.384805	0.0224571	0.0422033
ACTR10	ENSG00000131966.9	ENST00000254286.4	bta-let-7a-5p	-0.43304	0.00936518	0.0204486
ACTR10	ENSG00000131966.9	ENST00000254286.4	bta-let-7a-5p	-0.489849	0.00281861	0.00766264
ACTR10	ENSG00000131966.9	ENST00000254286.4	bta-let-7a-5p	-0.545118	0.000708597	0.00252701
ACTR3	ENSG00000115091.7	ENST00000263238.2	bta-miR-2284b	-0.469047	0.00447882	0.0111679
ACVR1	ENSG00000115170.9	ENST00000263640.3	bta-miR-2284b	-0.404494	0.0159472	0.0317513
ACVR1	ENSG00000115170.9	ENST00000263640.3	bta-miR-2284b	-0.551779	0.000590236	0.00218523
ACVR1	ENSG00000115170.9	ENST00000263640.3	bta-miR-2284b	-0.391261	0.0201157	0.0385079
ACVR1	ENSG00000115170.9	ENST00000263640.3	bta-miR-2284b	-0.419155	0.0121997	0.0254348
ACVR1	ENSG00000115170.9	ENST00000263640.3	bta-miR-532	-0.404494	0.0159472	0.0317513
ACVR1	ENSG00000115170.9	ENST00000263640.3	bta-miR-532	-0.551779	0.000590236	0.00218523
ACVR1	ENSG00000115170.9	ENST00000263640.3	bta-miR-532	-0.391261	0.0201157	0.0385079
ACVR1	ENSG00000115170.9	ENST00000263640.3	bta-miR-532	-0.419155	0.0121997	0.0254348
ACVR2A	ENSG00000121989.10	ENST00000241416.7	bta-miR-96	-0.447399	0.00704348	0.0161768
ADAM10	ENSG00000137845.10	ENST00000260408.3	bta-miR-409a	-0.465194	0.00486491	0.0119476
ADAM10	ENSG00000137845.10	ENST00000260408.3	bta-miR-409a	-0.398576	0.0177117	0.0346408
ADAM10	ENSG00000137845.10	ENST00000260408.3	bta-miR-409a	-0.382318	0.0234173	0.0437011
ADAM17	ENSG00000151694.8	ENST00000310823.3	bta-miR-409a	-0.496103	0.00243836	0.00681352
ADAM17	ENSG00000151694.8	ENST00000310823.3	bta-miR-409a	-0.405036	0.0157932	0.0314967
ADAM17	ENSG00000151694.8	ENST00000310823.3	bta-miR-409a	-0.380114	0.0242963	0.0450658
ADAM17	ENSG00000151694.8	ENST00000310823.3	bta-miR-409a	-0.404884	0.0158363	0.0315682
ADAT1	ENSG00000065457.6	ENST00000307921.3	bta-miR-23b-3p	-0.608191	0.000106297	0.00056874
ADAT1	ENSG00000065457.6	ENST00000307921.3	bta-miR-23b-3p	-0.427549	0.0104109	0.0223128
ADAT1	ENSG00000065457.6	ENST00000307921.3	bta-miR-23b-3p	-0.381383	0.0237867	0.0442758
ADAT1	ENSG00000065457.6	ENST00000307921.3	bta-miR-23b-3p	-0.476734	0.00378683	0.00974088
ADD3	ENSG00000148700.9	ENST00000277900.8	bta-miR-532	-0.482318	0.00334415	0.00880384
ADD3	ENSG00000148700.9	ENST00000277900.8	bta-miR-532	-0.378214	0.025076	0.0462692
ADHFE1	ENSG00000147576.11	ENST00000396623.3	bta-miR-183	-0.416069	0.0129197	0.0266695
ADM2	ENSG00000128165.7	ENST00000395738.2	bta-miR-652	-0.460214	0.00540634	0.0130239
ADM2	ENSG00000128165.7	ENST00000395738.2	bta-miR-652	-0.374701	0.0265717	0.0485612
ADM2	ENSG00000128165.7	ENST00000395738.2	bta-miR-652	-0.437644	0.00855868	0.018987
ADM2	ENSG00000128165.7	ENST00000395738.2	bta-miR-652	-0.403972	0.0160966	0.0319975
ADM2	ENSG00000128165.7	ENST00000395738.2	bta-miR-652	-0.421997	0.011567	0.0243393
ADM2	ENSG00000128165.7	ENST00000395738.2	bta-miR-652	-0.474107	0.00401209	0.0102102
ADM2	ENSG00000128165.7	ENST00000395738.2	bta-miR-652	-0.431536	0.00964233	0.0209455
ADM2	ENSG00000128165.7	ENST00000395738.2	bta-miR-652	-0.57464	0.000305888	0.00129949
ADM2	ENSG00000128165.7	ENST00000395738.2	bta-miR-652	-0.372626	0.027489	0.0499555
ADM2	ENSG00000128165.7	ENST00000395738.2	bta-miR-652	-0.386549	0.0218034	0.0411783
ADM2	ENSG00000128165.7	ENST00000395738.2	bta-miR-652	-0.392657	0.0196371	0.0377438
ADM2	ENSG00000128165.7	ENST00000395738.2	bta-miR-652	-0.389548	0.0207162	0.0394615
ADM2	ENSG00000128165.7	ENST00000395738.2	bta-miR-652	-0.462549	0.00514631	0.0125092
ADM2	ENSG00000128165.7	ENST00000395738.2	bta-miR-652	-0.414535	0.0132906	0.0273013
ADM2	ENSG00000128165.7	ENST00000395738.2	bta-miR-652	-0.530227	0.00105203	0.00346374
ADM2	ENSG00000128165.7	ENST00000395738.2	bta-miR-652	-0.416577	0.0127986	0.026463
ADM2	ENSG00000128165.7	ENST00000395738.2	bta-miR-652	-0.400096	0.0172436	0.0338787
ADM2	ENSG00000128165.7	ENST00000395738.2	bta-miR-652	-0.403491	0.0162355	0.0322262
ADM2	ENSG00000128165.7	ENST00000395738.2	bta-miR-652	-0.441885	0.00786893	0.0177189
ADM2	ENSG00000128165.7	ENST00000395738.2	bta-miR-652	-0.400415	0.0171468	0.0337207
ADM2	ENSG00000128165.7	ENST00000395738.2	bta-miR-652	-0.411493	0.0140527	0.0285913
ADM2	ENSG00000128165.7	ENST00000395738.2	bta-miR-652	-0.39473	0.0189437	0.0366326
ADM2	ENSG00000128165.7	ENST00000395738.2	bta-miR-652	-0.3751	0.0263982	0.0482961
ADM2	ENSG00000128165.7	ENST00000395738.2	bta-miR-652	-0.538564	0.000845108	0.00290786
ADM2	ENSG00000128165.7	ENST00000395738.2	bta-miR-652	-0.3998	0.017334	0.0340259
ADORA2B	ENSG00000170425.3	ENST00000304222.2	bta-miR-374a	-0.384525	0.0225633	0.0423697
ADORA2B	ENSG00000170425.3	ENST00000304222.2	bta-miR-374a	-0.446311	0.00720029	0.0164718
ADSL	ENSG00000239900.7	ENST00000216194.7	bta-miR-183	-0.391437	0.0200548	0.038411
AGK	ENSG00000006530.11	ENST00000355413.4	bta-miR-374a	-0.376368	0.025853	0.0474629
AGK	ENSG00000006530.11	ENST00000355413.4	bta-miR-374a	-0.39996	0.0172851	0.0339463
AGPAT5	ENSG00000155189.7	ENST00000285518.6	bta-miR-183	-0.48306	0.00328884	0.00868518
AGR2	ENSG00000106541.7	ENST00000419304.2	bta-miR-374a	-0.407523	0.0151027	0.0303504
AGR2	ENSG00000106541.7	ENST00000419304.2	bta-miR-374a	-0.383655	0.0228967	0.0428908
AHI1	ENSG00000135541.16	ENST00000417892.2	bta-miR-96	-0.388445	0.0211107	0.0400859
AHI1	ENSG00000135541.16	ENST00000417892.2	bta-miR-96	-0.444062	0.00753373	0.0170959
ALDH3A2	ENSG00000072210.14	ENST00000339618.4	bta-miR-2284b	-0.48971	0.0028276	0.00768244
ALDH3A2	ENSG00000072210.14	ENST00000339618.4	bta-miR-2284b	-0.402343	0.0165708	0.0327774
ALDH6A1	ENSG00000119711.8	ENST00000553458.1	bta-miR-96	-0.388988	0.0209155	0.0397773
ALG10	ENSG00000139133.2	ENST00000538927.1	bta-miR-2284b	-0.385072	0.022356	0.0420448
ALG10	ENSG00000139133.2	ENST00000538927.1	bta-miR-374a	-0.385072	0.022356	0.0420448
ALG10	ENSG00000139133.2	ENST00000538927.1	bta-miR-96	-0.385072	0.022356	0.0420448
ALG10	ENSG00000139133.2	ENST00000538927.1	bta-miR-374a	-0.385072	0.022356	0.0420448
ALG13	ENSG00000101901.6	ENST00000371979.3	bta-miR-409a	-0.375918	0.0260454	0.0477576
ALG13	ENSG00000101901.6	ENST00000371979.3	bta-miR-409a	-0.489701	0.00282821	0.00768378
ALG13	ENSG00000101901.6	ENST00000371979.3	bta-miR-409a	-0.376914	0.0256212	0.0471069
ALG13	ENSG00000101901.6	ENST00000371979.3	bta-miR-409a	-0.425733	0.0107777	0.0229595
ALG13	ENSG00000101901.6	ENST00000371979.3	bta-miR-409a	-0.432464	0.00947048	0.0206376
ALG13	ENSG00000101901.6	ENST00000371979.3	bta-miR-409a	-0.421795	0.011611	0.0244156
ALG13	ENSG00000101901.6	ENST00000371979.3	bta-miR-409a	-0.415247	0.0131173	0.0270064
ALG13	ENSG00000101901.6	ENST00000371979.3	bta-miR-409a	-0.379795	0.0244258	0.045266
ALG13	ENSG00000101901.6	ENST00000371979.3	bta-miR-409a	-0.410661	0.0142677	0.0289529
ALG13	ENSG00000101901.6	ENST00000371979.3	bta-miR-409a	-0.468236	0.0045578	0.0113285
ALG13	ENSG00000101901.6	ENST00000371979.3	bta-miR-409a	-0.416976	0.0127043	0.0263015
ALG13	ENSG00000101901.6	ENST00000371979.3	bta-miR-409a	-0.447738	0.00699527	0.016086
ALG13	ENSG00000101901.6	ENST00000371979.3	bta-miR-409a	-0.39604	0.0185163	0.0359436
ALG13	ENSG00000101901.6	ENST00000371979.3	bta-miR-409a	-0.48043	0.0034885	0.00911153
ALG13	ENSG00000101901.6	ENST00000371979.3	bta-miR-409a	-0.435425	0.00893966	0.01968
ALG13	ENSG00000101901.6	ENST00000371979.3	bta-miR-409a	-0.412585	0.013775	0.0281227
ALG13	ENSG00000101901.6	ENST00000371979.3	bta-miR-409a	-0.478463	0.00364459	0.00944177
ALG13	ENSG00000101901.6	ENST00000371979.3	bta-miR-409a	-0.46559	0.00482398	0.0118654
ALG13	ENSG00000101901.6	ENST00000371979.3	bta-miR-409a	-0.424431	0.0110474	0.0234326
ALG6	ENSG00000088035.11	ENST00000371108.4	bta-miR-23b-3p	-0.432408	0.00948083	0.0206561
ALG6	ENSG00000088035.11	ENST00000371108.4	bta-miR-2284b	-0.432408	0.00948083	0.0206561
ALKBH3	ENSG00000166199.8	ENST00000302708.4	bta-miR-2285k	-0.43706	0.00865759	0.0191671
ALS2CL	ENSG00000178038.12	ENST00000318962.4	bta-miR-151-5p	-0.474101	0.0040126	0.0102112
ALS2CL	ENSG00000178038.12	ENST00000318962.4	bta-miR-151-5p	-0.421144	0.011754	0.0246637
AMACR	ENSG00000242110.3	ENST00000335606.6	bta-miR-374a	-0.454984	0.00602991	0.0142415
AMACR	ENSG00000242110.3	ENST00000335606.6	bta-miR-374a	-0.383657	0.0228961	0.0428898
AMACR	ENSG00000242110.3	ENST00000335606.6	bta-miR-374a	-0.380936	0.0239654	0.0445534
AMACR	ENSG00000242110.3	ENST00000335606.6	bta-miR-374a	-0.406894	0.0152748	0.030637
AMACR	ENSG00000242110.3	ENST00000335606.6	bta-miR-374a	-0.494071	0.00255666	0.00707986
AMACR	ENSG00000242110.3	ENST00000335606.6	bta-miR-23b-3p	-0.454984	0.00602991	0.0142415
AMACR	ENSG00000242110.3	ENST00000335606.6	bta-miR-23b-3p	-0.383657	0.0228961	0.0428898
AMACR	ENSG00000242110.3	ENST00000335606.6	bta-miR-23b-3p	-0.380936	0.0239654	0.0445534
AMACR	ENSG00000242110.3	ENST00000335606.6	bta-miR-23b-3p	-0.406894	0.0152748	0.030637
AMACR	ENSG00000242110.3	ENST00000335606.6	bta-miR-23b-3p	-0.494071	0.00255666	0.00707986
AMT	ENSG00000145020.10	ENST00000458307.2	bta-let-7a-5p	-0.377267	0.0254719	0.0468776
AMT	ENSG00000145020.10	ENST00000458307.2	bta-let-7a-5p	-0.440397	0.00810533	0.018155
AMT	ENSG00000145020.10	ENST00000458307.2	bta-let-7a-5p	-0.418794	0.0122821	0.0255767
AMT	ENSG00000145020.10	ENST00000458307.2	bta-let-7a-5p	-0.420877	0.0118129	0.0247661
AMT	ENSG00000145020.10	ENST00000458307.2	bta-let-7b	-0.377267	0.0254719	0.0468776
AMT	ENSG00000145020.10	ENST00000458307.2	bta-let-7b	-0.440397	0.00810533	0.018155
AMT	ENSG00000145020.10	ENST00000458307.2	bta-let-7b	-0.418794	0.0122821	0.0255767
AMT	ENSG00000145020.10	ENST00000458307.2	bta-let-7b	-0.420877	0.0118129	0.0247661
ANAPC16	ENSG00000166295.4	ENST00000299381.4	bta-miR-2284b	-0.406723	0.015322	0.0307154
ANAPC16	ENSG00000166295.4	ENST00000299381.4	bta-miR-2284b	-0.374727	0.0265603	0.0485438
ANAPC16	ENSG00000166295.4	ENST00000299381.4	bta-miR-2284b	-0.374983	0.0264488	0.0483736
ANAPC16	ENSG00000166295.4	ENST00000299381.4	bta-miR-2284b	-0.396209	0.0184619	0.0358558
ANAPC16	ENSG00000166295.4	ENST00000299381.4	bta-miR-2284b	-0.383243	0.0230562	0.0431395
ANAPC16	ENSG00000166295.4	ENST00000299381.4	bta-miR-2284b	-0.419073	0.0122183	0.0254667
ANAPC16	ENSG00000166295.4	ENST00000299381.4	bta-miR-2284b	-0.446476	0.00717634	0.0164269
ANG	ENSG00000214274.5	ENST00000336811.6	bta-miR-374a	-0.408863	0.0147412	0.0297471
ANG	ENSG00000214274.5	ENST00000336811.6	bta-miR-374a	-0.418646	0.012316	0.0256349
ANG	ENSG00000214274.5	ENST00000336811.6	bta-miR-374a	-0.443562	0.00760965	0.0172374
ANG	ENSG00000214274.5	ENST00000336811.6	bta-miR-374a	-0.428038	0.0103138	0.0221414
ANKMY2	ENSG00000106524.4	ENST00000306999.2	bta-miR-183	-0.452639	0.00632888	0.0148176
ANKRA2	ENSG00000164331.5	ENST00000296785.3	bta-miR-30d	-0.551985	0.000586863	0.00217532
ANKRA2	ENSG00000164331.5	ENST00000296785.3	bta-miR-30d	-0.43402	0.00918834	0.0201301
ANKRA2	ENSG00000164331.5	ENST00000296785.3	bta-miR-30d	-0.40105	0.0169554	0.0334078
ANKRA2	ENSG00000164331.5	ENST00000296785.3	bta-miR-30d	-0.377769	0.0252616	0.0465546
ANKRA2	ENSG00000164331.5	ENST00000296785.3	bta-miR-30d	-0.378409	0.0249951	0.0461446
ANKRA2	ENSG00000164331.5	ENST00000296785.3	bta-miR-30d	-0.549853	0.000622504	0.00227971
ANKRA2	ENSG00000164331.5	ENST00000296785.3	bta-miR-30d	-0.551985	0.000586863	0.00217532
ANKRA2	ENSG00000164331.5	ENST00000296785.3	bta-miR-30d	-0.43402	0.00918834	0.0201301
ANKRA2	ENSG00000164331.5	ENST00000296785.3	bta-miR-30d	-0.40105	0.0169554	0.0334078
ANKRA2	ENSG00000164331.5	ENST00000296785.3	bta-miR-30d	-0.377769	0.0252616	0.0465546
ANKRA2	ENSG00000164331.5	ENST00000296785.3	bta-miR-30d	-0.378409	0.0249951	0.0461446
ANKRA2	ENSG00000164331.5	ENST00000296785.3	bta-miR-30d	-0.549853	0.000622504	0.00227971
ANKRD27	ENSG00000105186.10	ENST00000306065.4	bta-miR-96	-0.377152	0.0255204	0.0469521
ANKRD27	ENSG00000105186.10	ENST00000306065.4	bta-miR-96	-0.385024	0.0223741	0.0420732
ANKRD27	ENSG00000105186.10	ENST00000306065.4	bta-miR-96	-0.388894	0.0209493	0.0398307
ANKRD46	ENSG00000186106.7	ENST00000335659.3	bta-miR-2284b	-0.407792	0.0150294	0.0302285
ANKRD49	ENSG00000168876.4	ENST00000544253.1	bta-miR-2284b	-0.427126	0.0104953	0.022462
AP3M1	ENSG00000185009.8	ENST00000355264.4	bta-miR-183	-0.375017	0.0264343	0.0483513
APBB1	ENSG00000166313.14	ENST00000608655.1	bta-miR-191	-0.438456	0.00842285	0.0187385
APBB1	ENSG00000166313.14	ENST00000608655.1	bta-miR-191	-0.453314	0.00624159	0.0146498
APBB1	ENSG00000166313.14	ENST00000608655.1	bta-miR-191	-0.452633	0.00632974	0.0148192
APBB1	ENSG00000166313.14	ENST00000608655.1	bta-miR-191	-0.417773	0.0125179	0.0259816
APBB1	ENSG00000166313.14	ENST00000608655.1	bta-miR-191	-0.431613	0.00962787	0.0209196
APBB1	ENSG00000166313.14	ENST00000608655.1	bta-miR-191	-0.385352	0.0222503	0.0418793
APBB1	ENSG00000166313.14	ENST00000608655.1	bta-miR-191	-0.401881	0.0167072	0.0330014
APBB1	ENSG00000166313.14	ENST00000608655.1	bta-miR-191	-0.376758	0.0256873	0.0472084
APBB1	ENSG00000166313.14	ENST00000608655.1	bta-miR-191	-0.420503	0.011896	0.0249101
APBB1	ENSG00000166313.14	ENST00000608655.1	bta-miR-191	-0.520626	0.00134456	0.00421691
APBB1	ENSG00000166313.14	ENST00000608655.1	bta-miR-191	-0.410883	0.0142099	0.0288557
APBB1	ENSG00000166313.14	ENST00000608655.1	bta-miR-191	-0.421849	0.0115993	0.0243954
APBB1	ENSG00000166313.14	ENST00000608655.1	bta-miR-191	-0.398036	0.0178808	0.0349156
APBB1	ENSG00000166313.14	ENST00000608655.1	bta-miR-191	-0.373966	0.0268935	0.049051
APBB1	ENSG00000166313.14	ENST00000608655.1	bta-miR-191	-0.372866	0.0273819	0.049793
APBB1	ENSG00000166313.14	ENST00000608655.1	bta-miR-191	-0.377954	0.0251841	0.0464354
APBB1	ENSG00000166313.14	ENST00000608655.1	bta-miR-191	-0.376515	0.0257905	0.0473669
APBB1	ENSG00000166313.14	ENST00000608655.1	bta-miR-191	-0.426425	0.0106366	0.0227108
APBB1	ENSG00000166313.14	ENST00000608655.1	bta-miR-191	-0.391198	0.0201373	0.0385421
APBB1	ENSG00000166313.14	ENST00000608655.1	bta-miR-191	-0.376029	0.0259977	0.0476845
APBB1	ENSG00000166313.14	ENST00000608655.1	bta-miR-191	-0.478476	0.00364358	0.00943965
APBB1	ENSG00000166313.14	ENST00000608655.1	bta-miR-191	-0.373673	0.0270229	0.0492479
APBB1	ENSG00000166313.14	ENST00000608655.1	bta-miR-191	-0.419462	0.01213	0.0253145
APBB1	ENSG00000166313.14	ENST00000608655.1	bta-miR-191	-0.474306	0.00399464	0.010174
APBB1	ENSG00000166313.14	ENST00000608655.1	bta-miR-191	-0.459034	0.00554197	0.0132909
APBB1	ENSG00000166313.14	ENST00000608655.1	bta-miR-191	-0.396584	0.0183413	0.0356608
APBB1	ENSG00000166313.14	ENST00000608655.1	bta-miR-191	-0.385867	0.0220569	0.0415765
APBB1	ENSG00000166313.14	ENST00000608655.1	bta-miR-191	-0.387223	0.0215549	0.0407871
APBB3	ENSG00000113108.13	ENST00000358580.5	bta-let-7b	-0.394412	0.0190489	0.0368017
APBB3	ENSG00000113108.13	ENST00000358580.5	bta-let-7b	-0.377957	0.025183	0.0464336
APBB3	ENSG00000113108.13	ENST00000358580.5	bta-let-7b	-0.438141	0.00847533	0.0188346
APBB3	ENSG00000113108.13	ENST00000358580.5	bta-let-7b	-0.42566	0.0107926	0.0229857
APBB3	ENSG00000113108.13	ENST00000358580.5	bta-let-7b	-0.390702	0.02031	0.0388163
APBB3	ENSG00000113108.13	ENST00000358580.5	bta-let-7b	-0.441366	0.00795071	0.01787
APBB3	ENSG00000113108.13	ENST00000358580.5	bta-let-7b	-0.470985	0.00429478	0.0107928
APBB3	ENSG00000113108.13	ENST00000358580.5	bta-let-7a-5p	-0.394412	0.0190489	0.0368017
APBB3	ENSG00000113108.13	ENST00000358580.5	bta-let-7a-5p	-0.377957	0.025183	0.0464336
APBB3	ENSG00000113108.13	ENST00000358580.5	bta-let-7a-5p	-0.438141	0.00847533	0.0188346
APBB3	ENSG00000113108.13	ENST00000358580.5	bta-let-7a-5p	-0.42566	0.0107926	0.0229857
APBB3	ENSG00000113108.13	ENST00000358580.5	bta-let-7a-5p	-0.390702	0.02031	0.0388163
APBB3	ENSG00000113108.13	ENST00000358580.5	bta-let-7a-5p	-0.441366	0.00795071	0.01787
APBB3	ENSG00000113108.13	ENST00000358580.5	bta-let-7a-5p	-0.470985	0.00429478	0.0107928
APOPT1	ENSG00000256053.3	ENST00000556253.2	bta-miR-374a	-0.514164	0.00157967	0.00480007
APOPT1	ENSG00000256053.3	ENST00000556253.2	bta-miR-374a	-0.395803	0.0185931	0.0360677
APOPT1	ENSG00000256053.3	ENST00000556253.2	bta-miR-374a	-0.375528	0.026213	0.0480137
APOPT1	ENSG00000256053.3	ENST00000556253.2	bta-miR-374a	-0.430898	0.00976196	0.0211594
ARCN1	ENSG00000095139.9	ENST00000534182.2	bta-miR-374a	-0.447117	0.00708392	0.0162531
ARFIP1	ENSG00000164144.10	ENST00000451320.2	bta-miR-96	-0.395509	0.0186886	0.0362219
ARG2	ENSG00000081181.3	ENST00000261783.3	bta-let-7a-5p	-0.374711	0.0265672	0.0485543
ARG2	ENSG00000081181.3	ENST00000261783.3	bta-let-7a-5p	-0.373778	0.0269764	0.0491772
ARG2	ENSG00000081181.3	ENST00000261783.3	bta-let-7b	-0.374711	0.0265672	0.0485543
ARG2	ENSG00000081181.3	ENST00000261783.3	bta-let-7b	-0.373778	0.0269764	0.0491772
ARHGAP12	ENSG00000165322.13	ENST00000311380.4	bta-miR-183	-0.390021	0.0205488	0.039196
ARHGAP12	ENSG00000165322.13	ENST00000311380.4	bta-miR-183	-0.411767	0.0139827	0.0284732
ARHGAP12	ENSG00000165322.13	ENST00000311380.4	bta-miR-183	-0.377223	0.0254907	0.0469063
ARHGAP12	ENSG00000165322.13	ENST00000311380.4	bta-miR-183	-0.485945	0.00308126	0.00823712
ARHGAP21	ENSG00000107863.12	ENST00000396432.2	bta-miR-183	-0.374595	0.026618	0.0486319
ARHGAP28	ENSG00000088756.8	ENST00000419673.2	bta-let-7a-5p	-0.388118	0.0212288	0.0402725
ARHGAP28	ENSG00000088756.8	ENST00000419673.2	bta-let-7a-5p	-0.434593	0.00908627	0.0199454
ARL15	ENSG00000185305.6	ENST00000502271.1	bta-miR-374a	-0.429942	0.00994362	0.0214839
ARL15	ENSG00000185305.6	ENST00000502271.1	bta-miR-374a	-0.394875	0.0188963	0.0365563
ARL15	ENSG00000185305.6	ENST00000502271.1	bta-miR-374a	-0.442745	0.00773496	0.0174705
ARL15	ENSG00000185305.6	ENST00000502271.1	bta-miR-374a	-0.429942	0.00994362	0.0214839
ARL15	ENSG00000185305.6	ENST00000502271.1	bta-miR-374a	-0.394875	0.0188963	0.0365563
ARL15	ENSG00000185305.6	ENST00000502271.1	bta-miR-374a	-0.442745	0.00773496	0.0174705
ARL15	ENSG00000185305.6	ENST00000502271.1	bta-miR-2284b	-0.429942	0.00994362	0.0214839
ARL15	ENSG00000185305.6	ENST00000502271.1	bta-miR-2284b	-0.394875	0.0188963	0.0365563
ARL15	ENSG00000185305.6	ENST00000502271.1	bta-miR-2284b	-0.442745	0.00773496	0.0174705
ARL15	ENSG00000185305.6	ENST00000502271.1	bta-miR-2284b	-0.429942	0.00994362	0.0214839
ARL15	ENSG00000185305.6	ENST00000502271.1	bta-miR-2284b	-0.394875	0.0188963	0.0365563
ARL15	ENSG00000185305.6	ENST00000502271.1	bta-miR-2284b	-0.442745	0.00773496	0.0174705
ARL4A	ENSG00000122644.8	ENST00000396663.1	bta-miR-30d	-0.441378	0.00794882	0.0178666
ARL4A	ENSG00000122644.8	ENST00000396663.1	bta-miR-30d	-0.398601	0.0177039	0.034628
ARL4A	ENSG00000122644.8	ENST00000396663.1	bta-miR-30d	-0.380443	0.0241632	0.0448597
ARL4A	ENSG00000122644.8	ENST00000396663.1	bta-miR-30d	-0.388812	0.0209785	0.0398769
ARL4A	ENSG00000122644.8	ENST00000396663.1	bta-miR-30d	-0.48608	0.00307185	0.00821674
ARL4A	ENSG00000122644.8	ENST00000396663.1	bta-miR-30d	-0.460551	0.00536808	0.0129485
ARL4A	ENSG00000122644.8	ENST00000396663.1	bta-miR-30d	-0.44478	0.00742589	0.0168945
ARL4A	ENSG00000122644.8	ENST00000396663.1	bta-miR-30d	-0.454838	0.00604816	0.0142768
ARL4A	ENSG00000122644.8	ENST00000396663.1	bta-miR-30d	-0.508926	0.001796	0.0053224
ARL4A	ENSG00000122644.8	ENST00000396663.1	bta-miR-30d	-0.511988	0.00166658	0.00501137
ARL4A	ENSG00000122644.8	ENST00000396663.1	bta-miR-30d	-0.37839	0.025003	0.0461569
ARL4A	ENSG00000122644.8	ENST00000396663.1	bta-miR-30d	-0.430381	0.00985975	0.0213343
ARL4A	ENSG00000122644.8	ENST00000396663.1	bta-miR-30d	-0.396766	0.0182831	0.0355669
ARL4A	ENSG00000122644.8	ENST00000396663.1	bta-miR-30d	-0.506739	0.00189371	0.00555475
ARL4A	ENSG00000122644.8	ENST00000396663.1	bta-miR-30d	-0.494342	0.00254056	0.00704372
ARL4A	ENSG00000122644.8	ENST00000396663.1	bta-miR-30d	-0.463067	0.00509018	0.0123977
ARL4A	ENSG00000122644.8	ENST00000396663.1	bta-miR-30d	-0.373145	0.0272571	0.0496039
ARL4A	ENSG00000122644.8	ENST00000396663.1	bta-miR-30d	-0.456363	0.00585979	0.0139116
ARL4A	ENSG00000122644.8	ENST00000396663.1	bta-miR-30d	-0.423148	0.0113188	0.0239069
ARL4A	ENSG00000122644.8	ENST00000396663.1	bta-miR-30d	-0.43369	0.00924761	0.0202368
ARL4A	ENSG00000122644.8	ENST00000396663.1	bta-miR-30d	-0.395383	0.0187297	0.0362884
ARL4A	ENSG00000122644.8	ENST00000396663.1	bta-miR-30d	-0.467293	0.00465115	0.0115173
ARL4A	ENSG00000122644.8	ENST00000396663.1	bta-miR-30d	-0.432566	0.00945173	0.0206041
ARL6	ENSG00000113966.5	ENST00000463745.1	bta-miR-2284b	-0.494648	0.00252253	0.00700325
ARL6IP5	ENSG00000144746.6	ENST00000273258.3	bta-miR-30d	-0.40011	0.0172394	0.0338717
ARL6IP5	ENSG00000144746.6	ENST00000273258.3	bta-miR-23b-3p	-0.40011	0.0172394	0.0338717
ARL6IP5	ENSG00000144746.6	ENST00000273258.3	bta-miR-23b-3p	-0.40011	0.0172394	0.0338717
ARMC10	ENSG00000170632.9	ENST00000323716.3	bta-miR-183	-0.379999	0.0243429	0.0451379
ARMC10	ENSG00000170632.9	ENST00000323716.3	bta-miR-183	-0.386923	0.0216651	0.0409608
ARMC10	ENSG00000170632.9	ENST00000323716.3	bta-miR-183	-0.403612	0.0162004	0.0321683
ARMC10	ENSG00000170632.9	ENST00000323716.3	bta-miR-183	-0.546248	0.00068714	0.00246599
ARMC10	ENSG00000170632.9	ENST00000323716.3	bta-miR-183	-0.390735	0.0202985	0.038798
ARMC10	ENSG00000170632.9	ENST00000323716.3	bta-miR-183	-0.417408	0.012603	0.0261278
ARMCX6	ENSG00000198960.6	ENST00000361910.4	bta-miR-96	-0.466355	0.00474561	0.011708
ARMCX6	ENSG00000198960.6	ENST00000361910.4	bta-miR-96	-0.485171	0.00313581	0.00835527
ARMCX6	ENSG00000198960.6	ENST00000361910.4	bta-miR-96	-0.37393	0.0269094	0.0490751
ARMCX6	ENSG00000198960.6	ENST00000361910.4	bta-miR-96	-0.402196	0.016614	0.0328484
ARMCX6	ENSG00000198960.6	ENST00000361910.4	bta-miR-96	-0.3895	0.0207333	0.0394886
ARMCX6	ENSG00000198960.6	ENST00000361910.4	bta-miR-96	-0.413122	0.0136402	0.0278943
ARMCX6	ENSG00000198960.6	ENST00000361910.4	bta-miR-96	-0.430825	0.00977575	0.0211841
ARMCX6	ENSG00000198960.6	ENST00000361910.4	bta-miR-96	-0.412636	0.0137622	0.0281009
ARMCX6	ENSG00000198960.6	ENST00000361910.4	bta-miR-96	-0.42136	0.0117063	0.0245812
ARMCX6	ENSG00000198960.6	ENST00000361910.4	bta-miR-96	-0.381832	0.0236087	0.0439991
ARPP19	ENSG00000128989.6	ENST00000566423.1	bta-miR-2284b	-0.413214	0.0136171	0.0278554
ARPP19	ENSG00000128989.6	ENST00000566423.1	bta-miR-96	-0.413214	0.0136171	0.0278554
ARPP19	ENSG00000128989.6	ENST00000566423.1	bta-let-7b	-0.413214	0.0136171	0.0278554
ARPP19	ENSG00000128989.6	ENST00000566423.1	bta-miR-183	-0.413214	0.0136171	0.0278554
ARPP19	ENSG00000128989.6	ENST00000566423.1	bta-let-7a-5p	-0.413214	0.0136171	0.0278554
AS3MT	ENSG00000214435.3	ENST00000369880.3	bta-miR-409a	-0.417355	0.0126155	0.0261491
AS3MT	ENSG00000214435.3	ENST00000369880.3	bta-miR-409a	-0.394639	0.0189739	0.0366812
AS3MT	ENSG00000214435.3	ENST00000369880.3	bta-miR-409a	-0.386773	0.0217206	0.0410481
ASB8	ENSG00000177981.6	ENST00000317697.3	bta-miR-23b-3p	-0.384601	0.0225345	0.0423245
ASB8	ENSG00000177981.6	ENST00000317697.3	bta-miR-23b-3p	-0.46759	0.00462153	0.0114574
ASB8	ENSG00000177981.6	ENST00000317697.3	bta-miR-23b-3p	-0.404269	0.0160116	0.0318575
ASB8	ENSG00000177981.6	ENST00000317697.3	bta-miR-23b-3p	-0.401158	0.016923	0.0333548
ASB8	ENSG00000177981.6	ENST00000317697.3	bta-miR-23b-3p	-0.417364	0.0126132	0.0261451
ASCC1	ENSG00000138303.13	ENST00000342444.4	bta-miR-2284b	-0.486979	0.00300968	0.00808155
ASCC1	ENSG00000138303.13	ENST00000342444.4	bta-miR-2284b	-0.571492	0.000335832	0.00139867
ASCC1	ENSG00000138303.13	ENST00000342444.4	bta-miR-2284b	-0.45789	0.00567623	0.0135537
ASCC1	ENSG00000138303.13	ENST00000342444.4	bta-miR-2284b	-0.429757	0.00997911	0.0215471
ASCC1	ENSG00000138303.13	ENST00000342444.4	bta-miR-2284b	-0.440048	0.00816165	0.018259
ASCC1	ENSG00000138303.13	ENST00000342444.4	bta-miR-2284b	-0.376689	0.0257163	0.047253
ASCC1	ENSG00000138303.13	ENST00000342444.4	bta-miR-2284b	-0.404454	0.0159587	0.0317701
ASCC1	ENSG00000138303.13	ENST00000342444.4	bta-miR-2284b	-0.409788	0.014496	0.0293361
ASCC1	ENSG00000138303.13	ENST00000342444.4	bta-miR-2284b	-0.436994	0.0086689	0.0191877
ASCC1	ENSG00000138303.13	ENST00000342444.4	bta-miR-2284b	-0.4761	0.00384017	0.00985249
ASPN	ENSG00000106819.7	ENST00000375543.1	bta-miR-96	-0.391415	0.0200624	0.038423
ASPN	ENSG00000106819.7	ENST00000375543.1	bta-miR-96	-0.427433	0.0104339	0.0223535
ASPN	ENSG00000106819.7	ENST00000375543.1	bta-miR-96	-0.467271	0.00465337	0.0115218
ASPN	ENSG00000106819.7	ENST00000375543.1	bta-miR-96	-0.416721	0.0127647	0.0264047
ASPN	ENSG00000106819.7	ENST00000375543.1	bta-miR-96	-0.380418	0.0241734	0.0448755
ATAT1	ENSG00000137343.13	ENST00000376485.4	bta-miR-96	-0.403833	0.0161366	0.0320633
ATAT1	ENSG00000137343.13	ENST00000376485.4	bta-miR-96	-0.449348	0.00677012	0.0156598
ATAT1	ENSG00000137343.13	ENST00000376485.4	bta-miR-96	-0.454015	0.00615198	0.0144774
ATAT1	ENSG00000137343.13	ENST00000376485.4	bta-miR-96	-0.464895	0.00489605	0.01201
ATF1	ENSG00000123268.4	ENST00000262053.3	bta-miR-2284b	-0.514795	0.00155524	0.00474027
ATF2	ENSG00000115966.12	ENST00000487334.2	bta-miR-183	-0.404074	0.0160674	0.0319493
ATF2	ENSG00000115966.12	ENST00000487334.2	bta-miR-183	-0.443529	0.00761454	0.0172466
ATF3	ENSG00000162772.12	ENST00000366983.1	bta-miR-191	-0.376066	0.0259821	0.0476607
ATF3	ENSG00000162772.12	ENST00000366983.1	bta-miR-191	-0.405266	0.0157283	0.0313894
ATF3	ENSG00000162772.12	ENST00000366983.1	bta-miR-191	-0.413133	0.0136375	0.0278898
ATF3	ENSG00000162772.12	ENST00000366983.1	bta-miR-191	-0.372632	0.0274864	0.0499516
ATG12	ENSG00000145782.8	ENST00000500945.2	bta-miR-532	-0.460432	0.00538155	0.012975
ATG12	ENSG00000145782.8	ENST00000500945.2	bta-miR-23b-3p	-0.460432	0.00538155	0.012975
ATG12	ENSG00000145782.8	ENST00000500945.2	bta-miR-183	-0.460432	0.00538155	0.012975
ATG4A	ENSG00000101844.13	ENST00000372232.3	bta-miR-2284b	-0.380157	0.0242787	0.0450386
ATG4A	ENSG00000101844.13	ENST00000372232.3	bta-miR-2284b	-0.449333	0.00677218	0.0156637
ATG5	ENSG00000057663.8	ENST00000360666.4	bta-miR-183	-0.389016	0.0209057	0.0397618
ATG5	ENSG00000057663.8	ENST00000360666.4	bta-miR-183	-0.426261	0.0106698	0.0227694
ATG5	ENSG00000057663.8	ENST00000360666.4	bta-miR-183	-0.376079	0.0259763	0.0476518
ATG5	ENSG00000057663.8	ENST00000360666.4	bta-miR-183	-0.512996	0.00162584	0.00491257
ATG5	ENSG00000057663.8	ENST00000360666.4	bta-miR-183	-0.456416	0.00585333	0.013899
ATG5	ENSG00000057663.8	ENST00000360666.4	bta-miR-183	-0.400373	0.0171595	0.0337414
ATG5	ENSG00000057663.8	ENST00000360666.4	bta-miR-183	-0.374652	0.0265928	0.0485934
ATG5	ENSG00000057663.8	ENST00000360666.4	bta-miR-183	-0.397747	0.0179714	0.0350624
ATG5	ENSG00000057663.8	ENST00000360666.4	bta-miR-30d	-0.389016	0.0209057	0.0397618
ATG5	ENSG00000057663.8	ENST00000360666.4	bta-miR-30d	-0.426261	0.0106698	0.0227694
ATG5	ENSG00000057663.8	ENST00000360666.4	bta-miR-30d	-0.376079	0.0259763	0.0476518
ATG5	ENSG00000057663.8	ENST00000360666.4	bta-miR-30d	-0.512996	0.00162584	0.00491257
ATG5	ENSG00000057663.8	ENST00000360666.4	bta-miR-30d	-0.456416	0.00585333	0.013899
ATG5	ENSG00000057663.8	ENST00000360666.4	bta-miR-30d	-0.400373	0.0171595	0.0337414
ATG5	ENSG00000057663.8	ENST00000360666.4	bta-miR-30d	-0.374652	0.0265928	0.0485934
ATG5	ENSG00000057663.8	ENST00000360666.4	bta-miR-30d	-0.397747	0.0179714	0.0350624
ATG5	ENSG00000057663.8	ENST00000360666.4	bta-miR-2284b	-0.389016	0.0209057	0.0397618
ATG5	ENSG00000057663.8	ENST00000360666.4	bta-miR-2284b	-0.426261	0.0106698	0.0227694
ATG5	ENSG00000057663.8	ENST00000360666.4	bta-miR-2284b	-0.376079	0.0259763	0.0476518
ATG5	ENSG00000057663.8	ENST00000360666.4	bta-miR-2284b	-0.512996	0.00162584	0.00491257
ATG5	ENSG00000057663.8	ENST00000360666.4	bta-miR-2284b	-0.456416	0.00585333	0.013899
ATG5	ENSG00000057663.8	ENST00000360666.4	bta-miR-2284b	-0.400373	0.0171595	0.0337414
ATG5	ENSG00000057663.8	ENST00000360666.4	bta-miR-2284b	-0.374652	0.0265928	0.0485934
ATG5	ENSG00000057663.8	ENST00000360666.4	bta-miR-2284b	-0.397747	0.0179714	0.0350624
ATP5A1	ENSG00000152234.11	ENST00000282050.2	bta-miR-23b-3p	-0.41592	0.0129552	0.02673
ATP5A1	ENSG00000152234.11	ENST00000282050.2	bta-miR-23b-3p	-0.402884	0.0164121	0.0325168
ATP5H	ENSG00000167863.7	ENST00000301587.4	bta-miR-374a	-0.387308	0.021524	0.0407382
ATP5S	ENSG00000125375.10	ENST00000245448.6	bta-miR-374a	-0.449266	0.00678133	0.015681
ATP5S	ENSG00000125375.10	ENST00000245448.6	bta-miR-374a	-0.375045	0.0264221	0.0483326
ATP5S	ENSG00000125375.10	ENST00000245448.6	bta-miR-374a	-0.410001	0.0144398	0.0292419
ATP5S	ENSG00000125375.10	ENST00000245448.6	bta-miR-374a	-0.382178	0.0234724	0.043787
ATP5S	ENSG00000125375.10	ENST00000245448.6	bta-miR-374a	-0.495527	0.00247139	0.00688813
ATP5S	ENSG00000125375.10	ENST00000245448.6	bta-miR-374a	-0.448886	0.00683403	0.0157812
ATP5S	ENSG00000125375.10	ENST00000245448.6	bta-miR-374a	-0.434068	0.00917971	0.0201145
ATP5S	ENSG00000125375.10	ENST00000245448.6	bta-miR-374a	-0.409971	0.0144478	0.0292552
ATP5S	ENSG00000125375.10	ENST00000245448.6	bta-miR-374a	-0.410877	0.0142115	0.0288584
ATP5S	ENSG00000125375.10	ENST00000245448.6	bta-miR-374a	-0.399051	0.0175645	0.0344014
ATP5S	ENSG00000125375.10	ENST00000245448.6	bta-miR-374a	-0.42765	0.0103907	0.0222774
ATP5S	ENSG00000125375.10	ENST00000245448.6	bta-miR-374a	-0.44938	0.00676558	0.0156511
ATP5S	ENSG00000125375.10	ENST00000245448.6	bta-miR-374a	-0.449266	0.00678133	0.015681
ATP5S	ENSG00000125375.10	ENST00000245448.6	bta-miR-374a	-0.375045	0.0264221	0.0483326
ATP5S	ENSG00000125375.10	ENST00000245448.6	bta-miR-374a	-0.410001	0.0144398	0.0292419
ATP5S	ENSG00000125375.10	ENST00000245448.6	bta-miR-374a	-0.382178	0.0234724	0.043787
ATP5S	ENSG00000125375.10	ENST00000245448.6	bta-miR-374a	-0.495527	0.00247139	0.00688813
ATP5S	ENSG00000125375.10	ENST00000245448.6	bta-miR-374a	-0.448886	0.00683403	0.0157812
ATP5S	ENSG00000125375.10	ENST00000245448.6	bta-miR-374a	-0.434068	0.00917971	0.0201145
ATP5S	ENSG00000125375.10	ENST00000245448.6	bta-miR-374a	-0.409971	0.0144478	0.0292552
ATP5S	ENSG00000125375.10	ENST00000245448.6	bta-miR-374a	-0.410877	0.0142115	0.0288584
ATP5S	ENSG00000125375.10	ENST00000245448.6	bta-miR-374a	-0.399051	0.0175645	0.0344014
ATP5S	ENSG00000125375.10	ENST00000245448.6	bta-miR-374a	-0.42765	0.0103907	0.0222774
ATP5S	ENSG00000125375.10	ENST00000245448.6	bta-miR-374a	-0.44938	0.00676558	0.0156511
ATP6V1B2	ENSG00000147416.6	ENST00000276390.2	bta-miR-2284b	-0.469061	0.00447747	0.0111652
ATP6V1B2	ENSG00000147416.6	ENST00000276390.2	bta-miR-2284b	-0.38055	0.0241201	0.0447929
ATP6V1B2	ENSG00000147416.6	ENST00000276390.2	bta-miR-2284b	-0.401245	0.0168968	0.033312
ATP6V1B2	ENSG00000147416.6	ENST00000276390.2	bta-miR-2284b	-0.471284	0.00426696	0.0107357
ATP8A1	ENSG00000124406.12	ENST00000381668.5	bta-miR-30d	-0.418333	0.012388	0.0257587
ATP8A1	ENSG00000124406.12	ENST00000381668.5	bta-miR-30d	-0.45517	0.0060067	0.0141966
ATP8A1	ENSG00000124406.12	ENST00000381668.5	bta-miR-30d	-0.393401	0.0193858	0.0373417
ATP8A1	ENSG00000124406.12	ENST00000381668.5	bta-miR-30d	-0.422322	0.0114965	0.0242165
ATP8A1	ENSG00000124406.12	ENST00000381668.5	bta-miR-30d	-0.376001	0.0260097	0.0477028
ATP8A1	ENSG00000124406.12	ENST00000381668.5	bta-miR-30d	-0.385678	0.0221278	0.0416875
ATPIF1	ENSG00000130770.13	ENST00000465645.1	bta-miR-374a	-0.501602	0.00214175	0.00613529
ATXN1	ENSG00000124788.13	ENST00000244769.4	bta-miR-96	-0.509437	0.0017738	0.00526938
ATXN1	ENSG00000124788.13	ENST00000244769.4	bta-miR-96	-0.401828	0.0167231	0.0330275
ATXN1	ENSG00000124788.13	ENST00000244769.4	bta-miR-96	-0.393803	0.0192513	0.0371265
ATXN1	ENSG00000124788.13	ENST00000244769.4	bta-miR-96	-0.380105	0.0243	0.0450714
AUH	ENSG00000148090.7	ENST00000375731.4	bta-miR-374a	-0.386024	0.0219983	0.0414845
AUH	ENSG00000148090.7	ENST00000375731.4	bta-miR-374a	-0.378552	0.0249357	0.0460533
AUH	ENSG00000148090.7	ENST00000375731.4	bta-miR-23b-3p	-0.386024	0.0219983	0.0414845
AUH	ENSG00000148090.7	ENST00000375731.4	bta-miR-23b-3p	-0.378552	0.0249357	0.0460533
AUTS2	ENSG00000158321.11	ENST00000342771.4	bta-miR-183	-0.407638	0.0150713	0.0302982
AUTS2	ENSG00000158321.11	ENST00000342771.4	bta-miR-183	-0.431055	0.00973241	0.0211066
AUTS2	ENSG00000158321.11	ENST00000342771.4	bta-miR-183	-0.401827	0.0167232	0.0330276
AUTS2	ENSG00000158321.11	ENST00000342771.4	bta-miR-183	-0.444991	0.00739437	0.0168357
B2M	ENSG00000166710.13	ENST00000558401.1	bta-miR-532	-0.409966	0.0144491	0.0292575
B2M	ENSG00000166710.13	ENST00000558401.1	bta-miR-532	-0.409721	0.0145137	0.0293659
B2M	ENSG00000166710.13	ENST00000558401.1	bta-miR-532	-0.383967	0.0227769	0.0427035
B2M	ENSG00000166710.13	ENST00000558401.1	bta-miR-532	-0.403563	0.0162148	0.032192
B2M	ENSG00000166710.13	ENST00000558401.1	bta-miR-532	-0.380471	0.0241521	0.0448425
B2M	ENSG00000166710.13	ENST00000558401.1	bta-miR-532	-0.494438	0.00253492	0.00703105
B2M	ENSG00000166710.13	ENST00000558401.1	bta-miR-532	-0.390038	0.0205427	0.0391863
B2M	ENSG00000166710.13	ENST00000558401.1	bta-miR-532	-0.460357	0.0053901	0.0129918
B2M	ENSG00000166710.13	ENST00000558401.1	bta-miR-532	-0.422462	0.0114662	0.0241636
B2M	ENSG00000166710.13	ENST00000558401.1	bta-miR-532	-0.389476	0.0207416	0.0395017
B3GNT2	ENSG00000170340.10	ENST00000301998.4	bta-miR-2284b	-0.399753	0.0173485	0.0340494
B3GNT2	ENSG00000170340.10	ENST00000301998.4	bta-miR-2284b	-0.418567	0.0123342	0.0256662
B3GNT2	ENSG00000170340.10	ENST00000301998.4	bta-miR-2284b	-0.413522	0.0135405	0.0277254
B3GNT2	ENSG00000170340.10	ENST00000301998.4	bta-miR-2284b	-0.374424	0.0266926	0.0487453
B3GNT2	ENSG00000170340.10	ENST00000301998.4	bta-miR-2284b	-0.621539	6.74726e-05	0.000400144
B3GNT2	ENSG00000170340.10	ENST00000301998.4	bta-miR-2284b	-0.375787	0.0261015	0.0478431
B4GALT6	ENSG00000118276.7	ENST00000306851.5	bta-miR-6522	-0.434367	0.00912643	0.0200181
B4GALT6	ENSG00000118276.7	ENST00000306851.5	bta-miR-6522	-0.381692	0.0236643	0.0440854
B4GALT6	ENSG00000118276.7	ENST00000306851.5	bta-miR-6522	-0.471109	0.00428324	0.0107691
BACH1	ENSG00000156273.11	ENST00000286800.3	bta-let-7a-5p	-0.414581	0.0132793	0.0272821
BACH1	ENSG00000156273.11	ENST00000286800.3	bta-let-7a-5p	-0.512538	0.00164425	0.00495721
BBS5	ENSG00000163093.7	ENST00000295240.3	bta-miR-532	-0.40354	0.0162213	0.0322028
BBS5	ENSG00000163093.7	ENST00000295240.3	bta-miR-374a	-0.40354	0.0162213	0.0322028
BDH2	ENSG00000164039.10	ENST00000296424.4	bta-miR-23b-3p	-0.381889	0.0235862	0.0439642
BDH2	ENSG00000164039.10	ENST00000296424.4	bta-miR-23b-3p	-0.425164	0.0108949	0.0231654
BDH2	ENSG00000164039.10	ENST00000296424.4	bta-miR-96	-0.381889	0.0235862	0.0439642
BDH2	ENSG00000164039.10	ENST00000296424.4	bta-miR-96	-0.425164	0.0108949	0.0231654
BECN1	ENSG00000126581.8	ENST00000438274.3	bta-miR-30d	-0.410704	0.0142565	0.0289341
BECN1	ENSG00000126581.8	ENST00000438274.3	bta-miR-30d	-0.378811	0.0248288	0.0458884
BIN3	ENSG00000147439.7	ENST00000276416.6	bta-miR-2284b	-0.422942	0.0113628	0.0239837
BLCAP	ENSG00000166619.8	ENST00000397137.1	bta-miR-23b-3p	-0.393173	0.0194626	0.0374645
BLOC1S5	ENSG00000188428.12	ENST00000397457.2	bta-miR-2284b	-0.432928	0.00938565	0.0204853
BLOC1S6	ENSG00000104164.6	ENST00000220531.3	bta-miR-23b-3p	-0.454101	0.00614109	0.0144564
BNIP3	ENSG00000176171.7	ENST00000368636.4	bta-miR-374a	-0.503155	0.00206394	0.00595453
BNIP3	ENSG00000176171.7	ENST00000368636.4	bta-miR-374a	-0.388464	0.0211038	0.040075
BNIP3	ENSG00000176171.7	ENST00000368636.4	bta-miR-374a	-0.393831	0.019242	0.0371115
BNIP3	ENSG00000176171.7	ENST00000368636.4	bta-miR-374a	-0.438726	0.00837798	0.0186563
BNIP3	ENSG00000176171.7	ENST00000368636.4	bta-miR-374a	-0.388284	0.0211688	0.0401777
BNIP3	ENSG00000176171.7	ENST00000368636.4	bta-miR-374a	-0.378055	0.0251419	0.0463705
BNIP3	ENSG00000176171.7	ENST00000368636.4	bta-miR-2285k	-0.503155	0.00206394	0.00595453
BNIP3	ENSG00000176171.7	ENST00000368636.4	bta-miR-2285k	-0.388464	0.0211038	0.040075
BNIP3	ENSG00000176171.7	ENST00000368636.4	bta-miR-2285k	-0.393831	0.019242	0.0371115
BNIP3	ENSG00000176171.7	ENST00000368636.4	bta-miR-2285k	-0.438726	0.00837798	0.0186563
BNIP3	ENSG00000176171.7	ENST00000368636.4	bta-miR-2285k	-0.388284	0.0211688	0.0401777
BNIP3	ENSG00000176171.7	ENST00000368636.4	bta-miR-2285k	-0.378055	0.0251419	0.0463705
BOD1	ENSG00000145919.6	ENST00000311086.4	bta-miR-191	-0.401885	0.016706	0.0329995
BOD1	ENSG00000145919.6	ENST00000311086.4	bta-miR-191	-0.494637	0.0025232	0.00700473
BORA	ENSG00000136122.11	ENST00000390667.5	bta-miR-23b-3p	-0.421913	0.0115854	0.0243712
BORA	ENSG00000136122.11	ENST00000390667.5	bta-miR-23b-3p	-0.421913	0.0115854	0.0243712
BRD7	ENSG00000166164.11	ENST00000394688.3	bta-miR-409a	-0.540978	0.000792325	0.00276211
BRD7	ENSG00000166164.11	ENST00000394688.3	bta-miR-409a	-0.382338	0.0234095	0.043689
BRD7	ENSG00000166164.11	ENST00000394688.3	bta-miR-409a	-0.410975	0.0141861	0.0288158
BRD7	ENSG00000166164.11	ENST00000394688.3	bta-miR-409a	-0.398665	0.0176843	0.0345962
BRMS1L	ENSG00000100916.9	ENST00000216807.7	bta-miR-183	-0.448311	0.00691444	0.0159335
BRWD1	ENSG00000185658.9	ENST00000342449.3	bta-miR-23b-3p	-0.387471	0.021464	0.0406437
BRWD1	ENSG00000185658.9	ENST00000342449.3	bta-miR-23b-3p	-0.45373	0.00618825	0.0145472
BTAF1	ENSG00000095564.9	ENST00000265990.6	bta-miR-23b-3p	-0.403885	0.0161217	0.0320388
BTBD19	ENSG00000222009.4	ENST00000453418.1	bta-miR-96	-0.384125	0.0227164	0.0426088
BTBD19	ENSG00000222009.4	ENST00000453418.1	bta-miR-96	-0.374458	0.0266778	0.0487228
BTBD19	ENSG00000222009.4	ENST00000453418.1	bta-miR-96	-0.377253	0.0254781	0.0468869
BTBD19	ENSG00000222009.4	ENST00000453418.1	bta-miR-96	-0.381767	0.0236343	0.0440388
BTBD19	ENSG00000222009.4	ENST00000453418.1	bta-miR-96	-0.401349	0.0168658	0.0332616
BTBD19	ENSG00000222009.4	ENST00000453418.1	bta-miR-96	-0.502386	0.00210216	0.00604345
BTBD19	ENSG00000222009.4	ENST00000453418.1	bta-miR-96	-0.393445	0.0193711	0.0373181
BTBD19	ENSG00000222009.4	ENST00000453418.1	bta-miR-96	-0.406106	0.0154929	0.0309993
BTBD19	ENSG00000222009.4	ENST00000453418.1	bta-miR-96	-0.385153	0.0223254	0.0419969
BTBD19	ENSG00000222009.4	ENST00000453418.1	bta-miR-96	-0.452668	0.00632514	0.0148104
BTC	ENSG00000174808.7	ENST00000395743.3	bta-miR-532	-0.373874	0.0269342	0.0491129
BTC	ENSG00000174808.7	ENST00000395743.3	bta-miR-532	-0.379563	0.0245204	0.0454125
BTC	ENSG00000174808.7	ENST00000395743.3	bta-miR-532	-0.416525	0.0128111	0.0264844
BTC	ENSG00000174808.7	ENST00000395743.3	bta-miR-532	-0.392662	0.0196355	0.0377412
BTC	ENSG00000174808.7	ENST00000395743.3	bta-miR-532	-0.478846	0.00361376	0.00937669
BTC	ENSG00000174808.7	ENST00000395743.3	bta-miR-532	-0.404151	0.0160453	0.031913
BTG1	ENSG00000133639.3	ENST00000256015.3	bta-miR-183	-0.483681	0.00324312	0.00858695
BTG1	ENSG00000133639.3	ENST00000256015.3	bta-miR-183	-0.429566	0.0100158	0.0216126
BTG1	ENSG00000133639.3	ENST00000256015.3	bta-miR-183	-0.408123	0.0149398	0.030079
BUB3	ENSG00000154473.13	ENST00000368865.4	bta-miR-374a	-0.388383	0.0211329	0.0401211
BUB3	ENSG00000154473.13	ENST00000368865.4	bta-miR-374a	-0.423724	0.0111962	0.0236932
BUB3	ENSG00000154473.13	ENST00000368865.4	bta-miR-374a	-0.418438	0.0123638	0.0257171
BUB3	ENSG00000154473.13	ENST00000368865.4	bta-miR-374a	-0.415669	0.0130156	0.0268332
BUB3	ENSG00000154473.13	ENST00000368865.4	bta-miR-374a	-0.386008	0.0220043	0.0414938
BUB3	ENSG00000154473.13	ENST00000368865.4	bta-miR-374a	-0.513203	0.00161758	0.00489245
BUB3	ENSG00000154473.13	ENST00000368865.4	bta-miR-374a	-0.381	0.0239398	0.0445135
BUB3	ENSG00000154473.13	ENST00000368865.4	bta-miR-374a	-0.408517	0.0148338	0.0299019
BUB3	ENSG00000154473.13	ENST00000368865.4	bta-miR-374a	-0.42403	0.0111316	0.0235799
BUB3	ENSG00000154473.13	ENST00000368865.4	bta-miR-374a	-0.530401	0.00104728	0.00345126
BUB3	ENSG00000154473.13	ENST00000368865.4	bta-miR-374a	-0.494556	0.00252797	0.00701544
BUB3	ENSG00000154473.13	ENST00000368865.4	bta-miR-374a	-0.422679	0.0114194	0.0240822
BUB3	ENSG00000154473.13	ENST00000368865.4	bta-miR-374a	-0.433116	0.00935145	0.0204238
BUB3	ENSG00000154473.13	ENST00000368865.4	bta-miR-183	-0.388383	0.0211329	0.0401211
BUB3	ENSG00000154473.13	ENST00000368865.4	bta-miR-183	-0.423724	0.0111962	0.0236932
BUB3	ENSG00000154473.13	ENST00000368865.4	bta-miR-183	-0.418438	0.0123638	0.0257171
BUB3	ENSG00000154473.13	ENST00000368865.4	bta-miR-183	-0.415669	0.0130156	0.0268332
BUB3	ENSG00000154473.13	ENST00000368865.4	bta-miR-183	-0.386008	0.0220043	0.0414938
BUB3	ENSG00000154473.13	ENST00000368865.4	bta-miR-183	-0.513203	0.00161758	0.00489245
BUB3	ENSG00000154473.13	ENST00000368865.4	bta-miR-183	-0.381	0.0239398	0.0445135
BUB3	ENSG00000154473.13	ENST00000368865.4	bta-miR-183	-0.408517	0.0148338	0.0299019
BUB3	ENSG00000154473.13	ENST00000368865.4	bta-miR-183	-0.42403	0.0111316	0.0235799
BUB3	ENSG00000154473.13	ENST00000368865.4	bta-miR-183	-0.530401	0.00104728	0.00345126
BUB3	ENSG00000154473.13	ENST00000368865.4	bta-miR-183	-0.494556	0.00252797	0.00701544
BUB3	ENSG00000154473.13	ENST00000368865.4	bta-miR-183	-0.422679	0.0114194	0.0240822
BUB3	ENSG00000154473.13	ENST00000368865.4	bta-miR-183	-0.433116	0.00935145	0.0204238
BZW1	ENSG00000082153.13	ENST00000409600.1	bta-miR-183	-0.451705	0.00645161	0.0150527
C14orf28	ENSG00000179476.3	ENST00000325192.3	bta-let-7b	-0.410214	0.0143842	0.0291486
C14orf28	ENSG00000179476.3	ENST00000325192.3	bta-let-7b	-0.374523	0.0266494	0.0486795
C14orf28	ENSG00000179476.3	ENST00000325192.3	bta-let-7b	-0.375037	0.0264254	0.0483377
C14orf28	ENSG00000179476.3	ENST00000325192.3	bta-let-7b	-0.414968	0.0131851	0.027122
C14orf28	ENSG00000179476.3	ENST00000325192.3	bta-let-7b	-0.484799	0.00316228	0.00841261
C14orf28	ENSG00000179476.3	ENST00000325192.3	bta-let-7b	-0.423679	0.0112058	0.0237101
C14orf28	ENSG00000179476.3	ENST00000325192.3	bta-let-7b	-0.384811	0.0224548	0.0421996
C14orf28	ENSG00000179476.3	ENST00000325192.3	bta-let-7b	-0.499371	0.00225804	0.00640314
C14orf28	ENSG00000179476.3	ENST00000325192.3	bta-let-7b	-0.506587	0.00190069	0.00557126
C14orf28	ENSG00000179476.3	ENST00000325192.3	bta-let-7b	-0.410214	0.0143842	0.0291486
C14orf28	ENSG00000179476.3	ENST00000325192.3	bta-let-7b	-0.374523	0.0266494	0.0486795
C14orf28	ENSG00000179476.3	ENST00000325192.3	bta-let-7b	-0.375037	0.0264254	0.0483377
C14orf28	ENSG00000179476.3	ENST00000325192.3	bta-let-7b	-0.414968	0.0131851	0.027122
C14orf28	ENSG00000179476.3	ENST00000325192.3	bta-let-7b	-0.484799	0.00316228	0.00841261
C14orf28	ENSG00000179476.3	ENST00000325192.3	bta-let-7b	-0.423679	0.0112058	0.0237101
C14orf28	ENSG00000179476.3	ENST00000325192.3	bta-let-7b	-0.384811	0.0224548	0.0421996
C14orf28	ENSG00000179476.3	ENST00000325192.3	bta-let-7b	-0.499371	0.00225804	0.00640314
C14orf28	ENSG00000179476.3	ENST00000325192.3	bta-let-7b	-0.506587	0.00190069	0.00557126
C14orf28	ENSG00000179476.3	ENST00000325192.3	bta-let-7a-5p	-0.410214	0.0143842	0.0291486
C14orf28	ENSG00000179476.3	ENST00000325192.3	bta-let-7a-5p	-0.374523	0.0266494	0.0486795
C14orf28	ENSG00000179476.3	ENST00000325192.3	bta-let-7a-5p	-0.375037	0.0264254	0.0483377
C14orf28	ENSG00000179476.3	ENST00000325192.3	bta-let-7a-5p	-0.414968	0.0131851	0.027122
C14orf28	ENSG00000179476.3	ENST00000325192.3	bta-let-7a-5p	-0.484799	0.00316228	0.00841261
C14orf28	ENSG00000179476.3	ENST00000325192.3	bta-let-7a-5p	-0.423679	0.0112058	0.0237101
C14orf28	ENSG00000179476.3	ENST00000325192.3	bta-let-7a-5p	-0.384811	0.0224548	0.0421996
C14orf28	ENSG00000179476.3	ENST00000325192.3	bta-let-7a-5p	-0.499371	0.00225804	0.00640314
C14orf28	ENSG00000179476.3	ENST00000325192.3	bta-let-7a-5p	-0.506587	0.00190069	0.00557126
C14orf28	ENSG00000179476.3	ENST00000325192.3	bta-let-7a-5p	-0.410214	0.0143842	0.0291486
C14orf28	ENSG00000179476.3	ENST00000325192.3	bta-let-7a-5p	-0.374523	0.0266494	0.0486795
C14orf28	ENSG00000179476.3	ENST00000325192.3	bta-let-7a-5p	-0.375037	0.0264254	0.0483377
C14orf28	ENSG00000179476.3	ENST00000325192.3	bta-let-7a-5p	-0.414968	0.0131851	0.027122
C14orf28	ENSG00000179476.3	ENST00000325192.3	bta-let-7a-5p	-0.484799	0.00316228	0.00841261
C14orf28	ENSG00000179476.3	ENST00000325192.3	bta-let-7a-5p	-0.423679	0.0112058	0.0237101
C14orf28	ENSG00000179476.3	ENST00000325192.3	bta-let-7a-5p	-0.384811	0.0224548	0.0421996
C14orf28	ENSG00000179476.3	ENST00000325192.3	bta-let-7a-5p	-0.499371	0.00225804	0.00640314
C14orf28	ENSG00000179476.3	ENST00000325192.3	bta-let-7a-5p	-0.506587	0.00190069	0.00557126
C14orf28	ENSG00000179476.3	ENST00000325192.3	bta-let-7b	-0.410214	0.0143842	0.0291486
C14orf28	ENSG00000179476.3	ENST00000325192.3	bta-let-7b	-0.374523	0.0266494	0.0486795
C14orf28	ENSG00000179476.3	ENST00000325192.3	bta-let-7b	-0.375037	0.0264254	0.0483377
C14orf28	ENSG00000179476.3	ENST00000325192.3	bta-let-7b	-0.414968	0.0131851	0.027122
C14orf28	ENSG00000179476.3	ENST00000325192.3	bta-let-7b	-0.484799	0.00316228	0.00841261
C14orf28	ENSG00000179476.3	ENST00000325192.3	bta-let-7b	-0.423679	0.0112058	0.0237101
C14orf28	ENSG00000179476.3	ENST00000325192.3	bta-let-7b	-0.384811	0.0224548	0.0421996
C14orf28	ENSG00000179476.3	ENST00000325192.3	bta-let-7b	-0.499371	0.00225804	0.00640314
C14orf28	ENSG00000179476.3	ENST00000325192.3	bta-let-7b	-0.506587	0.00190069	0.00557126
C14orf28	ENSG00000179476.3	ENST00000325192.3	bta-let-7a-5p	-0.410214	0.0143842	0.0291486
C14orf28	ENSG00000179476.3	ENST00000325192.3	bta-let-7a-5p	-0.374523	0.0266494	0.0486795
C14orf28	ENSG00000179476.3	ENST00000325192.3	bta-let-7a-5p	-0.375037	0.0264254	0.0483377
C14orf28	ENSG00000179476.3	ENST00000325192.3	bta-let-7a-5p	-0.414968	0.0131851	0.027122
C14orf28	ENSG00000179476.3	ENST00000325192.3	bta-let-7a-5p	-0.484799	0.00316228	0.00841261
C14orf28	ENSG00000179476.3	ENST00000325192.3	bta-let-7a-5p	-0.423679	0.0112058	0.0237101
C14orf28	ENSG00000179476.3	ENST00000325192.3	bta-let-7a-5p	-0.384811	0.0224548	0.0421996
C14orf28	ENSG00000179476.3	ENST00000325192.3	bta-let-7a-5p	-0.499371	0.00225804	0.00640314
C14orf28	ENSG00000179476.3	ENST00000325192.3	bta-let-7a-5p	-0.506587	0.00190069	0.00557126
C17orf75	ENSG00000108666.5	ENST00000577809.1	bta-miR-374a	-0.400763	0.0170416	0.0335489
C17orf75	ENSG00000108666.5	ENST00000577809.1	bta-miR-532	-0.400763	0.0170416	0.0335489
C17orf75	ENSG00000108666.5	ENST00000577809.1	bta-miR-2284b	-0.400763	0.0170416	0.0335489
C2orf69	ENSG00000178074.5	ENST00000319974.5	bta-miR-183	-0.41178	0.0139793	0.0284673
C3orf38	ENSG00000179021.5	ENST00000486971.1	bta-miR-652	-0.44549	0.00732039	0.0166973
C3orf38	ENSG00000179021.5	ENST00000486971.1	bta-miR-652	-0.472289	0.00417468	0.0105463
C5orf28	ENSG00000151881.10	ENST00000500337.2	bta-miR-374a	-0.478236	0.00366301	0.00948064
C5orf28	ENSG00000151881.10	ENST00000500337.2	bta-miR-183	-0.478236	0.00366301	0.00948064
C5orf28	ENSG00000151881.10	ENST00000500337.2	bta-miR-374a	-0.478236	0.00366301	0.00948064
C9orf40	ENSG00000135045.6	ENST00000376854.5	bta-miR-2284b	-0.473054	0.00410552	0.0104037
C9orf40	ENSG00000135045.6	ENST00000376854.5	bta-miR-2284b	-0.412039	0.0139134	0.0283561
C9orf40	ENSG00000135045.6	ENST00000376854.5	bta-miR-2284b	-0.426189	0.0106845	0.0227953
C9orf40	ENSG00000135045.6	ENST00000376854.5	bta-miR-2284b	-0.41743	0.0125978	0.0261188
C9orf40	ENSG00000135045.6	ENST00000376854.5	bta-miR-2284b	-0.416208	0.0128864	0.0266128
C9orf40	ENSG00000135045.6	ENST00000376854.5	bta-miR-2284b	-0.377841	0.0252313	0.046508
C9orf40	ENSG00000135045.6	ENST00000376854.5	bta-miR-2284b	-0.405382	0.0156956	0.0313352
C9orf40	ENSG00000135045.6	ENST00000376854.5	bta-miR-2284b	-0.4297	0.00999	0.0215666
C9orf41	ENSG00000156017.8	ENST00000376834.3	bta-miR-191	-0.384779	0.0224668	0.0422186
CAAP1	ENSG00000120159.7	ENST00000520187.1	bta-miR-532	-0.385872	0.0220552	0.0415737
CAAP1	ENSG00000120159.7	ENST00000520187.1	bta-miR-532	-0.398106	0.0178586	0.0348796
CAAP1	ENSG00000120159.7	ENST00000520187.1	bta-miR-183	-0.385872	0.0220552	0.0415737
CAAP1	ENSG00000120159.7	ENST00000520187.1	bta-miR-183	-0.398106	0.0178586	0.0348796
CABLES1	ENSG00000134508.8	ENST00000256925.7	bta-miR-652	-0.433392	0.00930137	0.0203336
CALB1	ENSG00000104327.3	ENST00000265431.3	bta-miR-2284b	-0.408377	0.0148714	0.0299647
CAMK2D	ENSG00000145349.12	ENST00000296402.5	bta-miR-30d	-0.384431	0.0225992	0.0424259
CAMK2D	ENSG00000145349.12	ENST00000296402.5	bta-miR-30d	-0.45335	0.00623699	0.014641
CAMK2D	ENSG00000145349.12	ENST00000296402.5	bta-miR-30d	-0.373283	0.027196	0.0495111
CAMK2D	ENSG00000145349.12	ENST00000296402.5	bta-miR-30d	-0.478255	0.00366148	0.00947737
CAMK2D	ENSG00000145349.12	ENST00000296402.5	bta-miR-30d	-0.464034	0.00498661	0.0121912
CAMK2D	ENSG00000145349.12	ENST00000296402.5	bta-miR-30d	-0.372916	0.0273594	0.049759
CAMK2D	ENSG00000145349.12	ENST00000296402.5	bta-miR-30d	-0.516271	0.00149935	0.0046027
CAMK2D	ENSG00000145349.12	ENST00000296402.5	bta-miR-30d	-0.629283	5.13326e-05	0.000324207
CAMK2D	ENSG00000145349.12	ENST00000296402.5	bta-miR-30d	-0.555923	0.000525772	0.00199371
CAMK2D	ENSG00000145349.12	ENST00000296402.5	bta-miR-30d	-0.394521	0.0190129	0.0367439
CAMK2D	ENSG00000145349.12	ENST00000296402.5	bta-miR-30d	-0.439907	0.00818445	0.018301
CAMK2D	ENSG00000145349.12	ENST00000296402.5	bta-miR-30d	-0.469765	0.00440978	0.0110276
CAMK2D	ENSG00000145349.12	ENST00000296402.5	bta-miR-30d	-0.493153	0.00261174	0.00720317
CAMK2D	ENSG00000145349.12	ENST00000296402.5	bta-miR-30d	-0.408572	0.0148191	0.0298773
CAMK2D	ENSG00000145349.12	ENST00000296402.5	bta-miR-30d	-0.541663	0.000777895	0.00272197
CAMK2D	ENSG00000145349.12	ENST00000296402.5	bta-miR-30d	-0.505957	0.00192978	0.00564006
CAMK2D	ENSG00000145349.12	ENST00000296402.5	bta-miR-30d	-0.438886	0.00835157	0.018608
CAMK2N1	ENSG00000162545.5	ENST00000375078.3	bta-miR-2284b	-0.446173	0.00722033	0.0165096
CAMK2N1	ENSG00000162545.5	ENST00000375078.3	bta-miR-2284b	-0.381383	0.023787	0.0442763
CAMK2N1	ENSG00000162545.5	ENST00000375078.3	bta-miR-2284b	-0.417663	0.0125434	0.0260255
CAMK2N1	ENSG00000162545.5	ENST00000375078.3	bta-miR-2284b	-0.406505	0.0153821	0.0308152
CAMK2N1	ENSG00000162545.5	ENST00000375078.3	bta-miR-30d	-0.446173	0.00722033	0.0165096
CAMK2N1	ENSG00000162545.5	ENST00000375078.3	bta-miR-30d	-0.381383	0.023787	0.0442763
CAMK2N1	ENSG00000162545.5	ENST00000375078.3	bta-miR-30d	-0.417663	0.0125434	0.0260255
CAMK2N1	ENSG00000162545.5	ENST00000375078.3	bta-miR-30d	-0.406505	0.0153821	0.0308152
CAMK2N1	ENSG00000162545.5	ENST00000375078.3	bta-miR-96	-0.446173	0.00722033	0.0165096
CAMK2N1	ENSG00000162545.5	ENST00000375078.3	bta-miR-96	-0.381383	0.023787	0.0442763
CAMK2N1	ENSG00000162545.5	ENST00000375078.3	bta-miR-96	-0.417663	0.0125434	0.0260255
CAMK2N1	ENSG00000162545.5	ENST00000375078.3	bta-miR-96	-0.406505	0.0153821	0.0308152
CANT1	ENSG00000171302.12	ENST00000392446.5	bta-let-7b	-0.378173	0.0250929	0.0462951
CANT1	ENSG00000171302.12	ENST00000392446.5	bta-let-7a-5p	-0.378173	0.0250929	0.0462951
CAPN2	ENSG00000162909.13	ENST00000295006.5	bta-miR-409a	-0.459986	0.0054323	0.0130751
CAPN2	ENSG00000162909.13	ENST00000295006.5	bta-miR-409a	-0.45193	0.00642187	0.0149957
CAPN2	ENSG00000162909.13	ENST00000295006.5	bta-miR-409a	-0.385349	0.0222515	0.0418813
CAPN2	ENSG00000162909.13	ENST00000295006.5	bta-miR-409a	-0.402177	0.0166197	0.0328576
CAPN2	ENSG00000162909.13	ENST00000295006.5	bta-miR-409a	-0.401112	0.0169366	0.033377
CAPSL	ENSG00000152611.7	ENST00000397367.2	bta-miR-532	-0.487088	0.00300226	0.00806531
CAPSL	ENSG00000152611.7	ENST00000397367.2	bta-miR-30d	-0.487088	0.00300226	0.00806531
CAPZA1	ENSG00000116489.8	ENST00000263168.3	bta-miR-30d	-0.437235	0.00862785	0.019113
CAPZA2	ENSG00000198898.8	ENST00000361183.3	bta-miR-2284b	-0.445864	0.00726544	0.0165942
CASD1	ENSG00000127995.12	ENST00000297273.4	bta-miR-23b-3p	-0.440118	0.00815026	0.0182379
CASD1	ENSG00000127995.12	ENST00000297273.4	bta-miR-23b-3p	-0.421536	0.0116676	0.0245141
CASP2	ENSG00000106144.15	ENST00000310447.5	bta-miR-96	-0.401564	0.0168015	0.0331562
CASP2	ENSG00000106144.15	ENST00000310447.5	bta-miR-96	-0.429778	0.00997502	0.0215398
CASP2	ENSG00000106144.15	ENST00000310447.5	bta-miR-96	-0.442074	0.00783926	0.0176638
CAST	ENSG00000153113.19	ENST00000395812.2	bta-miR-2284b	-0.478317	0.00365645	0.00946673
CAT	ENSG00000121691.4	ENST00000241052.4	bta-miR-30d	-0.376589	0.025759	0.0473185
CAT	ENSG00000121691.4	ENST00000241052.4	bta-miR-30d	-0.384373	0.0226215	0.0424606
CAT	ENSG00000121691.4	ENST00000241052.4	bta-miR-30d	-0.434834	0.00904354	0.0198681
CAT	ENSG00000121691.4	ENST00000241052.4	bta-miR-30d	-0.394467	0.0190307	0.0367725
CAV2	ENSG00000105971.10	ENST00000222693.4	bta-miR-23b-3p	-0.416277	0.01287	0.0265848
CAV2	ENSG00000105971.10	ENST00000222693.4	bta-miR-23b-3p	-0.391758	0.0199441	0.0382345
CBR4	ENSG00000145439.7	ENST00000306193.3	bta-miR-2285k	-0.454175	0.00613161	0.0144381
CBX1	ENSG00000108468.10	ENST00000393408.3	bta-miR-2284b	-0.419625	0.012093	0.0252507
CCDC43	ENSG00000180329.9	ENST00000457422.2	bta-miR-30d	-0.38788	0.0213152	0.0404094
CCDC43	ENSG00000180329.9	ENST00000457422.2	bta-miR-183	-0.38788	0.0213152	0.0404094
CCDC58	ENSG00000160124.5	ENST00000291458.5	bta-miR-374a	-0.387831	0.0213329	0.0404373
CCDC59	ENSG00000133773.7	ENST00000256151.7	bta-miR-2284b	-0.453564	0.00620946	0.014588
CCDC59	ENSG00000133773.7	ENST00000256151.7	bta-miR-2284b	-0.446922	0.00711183	0.0163057
CCDC64	ENSG00000135127.7	ENST00000397558.2	bta-miR-532	-0.381606	0.0236983	0.0441383
CCDC64	ENSG00000135127.7	ENST00000397558.2	bta-miR-532	-0.406307	0.015437	0.0309065
CCDC82	ENSG00000149231.7	ENST00000278520.5	bta-miR-23b-3p	-0.39251	0.019687	0.0378237
CCDC82	ENSG00000149231.7	ENST00000278520.5	bta-miR-23b-3p	-0.407528	0.0151014	0.0303483
CCDC82	ENSG00000149231.7	ENST00000278520.5	bta-miR-23b-3p	-0.417378	0.0126099	0.0261396
CCDC82	ENSG00000149231.7	ENST00000278520.5	bta-miR-23b-3p	-0.478712	0.00362453	0.00939947
CCDC82	ENSG00000149231.7	ENST00000278520.5	bta-miR-23b-3p	-0.396345	0.0184182	0.0357851
CCDC82	ENSG00000149231.7	ENST00000278520.5	bta-miR-23b-3p	-0.377389	0.0254209	0.0467993
CCDC82	ENSG00000149231.7	ENST00000278520.5	bta-miR-23b-3p	-0.385883	0.022051	0.0415672
CCDC82	ENSG00000149231.7	ENST00000278520.5	bta-miR-23b-3p	-0.516738	0.00148204	0.00455991
CCDC82	ENSG00000149231.7	ENST00000278520.5	bta-miR-23b-3p	-0.387992	0.0212743	0.0403447
CCDC85C	ENSG00000205476.4	ENST00000380243.4	bta-miR-2284b	-0.405505	0.0156611	0.0312781
CCDC90B	ENSG00000137500.5	ENST00000529689.1	bta-miR-2285k	-0.51495	0.00154927	0.0047256
CCDC90B	ENSG00000137500.5	ENST00000529689.1	bta-miR-2285k	-0.386026	0.0219978	0.0414835
CCDC92	ENSG00000119242.4	ENST00000238156.3	bta-miR-183	-0.423879	0.0111634	0.0236358
CCDC92	ENSG00000119242.4	ENST00000238156.3	bta-miR-183	-0.404528	0.0159375	0.0317352
CCDC92	ENSG00000119242.4	ENST00000238156.3	bta-miR-183	-0.380385	0.0241867	0.044896
CCDC92	ENSG00000119242.4	ENST00000238156.3	bta-miR-183	-0.473445	0.00407061	0.0103314
CCDC92	ENSG00000119242.4	ENST00000238156.3	bta-miR-183	-0.384799	0.0224591	0.0422065
CCM2	ENSG00000136280.11	ENST00000541586.1	bta-miR-23b-3p	-0.441481	0.00793246	0.0178363
CCM2	ENSG00000136280.11	ENST00000541586.1	bta-miR-23b-3p	-0.409223	0.0146454	0.0295869
CCNG1	ENSG00000113328.14	ENST00000340828.2	bta-miR-96	-0.392407	0.0197221	0.0378799
CCNG1	ENSG00000113328.14	ENST00000340828.2	bta-miR-96	-0.426844	0.0105519	0.0225617
CCNG1	ENSG00000113328.14	ENST00000340828.2	bta-miR-96	-0.392765	0.0196004	0.0376851
CCNG1	ENSG00000113328.14	ENST00000340828.2	bta-miR-96	-0.390479	0.0203879	0.0389404
CCNG1	ENSG00000113328.14	ENST00000340828.2	bta-miR-96	-0.474293	0.00399578	0.0101764
CCNG1	ENSG00000113328.14	ENST00000340828.2	bta-miR-374a	-0.392407	0.0197221	0.0378799
CCNG1	ENSG00000113328.14	ENST00000340828.2	bta-miR-374a	-0.426844	0.0105519	0.0225617
CCNG1	ENSG00000113328.14	ENST00000340828.2	bta-miR-374a	-0.392765	0.0196004	0.0376851
CCNG1	ENSG00000113328.14	ENST00000340828.2	bta-miR-374a	-0.390479	0.0203879	0.0389404
CCNG1	ENSG00000113328.14	ENST00000340828.2	bta-miR-374a	-0.474293	0.00399578	0.0101764
CCNG1	ENSG00000113328.14	ENST00000340828.2	bta-miR-23b-3p	-0.392407	0.0197221	0.0378799
CCNG1	ENSG00000113328.14	ENST00000340828.2	bta-miR-23b-3p	-0.426844	0.0105519	0.0225617
CCNG1	ENSG00000113328.14	ENST00000340828.2	bta-miR-23b-3p	-0.392765	0.0196004	0.0376851
CCNG1	ENSG00000113328.14	ENST00000340828.2	bta-miR-23b-3p	-0.390479	0.0203879	0.0389404
CCNG1	ENSG00000113328.14	ENST00000340828.2	bta-miR-23b-3p	-0.474293	0.00399578	0.0101764
CCNK	ENSG00000090061.13	ENST00000389879.5	bta-miR-30d	-0.415472	0.0130629	0.0269136
CCNK	ENSG00000090061.13	ENST00000389879.5	bta-miR-30d	-0.379476	0.0245557	0.045467
CCNK	ENSG00000090061.13	ENST00000389879.5	bta-miR-30d	-0.414723	0.0132447	0.0272232
CCNL2	ENSG00000221978.7	ENST00000408952.5	bta-miR-23b-3p	-0.392087	0.0198313	0.0380541
CCNL2	ENSG00000221978.7	ENST00000408952.5	bta-miR-23b-3p	-0.383568	0.0229305	0.0429436
CCNL2	ENSG00000221978.7	ENST00000408952.5	bta-miR-23b-3p	-0.393032	0.01951	0.0375403
CCNL2	ENSG00000221978.7	ENST00000408952.5	bta-miR-23b-3p	-0.447834	0.00698171	0.0160604
CCNL2	ENSG00000221978.7	ENST00000408952.5	bta-miR-23b-3p	-0.377157	0.0255185	0.0469491
CCNL2	ENSG00000221978.7	ENST00000408952.5	bta-miR-23b-3p	-0.378635	0.0249015	0.0460003
CCNL2	ENSG00000221978.7	ENST00000408952.5	bta-miR-23b-3p	-0.43929	0.00828507	0.0184861
CCNL2	ENSG00000221978.7	ENST00000408952.5	bta-miR-23b-3p	-0.483404	0.00326343	0.0086307
CCNT2	ENSG00000082258.8	ENST00000295238.6	bta-miR-2284b	-0.397614	0.0180134	0.0351304
CCNT2	ENSG00000082258.8	ENST00000295238.6	bta-miR-2284b	-0.455125	0.00601231	0.0142075
CCNT2	ENSG00000082258.8	ENST00000295238.6	bta-miR-2284b	-0.41282	0.0137159	0.0280227
CCSAP	ENSG00000154429.6	ENST00000366687.1	bta-miR-23b-3p	-0.463201	0.00507575	0.0123691
CCSAP	ENSG00000154429.6	ENST00000366687.1	bta-miR-23b-3p	-0.534898	0.000931181	0.00314185
CCSAP	ENSG00000154429.6	ENST00000366687.1	bta-miR-23b-3p	-0.46345	0.00504897	0.0123158
CCSAP	ENSG00000154429.6	ENST00000366687.1	bta-miR-23b-3p	-0.530286	0.0010504	0.00345946
CD164	ENSG00000135535.10	ENST00000368961.5	bta-miR-96	-0.39756	0.0180307	0.0351585
CD36	ENSG00000135218.13	ENST00000447544.2	bta-miR-409a	-0.372679	0.0274653	0.0499195
CD8A	ENSG00000153563.11	ENST00000456996.2	bta-miR-532	-0.479548	0.00355776	0.00925831
CD8A	ENSG00000153563.11	ENST00000456996.2	bta-miR-532	-0.44473	0.00743329	0.0169084
CD8A	ENSG00000153563.11	ENST00000456996.2	bta-miR-532	-0.376201	0.0259242	0.0475719
CD8A	ENSG00000153563.11	ENST00000456996.2	bta-miR-532	-0.392632	0.0196456	0.0377574
CD8A	ENSG00000153563.11	ENST00000456996.2	bta-miR-532	-0.376612	0.0257491	0.0473033
CD8A	ENSG00000153563.11	ENST00000456996.2	bta-miR-532	-0.383791	0.0228446	0.0428093
CDC25B	ENSG00000101224.13	ENST00000245960.5	bta-miR-96	-0.389897	0.0205926	0.0392653
CDC25B	ENSG00000101224.13	ENST00000245960.5	bta-miR-96	-0.380101	0.0243014	0.0450736
CDC25B	ENSG00000101224.13	ENST00000245960.5	bta-miR-96	-0.393188	0.0194574	0.0374562
CDC25B	ENSG00000101224.13	ENST00000245960.5	bta-miR-96	-0.421323	0.0117144	0.0245952
CDC27	ENSG00000004897.7	ENST00000066544.3	bta-miR-96	-0.404132	0.0160506	0.0319217
CDC37L1	ENSG00000106993.7	ENST00000381854.3	bta-miR-30d	-0.388566	0.0210671	0.040017
CDC42SE1	ENSG00000197622.8	ENST00000439374.2	bta-miR-183	-0.377188	0.0255055	0.046929
CDC42SE1	ENSG00000197622.8	ENST00000439374.2	bta-miR-183	-0.387038	0.0216229	0.0408946
CDH3	ENSG00000062038.9	ENST00000264012.4	bta-miR-2284b	-0.422926	0.0113662	0.0239896
CDH3	ENSG00000062038.9	ENST00000264012.4	bta-miR-2284b	-0.434029	0.0091867	0.0201271
CDH3	ENSG00000062038.9	ENST00000264012.4	bta-miR-2284b	-0.43681	0.00870018	0.0192446
CDH3	ENSG00000062038.9	ENST00000264012.4	bta-miR-2284b	-0.395611	0.0186555	0.0361686
CDH3	ENSG00000062038.9	ENST00000264012.4	bta-miR-2284b	-0.382306	0.0234218	0.0437082
CDH3	ENSG00000062038.9	ENST00000264012.4	bta-miR-2284b	-0.394286	0.0190905	0.0368684
CDH3	ENSG00000062038.9	ENST00000264012.4	bta-miR-2284b	-0.418259	0.0124051	0.0257881
CDH3	ENSG00000062038.9	ENST00000264012.4	bta-miR-2284b	-0.397139	0.0181642	0.0353745
CDH3	ENSG00000062038.9	ENST00000264012.4	bta-miR-2284b	-0.372954	0.0273425	0.0497335
CDH3	ENSG00000062038.9	ENST00000264012.4	bta-miR-2284b	-0.504759	0.00198617	0.00577264
CDH3	ENSG00000062038.9	ENST00000264012.4	bta-miR-2284b	-0.405763	0.0155888	0.0311582
CDH3	ENSG00000062038.9	ENST00000264012.4	bta-miR-2284b	-0.50492	0.00197852	0.00575473
CDH3	ENSG00000062038.9	ENST00000264012.4	bta-miR-2284b	-0.586217	0.000215201	0.000985831
CDK4	ENSG00000135446.12	ENST00000312990.6	bta-miR-532	-0.403704	0.0161739	0.0321247
CDKN1A	ENSG00000124762.9	ENST00000244741.5	bta-let-7a-5p	-0.377052	0.0255627	0.047017
CDKN1A	ENSG00000124762.9	ENST00000244741.5	bta-let-7a-5p	-0.429213	0.010084	0.021734
CDKN1A	ENSG00000124762.9	ENST00000244741.5	bta-let-7a-5p	-0.415757	0.0129944	0.0267969
CDKN1A	ENSG00000124762.9	ENST00000244741.5	bta-let-7a-5p	-0.383224	0.0230634	0.0431507
CDKN1A	ENSG00000124762.9	ENST00000244741.5	bta-let-7a-5p	-0.406304	0.0154379	0.0309078
CDKN1A	ENSG00000124762.9	ENST00000244741.5	bta-miR-374a	-0.377052	0.0255627	0.047017
CDKN1A	ENSG00000124762.9	ENST00000244741.5	bta-miR-374a	-0.429213	0.010084	0.021734
CDKN1A	ENSG00000124762.9	ENST00000244741.5	bta-miR-374a	-0.415757	0.0129944	0.0267969
CDKN1A	ENSG00000124762.9	ENST00000244741.5	bta-miR-374a	-0.383224	0.0230634	0.0431507
CDKN1A	ENSG00000124762.9	ENST00000244741.5	bta-miR-374a	-0.406304	0.0154379	0.0309078
CDKN1A	ENSG00000124762.9	ENST00000244741.5	bta-let-7b	-0.377052	0.0255627	0.047017
CDKN1A	ENSG00000124762.9	ENST00000244741.5	bta-let-7b	-0.429213	0.010084	0.021734
CDKN1A	ENSG00000124762.9	ENST00000244741.5	bta-let-7b	-0.415757	0.0129944	0.0267969
CDKN1A	ENSG00000124762.9	ENST00000244741.5	bta-let-7b	-0.383224	0.0230634	0.0431507
CDKN1A	ENSG00000124762.9	ENST00000244741.5	bta-let-7b	-0.406304	0.0154379	0.0309078
CDKN1B	ENSG00000111276.6	ENST00000228872.4	bta-miR-191	-0.392779	0.0195957	0.0376776
CDKN1B	ENSG00000111276.6	ENST00000228872.4	bta-miR-191	-0.49869	0.00229465	0.0064869
CDKN1B	ENSG00000111276.6	ENST00000228872.4	bta-miR-191	-0.434176	0.00916036	0.0200795
CDKN1B	ENSG00000111276.6	ENST00000228872.4	bta-miR-191	-0.376201	0.0259243	0.0475721
CDKN1B	ENSG00000111276.6	ENST00000228872.4	bta-miR-191	-0.384855	0.0224379	0.0421732
CDKN1B	ENSG00000111276.6	ENST00000228872.4	bta-miR-191	-0.381014	0.023934	0.0445045
CDKN1B	ENSG00000111276.6	ENST00000228872.4	bta-miR-191	-0.499017	0.00227703	0.00644658
CDKN1B	ENSG00000111276.6	ENST00000228872.4	bta-miR-191	-0.390704	0.0203093	0.0388153
CDKN1B	ENSG00000111276.6	ENST00000228872.4	bta-miR-191	-0.410198	0.0143882	0.0291553
CDKN1B	ENSG00000111276.6	ENST00000228872.4	bta-miR-191	-0.380992	0.023943	0.0445186
CDKN2AIP	ENSG00000168564.5	ENST00000302350.4	bta-miR-409a	-0.505027	0.00197343	0.00574281
CDKN2AIP	ENSG00000168564.5	ENST00000302350.4	bta-miR-409a	-0.395237	0.0187775	0.0363655
CDKN2AIP	ENSG00000168564.5	ENST00000302350.4	bta-miR-409a	-0.431785	0.00959593	0.0208623
CDKN2AIP	ENSG00000168564.5	ENST00000302350.4	bta-miR-409a	-0.416723	0.0127642	0.0264039
CDKN2AIP	ENSG00000168564.5	ENST00000302350.4	bta-miR-151-5p	-0.505027	0.00197343	0.00574281
CDKN2AIP	ENSG00000168564.5	ENST00000302350.4	bta-miR-151-5p	-0.395237	0.0187775	0.0363655
CDKN2AIP	ENSG00000168564.5	ENST00000302350.4	bta-miR-151-5p	-0.431785	0.00959593	0.0208623
CDKN2AIP	ENSG00000168564.5	ENST00000302350.4	bta-miR-151-5p	-0.416723	0.0127642	0.0264039
CDKN2C	ENSG00000123080.6	ENST00000262662.1	bta-miR-532	-0.421443	0.0116881	0.0245495
CDKN2C	ENSG00000123080.6	ENST00000262662.1	bta-miR-532	-0.443598	0.00760415	0.0172272
CDKN2C	ENSG00000123080.6	ENST00000262662.1	bta-miR-532	-0.399854	0.0173176	0.0339992
CDKN2C	ENSG00000123080.6	ENST00000262662.1	bta-miR-532	-0.531578	0.00101571	0.00336767
CDKN2C	ENSG00000123080.6	ENST00000262662.1	bta-miR-532	-0.389677	0.0206704	0.0393888
CDKN2C	ENSG00000123080.6	ENST00000262662.1	bta-miR-532	-0.387311	0.0215228	0.0407363
CDKN2C	ENSG00000123080.6	ENST00000262662.1	bta-miR-532	-0.39046	0.0203945	0.0389509
CDKN2C	ENSG00000123080.6	ENST00000262662.1	bta-miR-532	-0.417867	0.0124958	0.025944
CEP104	ENSG00000116198.8	ENST00000378230.3	bta-miR-151-5p	-0.473668	0.00405086	0.0102905
CEP170B	ENSG00000099814.11	ENST00000414716.3	bta-miR-183	-0.449352	0.00676954	0.0156587
CEP170B	ENSG00000099814.11	ENST00000414716.3	bta-miR-183	-0.443071	0.00768475	0.0173771
CEP170B	ENSG00000099814.11	ENST00000414716.3	bta-miR-183	-0.436653	0.00872708	0.0192937
CEP170B	ENSG00000099814.11	ENST00000414716.3	bta-miR-183	-0.383425	0.0229858	0.0430296
CEP170B	ENSG00000099814.11	ENST00000414716.3	bta-miR-183	-0.387397	0.0214913	0.0406868
CEP170B	ENSG00000099814.11	ENST00000414716.3	bta-miR-183	-0.422512	0.0114553	0.0241447
CEP170B	ENSG00000099814.11	ENST00000414716.3	bta-miR-183	-0.5741	0.00031085	0.00131607
CEP170B	ENSG00000099814.11	ENST00000414716.3	bta-miR-183	-0.415278	0.0131097	0.0269934
CEP170B	ENSG00000099814.11	ENST00000414716.3	bta-miR-183	-0.428877	0.0101493	0.0218498
CEP170B	ENSG00000099814.11	ENST00000414716.3	bta-miR-183	-0.432268	0.00950653	0.0207023
CEP170B	ENSG00000099814.11	ENST00000414716.3	bta-miR-183	-0.48021	0.00350564	0.00914793
CEP19	ENSG00000174007.7	ENST00000409690.3	bta-miR-374a	-0.384954	0.0224006	0.0421149
CEP44	ENSG00000164118.8	ENST00000296519.4	bta-miR-96	-0.375679	0.0261482	0.0479147
CEP44	ENSG00000164118.8	ENST00000296519.4	bta-miR-96	-0.379884	0.0243897	0.0452102
CEP57L1	ENSG00000183137.10	ENST00000368968.2	bta-miR-2284b	-0.381208	0.0238566	0.0443844
CEP57L1	ENSG00000183137.10	ENST00000368968.2	bta-miR-2284b	-0.432647	0.00943688	0.0205773
CEP57L1	ENSG00000183137.10	ENST00000368968.2	bta-miR-2284b	-0.384236	0.0226736	0.0425419
CEP97	ENSG00000182504.6	ENST00000341893.3	bta-miR-183	-0.375343	0.0262929	0.0481355
CERCAM	ENSG00000167123.14	ENST00000372842.1	bta-miR-2284b	-0.405023	0.0157968	0.0315026
CERCAM	ENSG00000167123.14	ENST00000372842.1	bta-miR-2284b	-0.385078	0.0223536	0.0420411
CERCAM	ENSG00000167123.14	ENST00000372842.1	bta-miR-2284b	-0.441999	0.00785107	0.0176858
CERCAM	ENSG00000167123.14	ENST00000372842.1	bta-miR-2284b	-0.431752	0.00960203	0.0208732
CERCAM	ENSG00000167123.14	ENST00000372842.1	bta-miR-2284b	-0.499028	0.00227643	0.00644522
CERCAM	ENSG00000167123.14	ENST00000372842.1	bta-miR-2284b	-0.42947	0.0100343	0.0216455
CERCAM	ENSG00000167123.14	ENST00000372842.1	bta-miR-2284b	-0.420385	0.0119224	0.0249559
CERCAM	ENSG00000167123.14	ENST00000372842.1	bta-miR-2284b	-0.445361	0.00733949	0.0167331
CGGBP1	ENSG00000163320.6	ENST00000309534.6	bta-miR-23b-3p	-0.381213	0.0238545	0.0443811
CGGBP1	ENSG00000163320.6	ENST00000309534.6	bta-miR-23b-3p	-0.423613	0.0112198	0.0237343
CHIC2	ENSG00000109220.6	ENST00000263921.3	bta-miR-374a	-0.38185	0.0236018	0.0439884
CHIC2	ENSG00000109220.6	ENST00000263921.3	bta-miR-23b-3p	-0.38185	0.0236018	0.0439884
CHIC2	ENSG00000109220.6	ENST00000263921.3	bta-miR-30d	-0.38185	0.0236018	0.0439884
CHMP4A	ENSG00000254505.4	ENST00000347519.6	bta-miR-96	-0.559422	0.000476301	0.00184351
CHMP4A	ENSG00000254505.4	ENST00000347519.6	bta-miR-96	-0.449075	0.00680785	0.0157313
CHMP4A	ENSG00000254505.4	ENST00000347519.6	bta-miR-96	-0.454182	0.00613079	0.0144365
CHMP4A	ENSG00000254505.4	ENST00000347519.6	bta-miR-96	-0.425345	0.0108576	0.0230998
CHMP4A	ENSG00000254505.4	ENST00000347519.6	bta-miR-96	-0.441717	0.00789534	0.0177677
CHMP4A	ENSG00000254505.4	ENST00000347519.6	bta-miR-96	-0.443022	0.00769225	0.0173911
CHMP4A	ENSG00000254505.4	ENST00000347519.6	bta-miR-96	-0.494833	0.00251171	0.00697891
CHMP4A	ENSG00000254505.4	ENST00000347519.6	bta-miR-96	-0.453619	0.0062024	0.0145744
CHMP4A	ENSG00000254505.4	ENST00000347519.6	bta-miR-96	-0.411837	0.0139649	0.028443
CHMP4A	ENSG00000254505.4	ENST00000347519.6	bta-miR-96	-0.37386	0.0269406	0.0491226
CHRNA1	ENSG00000138435.10	ENST00000348749.5	bta-miR-30d	-0.410175	0.0143943	0.0291655
CHRNA1	ENSG00000138435.10	ENST00000348749.5	bta-miR-30d	-0.418079	0.0124467	0.0258596
CHRNA1	ENSG00000138435.10	ENST00000348749.5	bta-miR-30d	-0.392382	0.0197306	0.0378935
CHST1	ENSG00000175264.3	ENST00000308064.2	bta-miR-30d	-0.428103	0.010301	0.0221188
CHST1	ENSG00000175264.3	ENST00000308064.2	bta-miR-30d	-0.572486	0.000326103	0.00136667
CHST1	ENSG00000175264.3	ENST00000308064.2	bta-miR-30d	-0.372675	0.0274671	0.0499222
CHST1	ENSG00000175264.3	ENST00000308064.2	bta-miR-30d	-0.428115	0.0102986	0.0221145
CHST1	ENSG00000175264.3	ENST00000308064.2	bta-miR-96	-0.428103	0.010301	0.0221188
CHST1	ENSG00000175264.3	ENST00000308064.2	bta-miR-96	-0.572486	0.000326103	0.00136667
CHST1	ENSG00000175264.3	ENST00000308064.2	bta-miR-96	-0.372675	0.0274671	0.0499222
CHST1	ENSG00000175264.3	ENST00000308064.2	bta-miR-96	-0.428115	0.0102986	0.0221145
CHST10	ENSG00000115526.6	ENST00000264249.3	bta-miR-96	-0.542203	0.000766694	0.00269066
CHST10	ENSG00000115526.6	ENST00000264249.3	bta-miR-96	-0.437155	0.00864144	0.0191377
CHST10	ENSG00000115526.6	ENST00000264249.3	bta-miR-23b-3p	-0.542203	0.000766694	0.00269066
CHST10	ENSG00000115526.6	ENST00000264249.3	bta-miR-23b-3p	-0.437155	0.00864144	0.0191377
CHST2	ENSG00000175040.4	ENST00000309575.3	bta-miR-30d	-0.376426	0.0258281	0.0474247
CHST2	ENSG00000175040.4	ENST00000309575.3	bta-miR-30d	-0.39079	0.0202794	0.0387677
CHUK	ENSG00000213341.6	ENST00000370397.7	bta-miR-23b-3p	-0.482159	0.00335605	0.00882927
CHURC1	ENSG00000258289.3	ENST00000607599.1	bta-miR-532	-0.612073	9.33335e-05	0.000514169
CHURC1	ENSG00000258289.3	ENST00000607599.1	bta-miR-532	-0.392904	0.0195534	0.0376099
CHURC1	ENSG00000258289.3	ENST00000607599.1	bta-miR-532	-0.383786	0.0228464	0.0428121
CHURC1	ENSG00000258289.3	ENST00000607599.1	bta-miR-532	-0.390982	0.0202123	0.0386612
CHURC1	ENSG00000258289.3	ENST00000607599.1	bta-miR-532	-0.405259	0.0157304	0.0313928
CKAP4	ENSG00000136026.9	ENST00000378026.4	bta-miR-532	-0.374248	0.0267697	0.0488627
CKAP4	ENSG00000136026.9	ENST00000378026.4	bta-miR-532	-0.407506	0.0151073	0.0303581
CKAP4	ENSG00000136026.9	ENST00000378026.4	bta-miR-532	-0.455241	0.00599782	0.0141794
CLIC2	ENSG00000155962.8	ENST00000369449.2	bta-miR-2284b	-0.460872	0.00533194	0.0128771
CLIC2	ENSG00000155962.8	ENST00000369449.2	bta-miR-2284b	-0.510227	0.00173998	0.00518839
CLIC2	ENSG00000155962.8	ENST00000369449.2	bta-miR-2284b	-0.500914	0.00217708	0.00621689
CLIC2	ENSG00000155962.8	ENST00000369449.2	bta-miR-2284b	-0.41584	0.0129744	0.026763
CLIC2	ENSG00000155962.8	ENST00000369449.2	bta-miR-2284b	-0.390255	0.0204664	0.0390651
CLIC2	ENSG00000155962.8	ENST00000369449.2	bta-miR-2284b	-0.398887	0.0176152	0.0344839
CLIC2	ENSG00000155962.8	ENST00000369449.2	bta-miR-2284b	-0.374919	0.0264766	0.0484159
CLIC2	ENSG00000155962.8	ENST00000369449.2	bta-miR-2284b	-0.41385	0.0134591	0.0275876
CLIC2	ENSG00000155962.8	ENST00000369449.2	bta-miR-2284b	-0.466917	0.00468888	0.0115935
CLIC2	ENSG00000155962.8	ENST00000369449.2	bta-miR-2284b	-0.505281	0.00196145	0.00571464
CLIC2	ENSG00000155962.8	ENST00000369449.2	bta-miR-2284b	-0.497286	0.00237167	0.0066624
CLIC4	ENSG00000169504.10	ENST00000374379.4	bta-miR-183	-0.380938	0.0239645	0.0445521
CLINT1	ENSG00000113282.9	ENST00000523094.1	bta-miR-532	-0.39188	0.0199022	0.0381676
CLINT1	ENSG00000113282.9	ENST00000523094.1	bta-miR-532	-0.406466	0.015393	0.0308334
CLINT1	ENSG00000113282.9	ENST00000523094.1	bta-miR-532	-0.393046	0.0195054	0.0375331
CLINT1	ENSG00000113282.9	ENST00000523094.1	bta-miR-532	-0.400728	0.0170523	0.0335663
CLINT1	ENSG00000113282.9	ENST00000523094.1	bta-miR-532	-0.447061	0.00709187	0.0162681
CLINT1	ENSG00000113282.9	ENST00000523094.1	bta-miR-532	-0.373989	0.0268837	0.0490361
CLK2	ENSG00000176444.14	ENST00000361168.5	bta-miR-409a	-0.449398	0.0067631	0.0156464
CLK2	ENSG00000176444.14	ENST00000361168.5	bta-miR-409a	-0.383094	0.023114	0.0432296
CLK2	ENSG00000176444.14	ENST00000361168.5	bta-miR-409a	-0.397856	0.0179371	0.035007
CLU	ENSG00000120885.15	ENST00000316403.10	bta-miR-532	-0.411459	0.0140616	0.0286062
CLYBL	ENSG00000125246.11	ENST00000376355.3	bta-miR-6522	-0.378678	0.0248837	0.045973
CLYBL	ENSG00000125246.11	ENST00000376355.3	bta-miR-532	-0.378678	0.0248837	0.045973
CMC1	ENSG00000187118.8	ENST00000466830.1	bta-miR-2284b	-0.3921	0.0198268	0.0380468
CMC1	ENSG00000187118.8	ENST00000466830.1	bta-miR-2284b	-0.435006	0.00901327	0.0198132
CMIP	ENSG00000153815.12	ENST00000537098.3	bta-miR-652	-0.381079	0.023908	0.0444641
CMIP	ENSG00000153815.12	ENST00000537098.3	bta-miR-652	-0.517346	0.00145976	0.00450478
CMIP	ENSG00000153815.12	ENST00000537098.3	bta-miR-652	-0.37963	0.024493	0.0453701
CMIP	ENSG00000153815.12	ENST00000537098.3	bta-miR-652	-0.493117	0.00261388	0.00720795
CMIP	ENSG00000153815.12	ENST00000537098.3	bta-miR-652	-0.489738	0.00282581	0.00767849
CMIP	ENSG00000153815.12	ENST00000537098.3	bta-miR-652	-0.401586	0.0167951	0.0331456
CMIP	ENSG00000153815.12	ENST00000537098.3	bta-miR-652	-0.407501	0.0151088	0.0303606
CMIP	ENSG00000153815.12	ENST00000537098.3	bta-miR-652	-0.37363	0.0270418	0.0492765
CNN2	ENSG00000064666.10	ENST00000263097.4	bta-miR-23b-3p	-0.439575	0.00823853	0.0184004
CNN2	ENSG00000064666.10	ENST00000263097.4	bta-miR-23b-3p	-0.552405	0.000580054	0.00215527
CNN2	ENSG00000064666.10	ENST00000263097.4	bta-miR-23b-3p	-0.374397	0.0267045	0.0487636
CNN3	ENSG00000117519.11	ENST00000370206.4	bta-miR-96	-0.593986	0.000168682	0.000814851
CNN3	ENSG00000117519.11	ENST00000370206.4	bta-miR-96	-0.394865	0.0188995	0.0365616
CNN3	ENSG00000117519.11	ENST00000370206.4	bta-miR-96	-0.466239	0.00475747	0.011732
CNN3	ENSG00000117519.11	ENST00000370206.4	bta-miR-96	-0.390552	0.0203625	0.0388998
CNN3	ENSG00000117519.11	ENST00000370206.4	bta-miR-96	-0.389355	0.0207846	0.0395699
CNN3	ENSG00000117519.11	ENST00000370206.4	bta-miR-96	-0.381419	0.0237726	0.0442539
CNNM3	ENSG00000168763.11	ENST00000377060.3	bta-miR-96	-0.386859	0.0216887	0.040998
CNNM3	ENSG00000168763.11	ENST00000377060.3	bta-miR-96	-0.407071	0.0152262	0.0305562
CNNM3	ENSG00000168763.11	ENST00000377060.3	bta-miR-96	-0.373408	0.0271404	0.0494266
CNNM3	ENSG00000168763.11	ENST00000377060.3	bta-miR-96	-0.491728	0.00269924	0.00739839
CNNM3	ENSG00000168763.11	ENST00000377060.3	bta-miR-96	-0.373095	0.0272794	0.0496377
CNNM3	ENSG00000168763.11	ENST00000377060.3	bta-miR-96	-0.399751	0.017349	0.0340501
CNPY4	ENSG00000166997.3	ENST00000262932.3	bta-miR-96	-0.501889	0.00212719	0.00610155
CNTRL	ENSG00000119397.12	ENST00000373850.1	bta-let-7b	-0.519221	0.00139288	0.00433822
CNTRL	ENSG00000119397.12	ENST00000373850.1	bta-let-7b	-0.441142	0.00798622	0.0179357
CNTRL	ENSG00000119397.12	ENST00000373850.1	bta-let-7b	-0.411209	0.0141259	0.0287145
CNTRL	ENSG00000119397.12	ENST00000373850.1	bta-miR-96	-0.519221	0.00139288	0.00433822
CNTRL	ENSG00000119397.12	ENST00000373850.1	bta-miR-96	-0.441142	0.00798622	0.0179357
CNTRL	ENSG00000119397.12	ENST00000373850.1	bta-miR-96	-0.411209	0.0141259	0.0287145
CNTRL	ENSG00000119397.12	ENST00000373850.1	bta-let-7a-5p	-0.519221	0.00139288	0.00433822
CNTRL	ENSG00000119397.12	ENST00000373850.1	bta-let-7a-5p	-0.441142	0.00798622	0.0179357
CNTRL	ENSG00000119397.12	ENST00000373850.1	bta-let-7a-5p	-0.411209	0.0141259	0.0287145
COG8	ENSG00000213380.9	ENST00000562081.1	bta-miR-2284b	-0.377075	0.0255529	0.047002
COG8	ENSG00000213380.9	ENST00000562081.1	bta-miR-2284b	-0.40571	0.0156035	0.0311827
COG8	ENSG00000213380.9	ENST00000562081.1	bta-miR-2284b	-0.450359	0.0066318	0.0153966
COG8	ENSG00000213380.9	ENST00000562081.1	bta-miR-2284b	-0.416329	0.0128577	0.0265639
COIL	ENSG00000121058.4	ENST00000240316.4	bta-let-7a-5p	-0.396174	0.0184733	0.0358741
COIL	ENSG00000121058.4	ENST00000240316.4	bta-let-7a-5p	-0.465786	0.00480382	0.0118251
COIL	ENSG00000121058.4	ENST00000240316.4	bta-let-7b	-0.396174	0.0184733	0.0358741
COIL	ENSG00000121058.4	ENST00000240316.4	bta-let-7b	-0.465786	0.00480382	0.0118251
COL1A2	ENSG00000164692.13	ENST00000297268.6	bta-let-7b	-0.414331	0.0133407	0.0273865
COL1A2	ENSG00000164692.13	ENST00000297268.6	bta-let-7b	-0.40966	0.0145297	0.0293927
COL1A2	ENSG00000164692.13	ENST00000297268.6	bta-let-7b	-0.381401	0.0237799	0.0442653
COL1A2	ENSG00000164692.13	ENST00000297268.6	bta-let-7a-5p	-0.414331	0.0133407	0.0273865
COL1A2	ENSG00000164692.13	ENST00000297268.6	bta-let-7a-5p	-0.40966	0.0145297	0.0293927
COL1A2	ENSG00000164692.13	ENST00000297268.6	bta-let-7a-5p	-0.381401	0.0237799	0.0442653
COL3A1	ENSG00000168542.8	ENST00000304636.3	bta-let-7a-5p	-0.439074	0.00832064	0.0185512
COL3A1	ENSG00000168542.8	ENST00000304636.3	bta-let-7a-5p	-0.380788	0.0240245	0.0446447
COL3A1	ENSG00000168542.8	ENST00000304636.3	bta-let-7b	-0.439074	0.00832064	0.0185512
COL3A1	ENSG00000168542.8	ENST00000304636.3	bta-let-7b	-0.380788	0.0240245	0.0446447
COL9A3	ENSG00000092758.11	ENST00000343916.3	bta-miR-30d	-0.382579	0.0233148	0.0435422
COL9A3	ENSG00000092758.11	ENST00000343916.3	bta-miR-30d	-0.437209	0.00863231	0.0191211
COL9A3	ENSG00000092758.11	ENST00000343916.3	bta-miR-30d	-0.458879	0.00555997	0.0133262
COL9A3	ENSG00000092758.11	ENST00000343916.3	bta-miR-30d	-0.389767	0.0206387	0.0393385
COL9A3	ENSG00000092758.11	ENST00000343916.3	bta-miR-30d	-0.415299	0.0131046	0.0269847
COL9A3	ENSG00000092758.11	ENST00000343916.3	bta-miR-30d	-0.488439	0.00291115	0.00786614
COL9A3	ENSG00000092758.11	ENST00000343916.3	bta-miR-30d	-0.376374	0.0258506	0.0474592
COL9A3	ENSG00000092758.11	ENST00000343916.3	bta-miR-30d	-0.382328	0.0234133	0.0436948
COL9A3	ENSG00000092758.11	ENST00000343916.3	bta-miR-30d	-0.382695	0.0232693	0.0434714
COL9A3	ENSG00000092758.11	ENST00000343916.3	bta-miR-6522	-0.382579	0.0233148	0.0435422
COL9A3	ENSG00000092758.11	ENST00000343916.3	bta-miR-6522	-0.437209	0.00863231	0.0191211
COL9A3	ENSG00000092758.11	ENST00000343916.3	bta-miR-6522	-0.458879	0.00555997	0.0133262
COL9A3	ENSG00000092758.11	ENST00000343916.3	bta-miR-6522	-0.389767	0.0206387	0.0393385
COL9A3	ENSG00000092758.11	ENST00000343916.3	bta-miR-6522	-0.415299	0.0131046	0.0269847
COL9A3	ENSG00000092758.11	ENST00000343916.3	bta-miR-6522	-0.488439	0.00291115	0.00786614
COL9A3	ENSG00000092758.11	ENST00000343916.3	bta-miR-6522	-0.376374	0.0258506	0.0474592
COL9A3	ENSG00000092758.11	ENST00000343916.3	bta-miR-6522	-0.382328	0.0234133	0.0436948
COL9A3	ENSG00000092758.11	ENST00000343916.3	bta-miR-6522	-0.382695	0.0232693	0.0434714
COMMD10	ENSG00000145781.4	ENST00000274458.4	bta-miR-96	-0.395636	0.0186473	0.0361552
COMMD6	ENSG00000188243.8	ENST00000406936.3	bta-miR-374a	-0.39099	0.0202095	0.0386568
COMMD6	ENSG00000188243.8	ENST00000406936.3	bta-miR-374a	-0.394823	0.0189132	0.0365835
COMMD6	ENSG00000188243.8	ENST00000406936.3	bta-miR-374a	-0.42794	0.0103332	0.0221757
COPB1	ENSG00000129083.8	ENST00000249923.3	bta-miR-374a	-0.413335	0.013587	0.0278043
COPB1	ENSG00000129083.8	ENST00000249923.3	bta-miR-374a	-0.387496	0.0214549	0.0406292
COPB1	ENSG00000129083.8	ENST00000249923.3	bta-miR-374a	-0.378536	0.0249423	0.0460634
COPB1	ENSG00000129083.8	ENST00000249923.3	bta-miR-374a	-0.386792	0.0217134	0.0410367
COPB1	ENSG00000129083.8	ENST00000249923.3	bta-miR-374a	-0.379838	0.0244084	0.0452391
COPB1	ENSG00000129083.8	ENST00000249923.3	bta-miR-374a	-0.376624	0.025744	0.0472955
COPB1	ENSG00000129083.8	ENST00000249923.3	bta-miR-374a	-0.376325	0.0258715	0.0474912
COPB1	ENSG00000129083.8	ENST00000249923.3	bta-miR-374a	-0.392076	0.019835	0.03806
COPB1	ENSG00000129083.8	ENST00000249923.3	bta-miR-2284b	-0.413335	0.013587	0.0278043
COPB1	ENSG00000129083.8	ENST00000249923.3	bta-miR-2284b	-0.387496	0.0214549	0.0406292
COPB1	ENSG00000129083.8	ENST00000249923.3	bta-miR-2284b	-0.378536	0.0249423	0.0460634
COPB1	ENSG00000129083.8	ENST00000249923.3	bta-miR-2284b	-0.386792	0.0217134	0.0410367
COPB1	ENSG00000129083.8	ENST00000249923.3	bta-miR-2284b	-0.379838	0.0244084	0.0452391
COPB1	ENSG00000129083.8	ENST00000249923.3	bta-miR-2284b	-0.376624	0.025744	0.0472955
COPB1	ENSG00000129083.8	ENST00000249923.3	bta-miR-2284b	-0.376325	0.0258715	0.0474912
COPB1	ENSG00000129083.8	ENST00000249923.3	bta-miR-2284b	-0.392076	0.019835	0.03806
COPS8	ENSG00000198612.6	ENST00000354371.2	bta-miR-374a	-0.420417	0.0119151	0.0249432
COQ3	ENSG00000132423.6	ENST00000254759.3	bta-miR-30d	-0.553168	0.000567883	0.00211934
COX14	ENSG00000178449.4	ENST00000550654.1	bta-miR-183	-0.442084	0.00783772	0.017661
COX7A2L	ENSG00000115944.10	ENST00000378669.1	bta-miR-374a	-0.393273	0.019429	0.0374107
COX7A2L	ENSG00000115944.10	ENST00000378669.1	bta-miR-374a	-0.503707	0.00203691	0.0058915
COX7B	ENSG00000131174.4	ENST00000481445.1	bta-miR-374a	-0.379202	0.024668	0.0456403
COX7B	ENSG00000131174.4	ENST00000481445.1	bta-miR-374a	-0.372589	0.0275057	0.0499808
COX7B	ENSG00000131174.4	ENST00000481445.1	bta-miR-374a	-0.471147	0.00427969	0.0107618
CPE	ENSG00000109472.9	ENST00000402744.4	bta-miR-409a	-0.409537	0.014562	0.0294469
CPE	ENSG00000109472.9	ENST00000402744.4	bta-miR-409a	-0.420967	0.011793	0.0247317
CPE	ENSG00000109472.9	ENST00000402744.4	bta-miR-2284b	-0.409537	0.014562	0.0294469
CPE	ENSG00000109472.9	ENST00000402744.4	bta-miR-2284b	-0.420967	0.011793	0.0247317
CPM	ENSG00000135678.7	ENST00000551568.1	bta-miR-183	-0.388813	0.0209782	0.0398764
CPNE8	ENSG00000139117.9	ENST00000331366.5	bta-miR-30d	-0.471382	0.00425793	0.0107173
CPNE8	ENSG00000139117.9	ENST00000331366.5	bta-miR-30d	-0.380122	0.0242931	0.0450608
CPNE8	ENSG00000139117.9	ENST00000331366.5	bta-miR-30d	-0.383754	0.0228587	0.0428314
CPNE8	ENSG00000139117.9	ENST00000331366.5	bta-miR-30d	-0.457054	0.00577603	0.0137487
CPNE8	ENSG00000139117.9	ENST00000331366.5	bta-miR-30d	-0.400635	0.0170803	0.033612
CPNE8	ENSG00000139117.9	ENST00000331366.5	bta-miR-30d	-0.419509	0.0121193	0.0252961
CPSF6	ENSG00000111605.12	ENST00000435070.2	bta-miR-409a	-0.525397	0.00119129	0.00382645
CPSF6	ENSG00000111605.12	ENST00000435070.2	bta-miR-409a	-0.439654	0.00822558	0.0183766
CPSF6	ENSG00000111605.12	ENST00000435070.2	bta-miR-409a	-0.476578	0.00379985	0.00976816
CPSF6	ENSG00000111605.12	ENST00000435070.2	bta-miR-409a	-0.383494	0.022959	0.0429878
CPSF6	ENSG00000111605.12	ENST00000435070.2	bta-miR-96	-0.525397	0.00119129	0.00382645
CPSF6	ENSG00000111605.12	ENST00000435070.2	bta-miR-96	-0.439654	0.00822558	0.0183766
CPSF6	ENSG00000111605.12	ENST00000435070.2	bta-miR-96	-0.476578	0.00379985	0.00976816
CPSF6	ENSG00000111605.12	ENST00000435070.2	bta-miR-96	-0.383494	0.022959	0.0429878
CRCP	ENSG00000241258.2	ENST00000415001.2	bta-miR-532	-0.379112	0.0247048	0.0456971
CRCP	ENSG00000241258.2	ENST00000415001.2	bta-miR-532	-0.389515	0.0207277	0.0394798
CRCP	ENSG00000241258.2	ENST00000415001.2	bta-miR-532	-0.37545	0.0262467	0.0480651
CRIPT	ENSG00000119878.5	ENST00000238892.3	bta-miR-96	-0.448421	0.00689895	0.0159042
CRIPT	ENSG00000119878.5	ENST00000238892.3	bta-miR-532	-0.448421	0.00689895	0.0159042
CRK	ENSG00000167193.7	ENST00000398970.5	bta-miR-183	-0.433986	0.00919448	0.0201411
CRK	ENSG00000167193.7	ENST00000398970.5	bta-miR-183	-0.482773	0.00331013	0.00873098
CRK	ENSG00000167193.7	ENST00000398970.5	bta-miR-183	-0.418211	0.0124162	0.0258071
CRK	ENSG00000167193.7	ENST00000398970.5	bta-miR-183	-0.378535	0.0249429	0.0460643
CRKL	ENSG00000099942.8	ENST00000354336.3	bta-miR-96	-0.405533	0.0156531	0.0312647
CRKL	ENSG00000099942.8	ENST00000354336.3	bta-miR-96	-0.484764	0.00316481	0.00841807
CRKL	ENSG00000099942.8	ENST00000354336.3	bta-miR-96	-0.375273	0.026323	0.0481815
CRLF3	ENSG00000176390.10	ENST00000324238.6	bta-miR-23b-3p	-0.40445	0.0159597	0.0317718
CRLF3	ENSG00000176390.10	ENST00000324238.6	bta-miR-23b-3p	-0.39008	0.0205281	0.0391631
CRLF3	ENSG00000176390.10	ENST00000324238.6	bta-miR-23b-3p	-0.428865	0.0101515	0.0218538
CRTC2	ENSG00000160741.12	ENST00000368630.3	bta-miR-374a	-0.391629	0.0199886	0.0383055
CRTC2	ENSG00000160741.12	ENST00000368630.3	bta-miR-374a	-0.407718	0.0150495	0.0302618
CRYZL1	ENSG00000205758.7	ENST00000381554.3	bta-miR-30d	-0.400333	0.0171718	0.0337614
CSN1S1	ENSG00000126545.9	ENST00000246891.4	bta-miR-183	-0.374808	0.0265252	0.0484902
CSN2	ENSG00000135222.6	ENST00000353151.3	bta-miR-2284b	-0.478522	0.00363985	0.00943183
CSN2	ENSG00000135222.6	ENST00000353151.3	bta-miR-2284b	-0.381962	0.0235575	0.0439197
CSN2	ENSG00000135222.6	ENST00000353151.3	bta-miR-2284b	-0.38176	0.0236371	0.0440432
CSN2	ENSG00000135222.6	ENST00000353151.3	bta-miR-2284b	-0.392251	0.0197752	0.0379646
CSN2	ENSG00000135222.6	ENST00000353151.3	bta-miR-2284b	-0.385765	0.022095	0.0416361
CSN2	ENSG00000135222.6	ENST00000353151.3	bta-miR-2284b	-0.379001	0.0247506	0.0457679
CSN2	ENSG00000135222.6	ENST00000353151.3	bta-miR-2284b	-0.447318	0.00705515	0.0161989
CSN2	ENSG00000135222.6	ENST00000353151.3	bta-miR-532	-0.478522	0.00363985	0.00943183
CSN2	ENSG00000135222.6	ENST00000353151.3	bta-miR-532	-0.381962	0.0235575	0.0439197
CSN2	ENSG00000135222.6	ENST00000353151.3	bta-miR-532	-0.38176	0.0236371	0.0440432
CSN2	ENSG00000135222.6	ENST00000353151.3	bta-miR-532	-0.392251	0.0197752	0.0379646
CSN2	ENSG00000135222.6	ENST00000353151.3	bta-miR-532	-0.385765	0.022095	0.0416361
CSN2	ENSG00000135222.6	ENST00000353151.3	bta-miR-532	-0.379001	0.0247506	0.0457679
CSN2	ENSG00000135222.6	ENST00000353151.3	bta-miR-532	-0.447318	0.00705515	0.0161989
CSNK1A1	ENSG00000113712.12	ENST00000261798.5	bta-miR-30d	-0.410194	0.0143895	0.0291574
CSNK1A1	ENSG00000113712.12	ENST00000261798.5	bta-miR-30d	-0.393094	0.0194892	0.0375073
CSNK1A1	ENSG00000113712.12	ENST00000261798.5	bta-miR-30d	-0.412874	0.0137023	0.0279996
CSNK1A1	ENSG00000113712.12	ENST00000261798.5	bta-miR-30d	-0.400223	0.017205	0.0338156
CSNK1A1	ENSG00000113712.12	ENST00000261798.5	bta-miR-30d	-0.378255	0.0250588	0.0462428
CSNK1A1	ENSG00000113712.12	ENST00000261798.5	bta-miR-30d	-0.384885	0.0224268	0.0421558
CSNK1A1	ENSG00000113712.12	ENST00000261798.5	bta-miR-30d	-0.39486	0.0189011	0.0365641
CSNK1A1	ENSG00000113712.12	ENST00000261798.5	bta-miR-30d	-0.49747	0.00236144	0.0066391
CSNK1A1	ENSG00000113712.12	ENST00000261798.5	bta-miR-30d	-0.384679	0.0225049	0.0422781
CSNK2A1	ENSG00000101266.12	ENST00000349736.5	bta-miR-183	-0.421216	0.011738	0.024636
CSNK2A1	ENSG00000101266.12	ENST00000349736.5	bta-miR-183	-0.388932	0.0209356	0.0398089
CSNK2A2	ENSG00000070770.4	ENST00000262506.3	bta-miR-374a	-0.387479	0.0214613	0.0406393
CSNK2A2	ENSG00000070770.4	ENST00000262506.3	bta-miR-374a	-0.507012	0.00188126	0.00552531
CSNK2A2	ENSG00000070770.4	ENST00000262506.3	bta-miR-374a	-0.511103	0.00170314	0.00509977
CSPP1	ENSG00000104218.9	ENST00000262210.5	bta-miR-96	-0.463804	0.00501115	0.0122403
CTCF	ENSG00000102974.10	ENST00000264010.4	bta-miR-23b-3p	-0.386018	0.0220008	0.0414883
CTCF	ENSG00000102974.10	ENST00000264010.4	bta-miR-23b-3p	-0.424405	0.0110529	0.0234421
CTCF	ENSG00000102974.10	ENST00000264010.4	bta-miR-23b-3p	-0.512832	0.00163241	0.00492846
CTCF	ENSG00000102974.10	ENST00000264010.4	bta-miR-23b-3p	-0.390732	0.0202997	0.0387999
CTCF	ENSG00000102974.10	ENST00000264010.4	bta-miR-23b-3p	-0.402727	0.0164581	0.0325923
CTCF	ENSG00000102974.10	ENST00000264010.4	bta-miR-23b-3p	-0.414416	0.0133196	0.0273507
CTDSP1	ENSG00000144579.3	ENST00000273062.2	bta-miR-183	-0.394268	0.0190966	0.0368781
CTDSP1	ENSG00000144579.3	ENST00000273062.2	bta-miR-183	-0.460206	0.00540726	0.0130257
CTDSP1	ENSG00000144579.3	ENST00000273062.2	bta-miR-183	-0.485487	0.00311344	0.00830688
CTDSP1	ENSG00000144579.3	ENST00000273062.2	bta-miR-183	-0.433215	0.00933348	0.0203915
CTDSP1	ENSG00000144579.3	ENST00000273062.2	bta-miR-183	-0.405302	0.0157181	0.0313724
CTDSP2	ENSG00000175215.5	ENST00000398073.2	bta-miR-151-5p	-0.388023	0.0212632	0.0403269
CTDSP2	ENSG00000175215.5	ENST00000398073.2	bta-miR-151-5p	-0.375112	0.0263931	0.0482883
CTDSPL	ENSG00000144677.10	ENST00000443503.2	bta-miR-183	-0.403319	0.0162852	0.032308
CTDSPL	ENSG00000144677.10	ENST00000443503.2	bta-miR-183	-0.400509	0.0171185	0.0336744
CTDSPL	ENSG00000144677.10	ENST00000443503.2	bta-miR-100	-0.403319	0.0162852	0.032308
CTDSPL	ENSG00000144677.10	ENST00000443503.2	bta-miR-100	-0.400509	0.0171185	0.0336744
CTDSPL	ENSG00000144677.10	ENST00000443503.2	bta-miR-99b	-0.403319	0.0162852	0.032308
CTDSPL	ENSG00000144677.10	ENST00000443503.2	bta-miR-99b	-0.400509	0.0171185	0.0336744
CTDSPL	ENSG00000144677.10	ENST00000443503.2	bta-miR-99a-5p	-0.403319	0.0162852	0.032308
CTDSPL	ENSG00000144677.10	ENST00000443503.2	bta-miR-99a-5p	-0.400509	0.0171185	0.0336744
CTGF	ENSG00000118523.5	ENST00000367976.3	bta-miR-183	-0.427432	0.0104341	0.0223538
CTH	ENSG00000116761.7	ENST00000411986.2	bta-miR-30d	-0.467204	0.00466008	0.0115353
CTSL	ENSG00000135047.10	ENST00000343150.5	bta-miR-2284b	-0.423533	0.0112369	0.0237641
CTSL	ENSG00000135047.10	ENST00000343150.5	bta-miR-2284b	-0.408546	0.0148259	0.0298886
CTSL	ENSG00000135047.10	ENST00000343150.5	bta-miR-2284b	-0.500867	0.0021795	0.00622244
CTSL	ENSG00000135047.10	ENST00000343150.5	bta-miR-2284b	-0.436905	0.00868403	0.0192153
CTSL	ENSG00000135047.10	ENST00000343150.5	bta-miR-2284b	-0.458185	0.00564135	0.0134855
CTSL	ENSG00000135047.10	ENST00000343150.5	bta-miR-2284b	-0.515048	0.00154551	0.00471638
CTSL	ENSG00000135047.10	ENST00000343150.5	bta-miR-2284b	-0.494035	0.00255878	0.00708461
CTSL	ENSG00000135047.10	ENST00000343150.5	bta-miR-2284b	-0.373747	0.0269902	0.0491981
CTSL	ENSG00000135047.10	ENST00000343150.5	bta-miR-2284b	-0.521314	0.00132144	0.00415852
CTSL	ENSG00000135047.10	ENST00000343150.5	bta-miR-2284b	-0.527893	0.00111742	0.00363498
CTSL	ENSG00000135047.10	ENST00000343150.5	bta-miR-2284b	-0.413469	0.0135537	0.0277477
CTSL	ENSG00000135047.10	ENST00000343150.5	bta-miR-2284b	-0.376919	0.0256189	0.0471034
CTSL	ENSG00000135047.10	ENST00000343150.5	bta-miR-2284b	-0.386822	0.0217026	0.0410198
CTSL	ENSG00000135047.10	ENST00000343150.5	bta-miR-2284b	-0.481831	0.00338086	0.00888237
CUL3	ENSG00000036257.8	ENST00000264414.4	bta-miR-23b-3p	-0.407737	0.0150445	0.0302537
CUL3	ENSG00000036257.8	ENST00000264414.4	bta-miR-23b-3p	-0.43134	0.00967889	0.021011
CUL3	ENSG00000036257.8	ENST00000264414.4	bta-miR-23b-3p	-0.388446	0.0211101	0.040085
CXCL12	ENSG00000107562.12	ENST00000343575.6	bta-miR-532	-0.456146	0.00588625	0.013963
CXCL12	ENSG00000107562.12	ENST00000343575.6	bta-miR-532	-0.374218	0.0267828	0.0488827
CXCL12	ENSG00000107562.12	ENST00000343575.6	bta-miR-532	-0.414343	0.0133377	0.0273815
CXCL12	ENSG00000107562.12	ENST00000343575.6	bta-miR-532	-0.494463	0.00253342	0.0070277
CXCL12	ENSG00000107562.12	ENST00000343575.6	bta-miR-532	-0.432456	0.00947204	0.0206403
CXCL3	ENSG00000163734.4	ENST00000296026.4	bta-miR-30d	-0.421213	0.0117387	0.0246373
CXCL3	ENSG00000163734.4	ENST00000296026.4	bta-miR-532	-0.421213	0.0117387	0.0246373
CXCR4	ENSG00000121966.6	ENST00000409817.1	bta-miR-2284b	-0.455687	0.00594258	0.0140723
CXCR4	ENSG00000121966.6	ENST00000409817.1	bta-miR-2284b	-0.537347	0.000872856	0.00298369
CYP3A5	ENSG00000106258.9	ENST00000339843.2	bta-miR-151-5p	-0.432888	0.00939299	0.0204985
CYP3A5	ENSG00000106258.9	ENST00000339843.2	bta-miR-151-5p	-0.398613	0.0177004	0.0346223
CYP3A5	ENSG00000106258.9	ENST00000339843.2	bta-miR-151-5p	-0.424217	0.0110922	0.023511
CYP3A5	ENSG00000106258.9	ENST00000339843.2	bta-miR-30d	-0.432888	0.00939299	0.0204985
CYP3A5	ENSG00000106258.9	ENST00000339843.2	bta-miR-30d	-0.398613	0.0177004	0.0346223
CYP3A5	ENSG00000106258.9	ENST00000339843.2	bta-miR-30d	-0.424217	0.0110922	0.023511
CYP3A5	ENSG00000106258.9	ENST00000339843.2	bta-miR-374a	-0.432888	0.00939299	0.0204985
CYP3A5	ENSG00000106258.9	ENST00000339843.2	bta-miR-374a	-0.398613	0.0177004	0.0346223
CYP3A5	ENSG00000106258.9	ENST00000339843.2	bta-miR-374a	-0.424217	0.0110922	0.023511
CYP3A5	ENSG00000106258.9	ENST00000339843.2	bta-miR-96	-0.432888	0.00939299	0.0204985
CYP3A5	ENSG00000106258.9	ENST00000339843.2	bta-miR-96	-0.398613	0.0177004	0.0346223
CYP3A5	ENSG00000106258.9	ENST00000339843.2	bta-miR-96	-0.424217	0.0110922	0.023511
CYTH3	ENSG00000008256.11	ENST00000350796.3	bta-miR-532	-0.397777	0.0179622	0.0350475
CYTH3	ENSG00000008256.11	ENST00000350796.3	bta-miR-532	-0.395472	0.0187008	0.0362417
CYYR1	ENSG00000166265.7	ENST00000299340.4	bta-miR-532	-0.383746	0.0228619	0.0428364
CYYR1	ENSG00000166265.7	ENST00000299340.4	bta-miR-532	-0.489422	0.00284631	0.0077237
CYYR1	ENSG00000166265.7	ENST00000299340.4	bta-miR-532	-0.417296	0.0126293	0.0261728
DAP3	ENSG00000132676.11	ENST00000368336.5	bta-miR-2285k	-0.431547	0.00964035	0.020942
DAP3	ENSG00000132676.11	ENST00000368336.5	bta-miR-2285k	-0.406736	0.0153185	0.0307096
DCAF13	ENSG00000164934.9	ENST00000297579.5	bta-miR-374a	-0.419124	0.0122068	0.0254469
DCHS1	ENSG00000166341.6	ENST00000299441.3	bta-miR-96	-0.457264	0.00575087	0.0136997
DCHS1	ENSG00000166341.6	ENST00000299441.3	bta-miR-96	-0.376416	0.0258325	0.0474314
DCTD	ENSG00000129187.10	ENST00000357067.3	bta-miR-374a	-0.398768	0.0176522	0.034544
DCTD	ENSG00000129187.10	ENST00000357067.3	bta-miR-374a	-0.458225	0.00563656	0.013476
DCTD	ENSG00000129187.10	ENST00000357067.3	bta-miR-374a	-0.413326	0.0135893	0.0278082
DCTD	ENSG00000129187.10	ENST00000357067.3	bta-miR-374a	-0.466765	0.00470418	0.0116244
DCTD	ENSG00000129187.10	ENST00000357067.3	bta-miR-374a	-0.427207	0.0104791	0.0224333
DCTD	ENSG00000129187.10	ENST00000357067.3	bta-miR-374a	-0.393661	0.0192988	0.0372023
DCTD	ENSG00000129187.10	ENST00000357067.3	bta-miR-374a	-0.406272	0.0154469	0.0309228
DCTD	ENSG00000129187.10	ENST00000357067.3	bta-miR-374a	-0.448923	0.00682895	0.0157715
DCTN6	ENSG00000104671.3	ENST00000221114.3	bta-miR-374a	-0.396559	0.0183495	0.0356741
DCUN1D1	ENSG00000043093.9	ENST00000292782.4	bta-miR-23b-3p	-0.468773	0.0045053	0.0112218
DCUN1D1	ENSG00000043093.9	ENST00000292782.4	bta-miR-23b-3p	-0.442063	0.00784103	0.0176671
DCUN1D1	ENSG00000043093.9	ENST00000292782.4	bta-miR-23b-3p	-0.4806	0.00347529	0.00908346
DCUN1D1	ENSG00000043093.9	ENST00000292782.4	bta-miR-23b-3p	-0.451142	0.00652649	0.0151959
DCUN1D1	ENSG00000043093.9	ENST00000292782.4	bta-miR-374a	-0.468773	0.0045053	0.0112218
DCUN1D1	ENSG00000043093.9	ENST00000292782.4	bta-miR-374a	-0.442063	0.00784103	0.0176671
DCUN1D1	ENSG00000043093.9	ENST00000292782.4	bta-miR-374a	-0.4806	0.00347529	0.00908346
DCUN1D1	ENSG00000043093.9	ENST00000292782.4	bta-miR-374a	-0.451142	0.00652649	0.0151959
DDB2	ENSG00000134574.7	ENST00000378601.3	bta-miR-532	-0.418655	0.012314	0.0256314
DDB2	ENSG00000134574.7	ENST00000378601.3	bta-miR-532	-0.406711	0.0153253	0.030721
DDB2	ENSG00000134574.7	ENST00000378601.3	bta-miR-532	-0.437066	0.00865663	0.0191654
DDB2	ENSG00000134574.7	ENST00000378601.3	bta-miR-532	-0.392617	0.0196506	0.0377654
DDB2	ENSG00000134574.7	ENST00000378601.3	bta-miR-532	-0.462671	0.00513309	0.0124829
DDB2	ENSG00000134574.7	ENST00000378601.3	bta-miR-532	-0.50632	0.00191295	0.00560024
DDB2	ENSG00000134574.7	ENST00000378601.3	bta-miR-532	-0.41516	0.0131383	0.0270423
DDIT3	ENSG00000175197.6	ENST00000547303.1	bta-miR-96	-0.493206	0.00260854	0.00719603
DDIT3	ENSG00000175197.6	ENST00000547303.1	bta-miR-96	-0.460954	0.00532275	0.0128589
DDIT3	ENSG00000175197.6	ENST00000547303.1	bta-miR-96	-0.38184	0.0236057	0.0439945
DDIT3	ENSG00000175197.6	ENST00000547303.1	bta-miR-96	-0.387389	0.0214941	0.0406913
DDIT3	ENSG00000175197.6	ENST00000547303.1	bta-miR-96	-0.376762	0.0256857	0.0472058
DDIT3	ENSG00000175197.6	ENST00000547303.1	bta-miR-96	-0.41209	0.0139005	0.0283344
DDIT3	ENSG00000175197.6	ENST00000547303.1	bta-miR-96	-0.443029	0.0076912	0.0173891
DDIT3	ENSG00000175197.6	ENST00000547303.1	bta-miR-96	-0.508945	0.00179519	0.00532046
DDIT3	ENSG00000175197.6	ENST00000547303.1	bta-miR-96	-0.496377	0.00242278	0.00677825
DDIT3	ENSG00000175197.6	ENST00000547303.1	bta-miR-96	-0.441581	0.00791671	0.0178072
DDIT3	ENSG00000175197.6	ENST00000547303.1	bta-miR-96	-0.411321	0.0140971	0.028666
DDIT4	ENSG00000168209.4	ENST00000307365.3	bta-miR-2284b	-0.380045	0.0243242	0.0451089
DDIT4	ENSG00000168209.4	ENST00000307365.3	bta-miR-2284b	-0.408921	0.0147256	0.0297211
DDIT4	ENSG00000168209.4	ENST00000307365.3	bta-miR-2284b	-0.559285	0.000478146	0.00184917
DDIT4	ENSG00000168209.4	ENST00000307365.3	bta-miR-2284b	-0.42247	0.0114645	0.0241607
DDIT4	ENSG00000168209.4	ENST00000307365.3	bta-miR-2284b	-0.416612	0.0127904	0.0264489
DDIT4	ENSG00000168209.4	ENST00000307365.3	bta-miR-2284b	-0.413386	0.0135743	0.0277828
DDIT4	ENSG00000168209.4	ENST00000307365.3	bta-miR-2284b	-0.37952	0.0245377	0.0454392
DDIT4	ENSG00000168209.4	ENST00000307365.3	bta-miR-2284b	-0.413912	0.0134438	0.0275617
DDIT4	ENSG00000168209.4	ENST00000307365.3	bta-miR-2284b	-0.373768	0.0269812	0.0491844
DDIT4	ENSG00000168209.4	ENST00000307365.3	bta-miR-2284b	-0.384373	0.0226215	0.0424606
DDIT4	ENSG00000168209.4	ENST00000307365.3	bta-miR-30d	-0.380045	0.0243242	0.0451089
DDIT4	ENSG00000168209.4	ENST00000307365.3	bta-miR-30d	-0.408921	0.0147256	0.0297211
DDIT4	ENSG00000168209.4	ENST00000307365.3	bta-miR-30d	-0.559285	0.000478146	0.00184917
DDIT4	ENSG00000168209.4	ENST00000307365.3	bta-miR-30d	-0.42247	0.0114645	0.0241607
DDIT4	ENSG00000168209.4	ENST00000307365.3	bta-miR-30d	-0.416612	0.0127904	0.0264489
DDIT4	ENSG00000168209.4	ENST00000307365.3	bta-miR-30d	-0.413386	0.0135743	0.0277828
DDIT4	ENSG00000168209.4	ENST00000307365.3	bta-miR-30d	-0.37952	0.0245377	0.0454392
DDIT4	ENSG00000168209.4	ENST00000307365.3	bta-miR-30d	-0.413912	0.0134438	0.0275617
DDIT4	ENSG00000168209.4	ENST00000307365.3	bta-miR-30d	-0.373768	0.0269812	0.0491844
DDIT4	ENSG00000168209.4	ENST00000307365.3	bta-miR-30d	-0.384373	0.0226215	0.0424606
DDX19A	ENSG00000168872.11	ENST00000302243.7	bta-let-7a-5p	-0.380769	0.0240324	0.0446569
DDX19A	ENSG00000168872.11	ENST00000302243.7	bta-let-7a-5p	-0.380727	0.0240489	0.0446826
DDX19A	ENSG00000168872.11	ENST00000302243.7	bta-let-7b	-0.380769	0.0240324	0.0446569
DDX19A	ENSG00000168872.11	ENST00000302243.7	bta-let-7b	-0.380727	0.0240489	0.0446826
DDX21	ENSG00000165732.8	ENST00000354185.4	bta-miR-2284b	-0.395747	0.0186113	0.0360971
DDX21	ENSG00000165732.8	ENST00000354185.4	bta-miR-2284b	-0.379173	0.0246798	0.0456585
DDX21	ENSG00000165732.8	ENST00000354185.4	bta-miR-2284b	-0.44034	0.00811449	0.0181718
DDX21	ENSG00000165732.8	ENST00000354185.4	bta-miR-2284b	-0.422622	0.0114316	0.0241033
DDX21	ENSG00000165732.8	ENST00000354185.4	bta-miR-2284b	-0.387843	0.0213287	0.0404306
DDX21	ENSG00000165732.8	ENST00000354185.4	bta-miR-2284b	-0.407117	0.0152137	0.0305354
DDX46	ENSG00000145833.11	ENST00000452510.2	bta-miR-2284b	-0.433788	0.00922992	0.020205
DDX46	ENSG00000145833.11	ENST00000452510.2	bta-miR-2284b	-0.395157	0.0188036	0.0364074
DDX46	ENSG00000145833.11	ENST00000452510.2	bta-miR-2284b	-0.402264	0.0165941	0.0328156
DDX46	ENSG00000145833.11	ENST00000452510.2	bta-miR-2284b	-0.406419	0.015406	0.030855
DDX47	ENSG00000213782.3	ENST00000358007.3	bta-miR-374a	-0.417635	0.0125498	0.0260365
DENND2D	ENSG00000162777.12	ENST00000357640.4	bta-miR-409a	-0.420309	0.0119394	0.0249852
DENND2D	ENSG00000162777.12	ENST00000357640.4	bta-miR-409a	-0.375264	0.0263273	0.048188
DGCR2	ENSG00000070413.14	ENST00000545799.1	bta-miR-183	-0.521898	0.00130211	0.00410958
DGCR2	ENSG00000070413.14	ENST00000545799.1	bta-miR-183	-0.398843	0.0176289	0.034506
DGCR2	ENSG00000070413.14	ENST00000545799.1	bta-miR-183	-0.420013	0.0120057	0.0251
DGCR2	ENSG00000070413.14	ENST00000545799.1	bta-miR-183	-0.480587	0.00347625	0.00908549
DGCR2	ENSG00000070413.14	ENST00000545799.1	bta-miR-183	-0.402733	0.0164563	0.0325893
DGCR2	ENSG00000070413.14	ENST00000545799.1	bta-miR-183	-0.516191	0.00150233	0.00461005
DGCR2	ENSG00000070413.14	ENST00000545799.1	bta-miR-183	-0.374313	0.0267414	0.0488196
DGCR2	ENSG00000070413.14	ENST00000545799.1	bta-miR-183	-0.431277	0.00969069	0.0210322
DGCR2	ENSG00000070413.14	ENST00000545799.1	bta-miR-183	-0.493187	0.0026097	0.00719859
DGCR2	ENSG00000070413.14	ENST00000545799.1	bta-miR-183	-0.436507	0.00875219	0.0193394
DGCR2	ENSG00000070413.14	ENST00000545799.1	bta-miR-183	-0.497845	0.00234072	0.00659192
DGKH	ENSG00000102780.12	ENST00000261491.5	bta-miR-96	-0.380724	0.0240505	0.0446851
DGKH	ENSG00000102780.12	ENST00000261491.5	bta-miR-96	-0.407357	0.0151479	0.0304257
DHFR	ENSG00000228716.2	ENST00000511032.1	bta-miR-532	-0.481199	0.00342908	0.00898513
DHFR	ENSG00000228716.2	ENST00000511032.1	bta-miR-532	-0.459664	0.00546914	0.0131477
DHFR	ENSG00000228716.2	ENST00000511032.1	bta-miR-532	-0.399613	0.0173915	0.0341195
DHFR	ENSG00000228716.2	ENST00000511032.1	bta-miR-23b-3p	-0.481199	0.00342908	0.00898513
DHFR	ENSG00000228716.2	ENST00000511032.1	bta-miR-23b-3p	-0.459664	0.00546914	0.0131477
DHFR	ENSG00000228716.2	ENST00000511032.1	bta-miR-23b-3p	-0.399613	0.0173915	0.0341195
DHX16	ENSG00000204560.5	ENST00000376437.5	bta-miR-2284b	-0.413319	0.0135911	0.0278112
DHX16	ENSG00000204560.5	ENST00000376437.5	bta-miR-2284b	-0.409741	0.0145083	0.029357
DHX16	ENSG00000204560.5	ENST00000376437.5	bta-miR-2284b	-0.413319	0.0135911	0.0278112
DHX16	ENSG00000204560.5	ENST00000376437.5	bta-miR-2284b	-0.409741	0.0145083	0.029357
DIRC2	ENSG00000138463.8	ENST00000261038.5	bta-miR-374a	-0.406196	0.0154679	0.0309578
DKK3	ENSG00000050165.13	ENST00000396505.2	bta-miR-96	-0.414951	0.0131891	0.0271287
DKK3	ENSG00000050165.13	ENST00000396505.2	bta-miR-96	-0.444474	0.0074716	0.0169798
DKK3	ENSG00000050165.13	ENST00000396505.2	bta-miR-96	-0.376496	0.0257986	0.0473794
DKK3	ENSG00000050165.13	ENST00000396505.2	bta-miR-96	-0.396517	0.0183627	0.0356956
DKK3	ENSG00000050165.13	ENST00000396505.2	bta-miR-96	-0.377017	0.0255775	0.0470398
DKK3	ENSG00000050165.13	ENST00000396505.2	bta-miR-96	-0.428964	0.0101322	0.0218196
DKK3	ENSG00000050165.13	ENST00000396505.2	bta-miR-96	-0.390438	0.0204022	0.038963
DKK3	ENSG00000050165.13	ENST00000396505.2	bta-miR-96	-0.460093	0.00542011	0.0130511
DKK3	ENSG00000050165.13	ENST00000396505.2	bta-miR-96	-0.393115	0.0194822	0.037496
DKK3	ENSG00000050165.13	ENST00000396505.2	bta-miR-96	-0.4854	0.00311955	0.00832009
DKK3	ENSG00000050165.13	ENST00000396505.2	bta-miR-96	-0.598861	0.000144317	0.000721525
DMGDH	ENSG00000132837.10	ENST00000380311.4	bta-miR-2284b	-0.465772	0.00480527	0.011828
DMGDH	ENSG00000132837.10	ENST00000380311.4	bta-miR-2284b	-0.400021	0.0172665	0.033916
DMRT2	ENSG00000173253.10	ENST00000259622.6	bta-miR-151-5p	-0.380442	0.0241636	0.0448603
DMXL1	ENSG00000172869.10	ENST00000311085.8	bta-miR-183	-0.378598	0.0249167	0.0460239
DMXL1	ENSG00000172869.10	ENST00000311085.8	bta-miR-183	-0.375058	0.0264164	0.0483239
DNAJC12	ENSG00000108176.10	ENST00000225171.2	bta-miR-23b-3p	-0.39278	0.0195953	0.0376768
DNAJC12	ENSG00000108176.10	ENST00000225171.2	bta-miR-23b-3p	-0.483668	0.00324408	0.00858902
DNAJC12	ENSG00000108176.10	ENST00000225171.2	bta-miR-23b-3p	-0.377744	0.0252719	0.0465705
DNAJC12	ENSG00000108176.10	ENST00000225171.2	bta-miR-23b-3p	-0.442763	0.00773224	0.0174654
DNAJC12	ENSG00000108176.10	ENST00000225171.2	bta-miR-23b-3p	-0.419559	0.0121079	0.0252764
DNAJC12	ENSG00000108176.10	ENST00000225171.2	bta-miR-23b-3p	-0.423327	0.0112806	0.0238403
DNAJC12	ENSG00000108176.10	ENST00000225171.2	bta-miR-23b-3p	-0.396445	0.0183858	0.0357328
DNAJC12	ENSG00000108176.10	ENST00000225171.2	bta-miR-23b-3p	-0.406407	0.0154093	0.0308605
DNAJC12	ENSG00000108176.10	ENST00000225171.2	bta-miR-23b-3p	-0.430491	0.00983886	0.0212969
DNAJC13	ENSG00000138246.11	ENST00000260818.6	bta-miR-30d	-0.448676	0.00686327	0.0158365
DNAJC13	ENSG00000138246.11	ENST00000260818.6	bta-miR-30d	-0.379076	0.0247196	0.0457202
DNAJC25	ENSG00000059769.15	ENST00000556107.1	bta-miR-30d	-0.403083	0.016354	0.0324215
DNAJC25	ENSG00000059769.15	ENST00000556107.1	bta-miR-30d	-0.427025	0.0105156	0.0224977
DNAJC25	ENSG00000059769.15	ENST00000556107.1	bta-miR-30d	-0.396075	0.0185052	0.0359257
DNAJC25	ENSG00000059769.15	ENST00000556107.1	bta-miR-30d	-0.403083	0.016354	0.0324215
DNAJC25	ENSG00000059769.15	ENST00000556107.1	bta-miR-30d	-0.427025	0.0105156	0.0224977
DNAJC25	ENSG00000059769.15	ENST00000556107.1	bta-miR-30d	-0.396075	0.0185052	0.0359257
DOLPP1	ENSG00000167130.13	ENST00000540102.1	bta-miR-30d	-0.430927	0.00975642	0.0211495
DOLPP1	ENSG00000167130.13	ENST00000540102.1	bta-miR-30d	-0.393645	0.019304	0.0372107
DOLPP1	ENSG00000167130.13	ENST00000540102.1	bta-miR-30d	-0.374516	0.0266523	0.0486839
DOLPP1	ENSG00000167130.13	ENST00000540102.1	bta-miR-30d	-0.393351	0.0194026	0.0373686
DOLPP1	ENSG00000167130.13	ENST00000540102.1	bta-miR-30d	-0.420532	0.0118896	0.0248991
DOLPP1	ENSG00000167130.13	ENST00000540102.1	bta-miR-30d	-0.413533	0.0135376	0.0277205
DPH6	ENSG00000134146.7	ENST00000256538.4	bta-miR-532	-0.466497	0.00473121	0.0116789
DPY19L1	ENSG00000173852.9	ENST00000310974.4	bta-miR-30d	-0.373042	0.027303	0.0496737
DPY19L1	ENSG00000173852.9	ENST00000310974.4	bta-miR-30d	-0.389061	0.0208895	0.0397361
DPY19L1	ENSG00000173852.9	ENST00000310974.4	bta-miR-30d	-0.395175	0.0187978	0.0363981
DPY19L1	ENSG00000173852.9	ENST00000310974.4	bta-miR-30d	-0.379989	0.0243469	0.045144
DRAP1	ENSG00000175550.3	ENST00000312515.2	bta-miR-2285k	-0.405076	0.0157821	0.0314783
DRAP1	ENSG00000175550.3	ENST00000312515.2	bta-miR-2285k	-0.4282	0.0102819	0.0220848
DRAP1	ENSG00000175550.3	ENST00000312515.2	bta-miR-2285k	-0.455863	0.00592091	0.0140302
DRG2	ENSG00000108591.5	ENST00000395726.4	bta-miR-409a	-0.382963	0.0231649	0.0433089
DUSP10	ENSG00000143507.13	ENST00000366899.3	bta-miR-183	-0.408537	0.0148284	0.0298927
DUSP10	ENSG00000143507.13	ENST00000366899.3	bta-miR-183	-0.384659	0.0225124	0.0422898
DUSP10	ENSG00000143507.13	ENST00000366899.3	bta-miR-183	-0.387698	0.0213812	0.0405132
DUSP12	ENSG00000081721.7	ENST00000367943.4	bta-miR-2284b	-0.392883	0.0195605	0.0376212
DUSP12	ENSG00000081721.7	ENST00000367943.4	bta-miR-2284b	-0.392776	0.0195966	0.0376789
DUSP12	ENSG00000081721.7	ENST00000367943.4	bta-miR-2284b	-0.442606	0.00775656	0.0175105
DUSP12	ENSG00000081721.7	ENST00000367943.4	bta-miR-2284b	-0.46895	0.00448813	0.0111869
DUSP12	ENSG00000081721.7	ENST00000367943.4	bta-miR-2284b	-0.412287	0.0138503	0.0282497
DUSP12	ENSG00000081721.7	ENST00000367943.4	bta-miR-2284b	-0.405581	0.0156396	0.0312424
DUSP12	ENSG00000081721.7	ENST00000367943.4	bta-miR-2284b	-0.397729	0.0179772	0.0350717
DUSP12	ENSG00000081721.7	ENST00000367943.4	bta-miR-2284b	-0.396356	0.0184147	0.0357794
DUSP12	ENSG00000081721.7	ENST00000367943.4	bta-miR-2284b	-0.463583	0.0050347	0.0122873
DUSP12	ENSG00000081721.7	ENST00000367943.4	bta-miR-2284b	-0.389933	0.0205798	0.039245
DUSP12	ENSG00000081721.7	ENST00000367943.4	bta-miR-2284b	-0.383827	0.0228305	0.0427873
DUSP12	ENSG00000081721.7	ENST00000367943.4	bta-miR-2284b	-0.435912	0.0088549	0.0195262
DUSP12	ENSG00000081721.7	ENST00000367943.4	bta-miR-2284b	-0.408401	0.0148651	0.0299541
DUSP12	ENSG00000081721.7	ENST00000367943.4	bta-miR-2284b	-0.518151	0.00143073	0.00443262
DUSP12	ENSG00000081721.7	ENST00000367943.4	bta-miR-2284b	-0.506811	0.00189041	0.00554694
DUSP12	ENSG00000081721.7	ENST00000367943.4	bta-miR-2284b	-0.447461	0.00703471	0.0161603
DUSP12	ENSG00000081721.7	ENST00000367943.4	bta-miR-2284b	-0.428538	0.0102154	0.0219672
DUSP12	ENSG00000081721.7	ENST00000367943.4	bta-miR-2284b	-0.447229	0.00706784	0.0162228
DUSP12	ENSG00000081721.7	ENST00000367943.4	bta-miR-2284b	-0.472609	0.00414564	0.0104865
DUSP12	ENSG00000081721.7	ENST00000367943.4	bta-miR-2284b	-0.39286	0.0195684	0.0376339
DUSP12	ENSG00000081721.7	ENST00000367943.4	bta-miR-2284b	-0.413518	0.0135414	0.027727
DUSP12	ENSG00000081721.7	ENST00000367943.4	bta-miR-2284b	-0.387901	0.0213075	0.0403972
DUSP12	ENSG00000081721.7	ENST00000367943.4	bta-miR-2284b	-0.401134	0.01693	0.0333663
DUSP12	ENSG00000081721.7	ENST00000367943.4	bta-miR-2284b	-0.385999	0.0220078	0.0414993
DUSP12	ENSG00000081721.7	ENST00000367943.4	bta-miR-2284b	-0.429152	0.0100958	0.0217549
DUSP12	ENSG00000081721.7	ENST00000367943.4	bta-miR-2284b	-0.380544	0.0241228	0.0447971
DUSP12	ENSG00000081721.7	ENST00000367943.4	bta-miR-2284b	-0.529402	0.00107473	0.0035234
DUSP12	ENSG00000081721.7	ENST00000367943.4	bta-miR-2284b	-0.398071	0.0178698	0.0348978
DUSP12	ENSG00000081721.7	ENST00000367943.4	bta-miR-2284b	-0.406618	0.0153511	0.0307637
DUSP12	ENSG00000081721.7	ENST00000367943.4	bta-miR-2284b	-0.447341	0.00705182	0.0161926
DUSP12	ENSG00000081721.7	ENST00000367943.4	bta-miR-2284b	-0.422239	0.0115145	0.0242479
DUSP12	ENSG00000081721.7	ENST00000367943.4	bta-miR-2284b	-0.493763	0.00257501	0.00712099
DUSP12	ENSG00000081721.7	ENST00000367943.4	bta-miR-2284b	-0.448388	0.00690362	0.015913
DUSP12	ENSG00000081721.7	ENST00000367943.4	bta-miR-2284b	-0.386091	0.0219735	0.0414455
DUSP22	ENSG00000112679.10	ENST00000419235.2	bta-let-7b	-0.433656	0.00925368	0.0202477
DUSP22	ENSG00000112679.10	ENST00000419235.2	bta-let-7a-5p	-0.433656	0.00925368	0.0202477
DVL3	ENSG00000161202.13	ENST00000313143.3	bta-let-7b	-0.409491	0.0145744	0.0294676
DVL3	ENSG00000161202.13	ENST00000313143.3	bta-let-7b	-0.431404	0.00966701	0.0209898
DVL3	ENSG00000161202.13	ENST00000313143.3	bta-let-7a-5p	-0.409491	0.0145744	0.0294676
DVL3	ENSG00000161202.13	ENST00000313143.3	bta-let-7a-5p	-0.431404	0.00966701	0.0209898
DYNLT1	ENSG00000146425.6	ENST00000367088.1	bta-miR-2285k	-0.422213	0.0115201	0.0242577
DYNLT1	ENSG00000146425.6	ENST00000367088.1	bta-miR-6522	-0.422213	0.0115201	0.0242577
E2F5	ENSG00000133740.6	ENST00000418930.2	bta-let-7a-5p	-0.381521	0.0237322	0.0441912
E2F5	ENSG00000133740.6	ENST00000418930.2	bta-let-7a-5p	-0.408304	0.014891	0.0299975
E2F5	ENSG00000133740.6	ENST00000418930.2	bta-let-7a-5p	-0.512294	0.00165411	0.00498118
E2F5	ENSG00000133740.6	ENST00000418930.2	bta-miR-96	-0.381521	0.0237322	0.0441912
E2F5	ENSG00000133740.6	ENST00000418930.2	bta-miR-96	-0.408304	0.014891	0.0299975
E2F5	ENSG00000133740.6	ENST00000418930.2	bta-miR-96	-0.512294	0.00165411	0.00498118
E2F5	ENSG00000133740.6	ENST00000418930.2	bta-let-7b	-0.381521	0.0237322	0.0441912
E2F5	ENSG00000133740.6	ENST00000418930.2	bta-let-7b	-0.408304	0.014891	0.0299975
E2F5	ENSG00000133740.6	ENST00000418930.2	bta-let-7b	-0.512294	0.00165411	0.00498118
E4F1	ENSG00000167967.11	ENST00000564139.1	bta-miR-23b-3p	-0.39532	0.0187503	0.0363216
E4F1	ENSG00000167967.11	ENST00000564139.1	bta-miR-23b-3p	-0.432647	0.0094369	0.0205774
EDN1	ENSG00000078401.6	ENST00000379375.5	bta-let-7b	-0.511297	0.00169505	0.00508027
EDN1	ENSG00000078401.6	ENST00000379375.5	bta-let-7b	-0.400957	0.0169833	0.0334534
EDN1	ENSG00000078401.6	ENST00000379375.5	bta-let-7a-5p	-0.511297	0.00169505	0.00508027
EDN1	ENSG00000078401.6	ENST00000379375.5	bta-let-7a-5p	-0.400957	0.0169833	0.0334534
EED	ENSG00000074266.13	ENST00000327320.4	bta-miR-30d	-0.405379	0.0156964	0.0313365
EED	ENSG00000074266.13	ENST00000327320.4	bta-miR-30d	-0.577941	0.00027708	0.00120218
EED	ENSG00000074266.13	ENST00000327320.4	bta-miR-30d	-0.405379	0.0156964	0.0313365
EED	ENSG00000074266.13	ENST00000327320.4	bta-miR-30d	-0.577941	0.00027708	0.00120218
EEF2	ENSG00000167658.11	ENST00000309311.6	bta-miR-183	-0.376552	0.0257745	0.0473422
EEF2	ENSG00000167658.11	ENST00000309311.6	bta-miR-183	-0.48758	0.0029688	0.00799234
EEF2	ENSG00000167658.11	ENST00000309311.6	bta-miR-183	-0.432498	0.00946426	0.0206264
EEF2	ENSG00000167658.11	ENST00000309311.6	bta-miR-183	-0.407167	0.0151998	0.0305123
EEF2	ENSG00000167658.11	ENST00000309311.6	bta-miR-183	-0.376909	0.0256233	0.0471101
EEF2	ENSG00000167658.11	ENST00000309311.6	bta-miR-183	-0.472851	0.00412379	0.0104414
EEF2	ENSG00000167658.11	ENST00000309311.6	bta-miR-183	-0.5252	0.00119732	0.00384196
EEF2	ENSG00000167658.11	ENST00000309311.6	bta-miR-183	-0.448802	0.00684578	0.0158034
EEF2	ENSG00000167658.11	ENST00000309311.6	bta-miR-183	-0.489092	0.00286797	0.00777132
EEF2	ENSG00000167658.11	ENST00000309311.6	bta-miR-183	-0.449554	0.00674169	0.0156057
EEF2	ENSG00000167658.11	ENST00000309311.6	bta-miR-183	-0.443179	0.00766821	0.0173463
EEF2	ENSG00000167658.11	ENST00000309311.6	bta-miR-183	-0.462798	0.00511928	0.0124555
EEF2	ENSG00000167658.11	ENST00000309311.6	bta-miR-183	-0.376552	0.0257745	0.0473422
EEF2	ENSG00000167658.11	ENST00000309311.6	bta-miR-183	-0.48758	0.0029688	0.00799234
EEF2	ENSG00000167658.11	ENST00000309311.6	bta-miR-183	-0.432498	0.00946426	0.0206264
EEF2	ENSG00000167658.11	ENST00000309311.6	bta-miR-183	-0.407167	0.0151998	0.0305123
EEF2	ENSG00000167658.11	ENST00000309311.6	bta-miR-183	-0.376909	0.0256233	0.0471101
EEF2	ENSG00000167658.11	ENST00000309311.6	bta-miR-183	-0.472851	0.00412379	0.0104414
EEF2	ENSG00000167658.11	ENST00000309311.6	bta-miR-183	-0.5252	0.00119732	0.00384196
EEF2	ENSG00000167658.11	ENST00000309311.6	bta-miR-183	-0.448802	0.00684578	0.0158034
EEF2	ENSG00000167658.11	ENST00000309311.6	bta-miR-183	-0.489092	0.00286797	0.00777132
EEF2	ENSG00000167658.11	ENST00000309311.6	bta-miR-183	-0.449554	0.00674169	0.0156057
EEF2	ENSG00000167658.11	ENST00000309311.6	bta-miR-183	-0.443179	0.00766821	0.0173463
EEF2	ENSG00000167658.11	ENST00000309311.6	bta-miR-183	-0.462798	0.00511928	0.0124555
EEF2K	ENSG00000103319.7	ENST00000263026.5	bta-let-7b	-0.428412	0.0102402	0.0220112
EEF2K	ENSG00000103319.7	ENST00000263026.5	bta-let-7b	-0.388223	0.0211906	0.040212
EFCAB7	ENSG00000203965.8	ENST00000371088.4	bta-miR-374a	-0.4438	0.00757331	0.0171698
EFCAB7	ENSG00000203965.8	ENST00000371088.4	bta-miR-374a	-0.411615	0.0140216	0.0285387
EFCAB7	ENSG00000203965.8	ENST00000371088.4	bta-miR-374a	-0.372966	0.0273369	0.049725
EFHB	ENSG00000163576.13	ENST00000295824.9	bta-miR-374a	-0.410482	0.0143142	0.0290312
EGLN3	ENSG00000129521.9	ENST00000250457.3	bta-miR-2285k	-0.386411	0.0218545	0.0412584
EI24	ENSG00000149547.10	ENST00000343678.4	bta-miR-183	-0.411838	0.0139647	0.0284427
EIF2AK4	ENSG00000128829.7	ENST00000382727.2	bta-miR-374a	-0.390116	0.0205155	0.0391431
EIF2AK4	ENSG00000128829.7	ENST00000382727.2	bta-miR-374a	-0.43577	0.00887962	0.0195712
EIF2AK4	ENSG00000128829.7	ENST00000382727.2	bta-miR-374a	-0.377204	0.0254987	0.0469186
EIF2AK4	ENSG00000128829.7	ENST00000382727.2	bta-miR-374a	-0.484971	0.00315	0.00838607
EIF2AK4	ENSG00000128829.7	ENST00000382727.2	bta-miR-374a	-0.43886	0.00835587	0.0186158
EIF2S2	ENSG00000125977.6	ENST00000374980.2	bta-miR-374a	-0.390341	0.0204362	0.039017
EIF2S2	ENSG00000125977.6	ENST00000374980.2	bta-miR-374a	-0.467532	0.00462736	0.0114692
EIF2S2	ENSG00000125977.6	ENST00000374980.2	bta-miR-374a	-0.480798	0.0034599	0.00905071
EIF2S2	ENSG00000125977.6	ENST00000374980.2	bta-miR-374a	-0.40048	0.0171271	0.0336884
EIF2S2	ENSG00000125977.6	ENST00000374980.2	bta-miR-374a	-0.41548	0.0130609	0.0269102
EIF2S2	ENSG00000125977.6	ENST00000374980.2	bta-miR-374a	-0.499867	0.00223176	0.00634288
EIF2S2	ENSG00000125977.6	ENST00000374980.2	bta-miR-374a	-0.390804	0.0202743	0.0387596
EIF2S2	ENSG00000125977.6	ENST00000374980.2	bta-miR-374a	-0.403461	0.0162441	0.0322404
EIF2S2	ENSG00000125977.6	ENST00000374980.2	bta-miR-374a	-0.381835	0.0236078	0.0439977
EIF2S2	ENSG00000125977.6	ENST00000374980.2	bta-miR-374a	-0.41855	0.0123382	0.0256731
EIF2S2	ENSG00000125977.6	ENST00000374980.2	bta-miR-374a	-0.381035	0.0239255	0.0444913
EIF2S2	ENSG00000125977.6	ENST00000374980.2	bta-miR-374a	-0.402702	0.0164653	0.0326041
EIF2S2	ENSG00000125977.6	ENST00000374980.2	bta-miR-374a	-0.422514	0.011455	0.024144
EIF2S2	ENSG00000125977.6	ENST00000374980.2	bta-miR-374a	-0.391987	0.0198654	0.0381087
EIF2S2	ENSG00000125977.6	ENST00000374980.2	bta-miR-374a	-0.431515	0.00964622	0.0209525
EIF2S2	ENSG00000125977.6	ENST00000374980.2	bta-miR-374a	-0.394926	0.0188794	0.0365294
EIF2S2	ENSG00000125977.6	ENST00000374980.2	bta-miR-374a	-0.377295	0.0254602	0.0468596
EIF3A	ENSG00000107581.8	ENST00000369144.3	bta-miR-30d	-0.460874	0.00533173	0.0128767
EIF3A	ENSG00000107581.8	ENST00000369144.3	bta-miR-30d	-0.39248	0.0196972	0.0378401
EIF3A	ENSG00000107581.8	ENST00000369144.3	bta-miR-30d	-0.418435	0.0123645	0.0257182
EIF3A	ENSG00000107581.8	ENST00000369144.3	bta-miR-30d	-0.401671	0.0167697	0.0331041
EIF3A	ENSG00000107581.8	ENST00000369144.3	bta-miR-30d	-0.497793	0.00234358	0.00659843
EIF3A	ENSG00000107581.8	ENST00000369144.3	bta-miR-30d	-0.433343	0.00931031	0.0203497
EIF3H	ENSG00000147677.6	ENST00000521861.1	bta-miR-2284b	-0.471671	0.0042312	0.0106623
EIF3H	ENSG00000147677.6	ENST00000521861.1	bta-miR-2284b	-0.380325	0.0242112	0.044934
EIF3H	ENSG00000147677.6	ENST00000521861.1	bta-miR-2284b	-0.567069	0.000382304	0.00154938
EIF3H	ENSG00000147677.6	ENST00000521861.1	bta-miR-2284b	-0.387397	0.0214914	0.0406869
EIF3H	ENSG00000147677.6	ENST00000521861.1	bta-miR-2284b	-0.387258	0.0215419	0.0407666
EIF3H	ENSG00000147677.6	ENST00000521861.1	bta-miR-2284b	-0.404726	0.015881	0.031642
EIF3H	ENSG00000147677.6	ENST00000521861.1	bta-miR-2284b	-0.450545	0.00660662	0.0153486
EIF3H	ENSG00000147677.6	ENST00000521861.1	bta-miR-2284b	-0.401521	0.0168142	0.0331771
EIF3H	ENSG00000147677.6	ENST00000521861.1	bta-miR-2284b	-0.38	0.0243425	0.0451373
EIF3L	ENSG00000100129.13	ENST00000412331.2	bta-miR-183	-0.437402	0.00859955	0.0190615
EIF3L	ENSG00000100129.13	ENST00000412331.2	bta-miR-183	-0.37974	0.0244481	0.0453007
EIF4EBP2	ENSG00000148730.6	ENST00000373218.4	bta-miR-96	-0.406693	0.0153302	0.030729
EIF4EBP2	ENSG00000148730.6	ENST00000373218.4	bta-miR-96	-0.407265	0.015173	0.0304675
EIF5	ENSG00000100664.6	ENST00000216554.3	bta-miR-96	-0.473625	0.00405464	0.0102984
EIF5	ENSG00000100664.6	ENST00000216554.3	bta-miR-96	-0.463966	0.00499384	0.0122057
EIF5	ENSG00000100664.6	ENST00000216554.3	bta-miR-96	-0.415543	0.0130459	0.0268847
EIF5	ENSG00000100664.6	ENST00000216554.3	bta-miR-96	-0.423532	0.011237	0.0237644
EIF5	ENSG00000100664.6	ENST00000216554.3	bta-miR-96	-0.459648	0.00547098	0.0131513
EIF5	ENSG00000100664.6	ENST00000216554.3	bta-miR-96	-0.492766	0.00263528	0.00725573
EIF5	ENSG00000100664.6	ENST00000216554.3	bta-miR-96	-0.379197	0.0246702	0.0456438
ELN	ENSG00000049540.12	ENST00000252034.7	bta-miR-151-5p	-0.408088	0.0149493	0.030095
ELN	ENSG00000049540.12	ENST00000252034.7	bta-miR-151-5p	-0.471896	0.00421054	0.0106199
ELN	ENSG00000049540.12	ENST00000252034.7	bta-miR-151-5p	-0.41339	0.0135732	0.0277808
ELN	ENSG00000049540.12	ENST00000252034.7	bta-miR-151-5p	-0.490479	0.00277806	0.00757294
ELN	ENSG00000049540.12	ENST00000252034.7	bta-miR-151-5p	-0.414603	0.0132739	0.027273
ELOVL5	ENSG00000012660.9	ENST00000370918.4	bta-miR-23b-3p	-0.379575	0.0245154	0.0454046
ELOVL5	ENSG00000012660.9	ENST00000370918.4	bta-miR-23b-3p	-0.505119	0.0019691	0.00573266
ELOVL5	ENSG00000012660.9	ENST00000370918.4	bta-miR-23b-3p	-0.537136	0.000877746	0.00299699
ELOVL5	ENSG00000012660.9	ENST00000370918.4	bta-miR-23b-3p	-0.470712	0.00432025	0.0108449
ELOVL5	ENSG00000012660.9	ENST00000370918.4	bta-miR-23b-3p	-0.390357	0.0204309	0.0390086
ELOVL5	ENSG00000012660.9	ENST00000370918.4	bta-miR-23b-3p	-0.64215	3.20545e-05	0.000225979
ELOVL5	ENSG00000012660.9	ENST00000370918.4	bta-miR-23b-3p	-0.416172	0.0128951	0.0266277
ELOVL5	ENSG00000012660.9	ENST00000370918.4	bta-miR-30d	-0.379575	0.0245154	0.0454046
ELOVL5	ENSG00000012660.9	ENST00000370918.4	bta-miR-30d	-0.505119	0.0019691	0.00573266
ELOVL5	ENSG00000012660.9	ENST00000370918.4	bta-miR-30d	-0.537136	0.000877746	0.00299699
ELOVL5	ENSG00000012660.9	ENST00000370918.4	bta-miR-30d	-0.470712	0.00432025	0.0108449
ELOVL5	ENSG00000012660.9	ENST00000370918.4	bta-miR-30d	-0.390357	0.0204309	0.0390086
ELOVL5	ENSG00000012660.9	ENST00000370918.4	bta-miR-30d	-0.64215	3.20545e-05	0.000225979
ELOVL5	ENSG00000012660.9	ENST00000370918.4	bta-miR-30d	-0.416172	0.0128951	0.0266277
EMC2	ENSG00000104412.3	ENST00000220853.3	bta-miR-532	-0.439259	0.00829017	0.0184955
EMC2	ENSG00000104412.3	ENST00000220853.3	bta-miR-532	-0.390894	0.020243	0.0387099
EMC2	ENSG00000104412.3	ENST00000220853.3	bta-miR-532	-0.439259	0.00829017	0.0184955
EMC2	ENSG00000104412.3	ENST00000220853.3	bta-miR-532	-0.390894	0.020243	0.0387099
EML6	ENSG00000214595.7	ENST00000356458.6	bta-miR-96	-0.374799	0.0265291	0.0484962
EML6	ENSG00000214595.7	ENST00000356458.6	bta-miR-96	-0.414323	0.0133424	0.0273896
EML6	ENSG00000214595.7	ENST00000356458.6	bta-miR-96	-0.391764	0.0199422	0.0382315
EMP1	ENSG00000134531.5	ENST00000256951.5	bta-miR-183	-0.400677	0.0170676	0.0335912
ENAH	ENSG00000154380.12	ENST00000366844.3	bta-miR-183	-0.485177	0.00313535	0.00835428
ENDOD1	ENSG00000149218.4	ENST00000278505.4	bta-miR-6522	-0.41598	0.0129408	0.0267056
ENDOD1	ENSG00000149218.4	ENST00000278505.4	bta-miR-6522	-0.46248	0.00515382	0.0125241
ENDOD1	ENSG00000149218.4	ENST00000278505.4	bta-miR-6522	-0.384816	0.0224528	0.0421965
ENDOD1	ENSG00000149218.4	ENST00000278505.4	bta-miR-6522	-0.496424	0.00242006	0.00677211
ENOPH1	ENSG00000145293.10	ENST00000273920.3	bta-miR-532	-0.383501	0.0229562	0.0429835
ENY2	ENSG00000120533.8	ENST00000521688.1	bta-miR-2284b	-0.382313	0.0234192	0.0437042
ENY2	ENSG00000120533.8	ENST00000521688.1	bta-miR-2284b	-0.382313	0.0234192	0.0437042
ENY2	ENSG00000120533.8	ENST00000521688.1	bta-miR-183	-0.382313	0.0234192	0.0437042
EPB41L4B	ENSG00000095203.10	ENST00000374557.4	bta-miR-96	-0.393583	0.0193248	0.037244
EPB41L4B	ENSG00000095203.10	ENST00000374557.4	bta-miR-96	-0.38707	0.021611	0.0408757
EPB41L4B	ENSG00000095203.10	ENST00000374557.4	bta-miR-183	-0.393583	0.0193248	0.037244
EPB41L4B	ENSG00000095203.10	ENST00000374557.4	bta-miR-183	-0.38707	0.021611	0.0408757
EPM2A	ENSG00000112425.9	ENST00000367519.3	bta-miR-2284b	-0.376803	0.0256681	0.0471787
EPM2A	ENSG00000112425.9	ENST00000367519.3	bta-miR-2284b	-0.545166	0.000707674	0.0025244
EPM2A	ENSG00000112425.9	ENST00000367519.3	bta-miR-2284b	-0.378728	0.0248629	0.0459409
ERAP2	ENSG00000164308.12	ENST00000437043.3	bta-miR-183	-0.40065	0.0170759	0.0336047
ERAP2	ENSG00000164308.12	ENST00000437043.3	bta-miR-183	-0.397713	0.0179823	0.0350801
ERAP2	ENSG00000164308.12	ENST00000437043.3	bta-miR-183	-0.459132	0.00553051	0.0132684
ERAP2	ENSG00000164308.12	ENST00000437043.3	bta-miR-183	-0.459741	0.00546028	0.0131302
ERAP2	ENSG00000164308.12	ENST00000437043.3	bta-miR-183	-0.433398	0.00930019	0.0203315
ERAP2	ENSG00000164308.12	ENST00000437043.3	bta-miR-183	-0.435059	0.00900386	0.0197962
ERAP2	ENSG00000164308.12	ENST00000437043.3	bta-miR-183	-0.469128	0.00447099	0.011152
ERBB2IP	ENSG00000112851.10	ENST00000284037.5	bta-miR-23b-3p	-0.508317	0.00182275	0.00538625
ERBB2IP	ENSG00000112851.10	ENST00000284037.5	bta-miR-23b-3p	-0.388154	0.0212158	0.0402519
ERBB2IP	ENSG00000112851.10	ENST00000284037.5	bta-miR-23b-3p	-0.444167	0.00751788	0.0170663
ERBB2IP	ENSG00000112851.10	ENST00000284037.5	bta-miR-183	-0.508317	0.00182275	0.00538625
ERBB2IP	ENSG00000112851.10	ENST00000284037.5	bta-miR-183	-0.388154	0.0212158	0.0402519
ERBB2IP	ENSG00000112851.10	ENST00000284037.5	bta-miR-183	-0.444167	0.00751788	0.0170663
ERCC6L2	ENSG00000182150.11	ENST00000407474.3	bta-miR-409a	-0.398717	0.0176681	0.0345699
ERCC6L2	ENSG00000182150.11	ENST00000407474.3	bta-miR-409a	-0.373786	0.0269732	0.0491723
ERCC6L2	ENSG00000182150.11	ENST00000407474.3	bta-miR-409a	-0.373751	0.0269887	0.0491958
ERCC6L2	ENSG00000182150.11	ENST00000407474.3	bta-miR-374a	-0.398717	0.0176681	0.0345699
ERCC6L2	ENSG00000182150.11	ENST00000407474.3	bta-miR-374a	-0.373786	0.0269732	0.0491723
ERCC6L2	ENSG00000182150.11	ENST00000407474.3	bta-miR-374a	-0.373751	0.0269887	0.0491958
ERG	ENSG00000157554.14	ENST00000398905.1	bta-miR-2284b	-0.402157	0.0166257	0.0328675
ERG	ENSG00000157554.14	ENST00000398905.1	bta-miR-2284b	-0.448455	0.00689426	0.0158953
ERG	ENSG00000157554.14	ENST00000398905.1	bta-miR-96	-0.402157	0.0166257	0.0328675
ERG	ENSG00000157554.14	ENST00000398905.1	bta-miR-96	-0.448455	0.00689426	0.0158953
ERG	ENSG00000157554.14	ENST00000398905.1	bta-miR-30d	-0.402157	0.0166257	0.0328675
ERG	ENSG00000157554.14	ENST00000398905.1	bta-miR-30d	-0.448455	0.00689426	0.0158953
ERGIC2	ENSG00000087502.13	ENST00000360150.4	bta-miR-96	-0.459637	0.00547224	0.0131538
ERGIC2	ENSG00000087502.13	ENST00000360150.4	bta-miR-96	-0.402742	0.0164535	0.0325848
ERGIC2	ENSG00000087502.13	ENST00000360150.4	bta-miR-2284b	-0.459637	0.00547224	0.0131538
ERGIC2	ENSG00000087502.13	ENST00000360150.4	bta-miR-2284b	-0.402742	0.0164535	0.0325848
ERLIN1	ENSG00000107566.9	ENST00000421367.2	bta-miR-96	-0.414401	0.0133233	0.0273571
ERN1	ENSG00000178607.11	ENST00000433197.3	bta-miR-183	-0.56814	0.000370546	0.00151158
ERN1	ENSG00000178607.11	ENST00000433197.3	bta-miR-183	-0.468289	0.00455258	0.0113179
ERN1	ENSG00000178607.11	ENST00000433197.3	bta-miR-183	-0.416859	0.012732	0.026349
ERN1	ENSG00000178607.11	ENST00000433197.3	bta-miR-183	-0.488678	0.00289527	0.00783132
ERO1LB	ENSG00000086619.9	ENST00000354619.5	bta-miR-183	-0.412665	0.013755	0.0280887
ERO1LB	ENSG00000086619.9	ENST00000354619.5	bta-miR-183	-0.466787	0.00470191	0.0116198
ERO1LB	ENSG00000086619.9	ENST00000354619.5	bta-miR-183	-0.383362	0.0230103	0.0430678
ETHE1	ENSG00000105755.3	ENST00000292147.2	bta-miR-191	-0.415472	0.0130629	0.0269136
ETHE1	ENSG00000105755.3	ENST00000292147.2	bta-miR-191	-0.390044	0.0205409	0.0391833
ETS2	ENSG00000157557.7	ENST00000360214.3	bta-miR-30d	-0.400757	0.0170434	0.0335518
ETS2	ENSG00000157557.7	ENST00000360214.3	bta-miR-30d	-0.384744	0.0224801	0.0422394
ETS2	ENSG00000157557.7	ENST00000360214.3	bta-miR-30d	-0.428975	0.0101302	0.0218159
ETS2	ENSG00000157557.7	ENST00000360214.3	bta-miR-30d	-0.390306	0.0204486	0.0390368
EVA1C	ENSG00000166979.8	ENST00000401402.3	bta-miR-30d	-0.452914	0.00629322	0.014749
EVA1C	ENSG00000166979.8	ENST00000401402.3	bta-miR-30d	-0.385819	0.0220749	0.0416046
EVA1C	ENSG00000166979.8	ENST00000401402.3	bta-miR-30d	-0.410325	0.0143552	0.0290998
EVA1C	ENSG00000166979.8	ENST00000401402.3	bta-miR-30d	-0.560964	0.000455843	0.00178058
EXOC2	ENSG00000112685.9	ENST00000230449.4	bta-miR-2285k	-0.422958	0.0113595	0.0239778
EXOC2	ENSG00000112685.9	ENST00000230449.4	bta-miR-2285k	-0.374134	0.0268198	0.048939
EXOC8	ENSG00000116903.6	ENST00000360394.2	bta-miR-183	-0.415137	0.013144	0.027052
EXT1	ENSG00000182197.6	ENST00000378204.2	bta-miR-96	-0.410265	0.0143708	0.0291261
EXT1	ENSG00000182197.6	ENST00000378204.2	bta-miR-96	-0.417047	0.0126877	0.0262731
EXT2	ENSG00000151348.9	ENST00000395673.3	bta-miR-191	-0.386684	0.0217535	0.0410999
EXT2	ENSG00000151348.9	ENST00000395673.3	bta-miR-191	-0.586856	0.000210978	0.00097064
EXT2	ENSG00000151348.9	ENST00000395673.3	bta-miR-191	-0.372719	0.0274476	0.0498926
EXT2	ENSG00000151348.9	ENST00000395673.3	bta-miR-191	-0.421661	0.0116403	0.0244666
EXT2	ENSG00000151348.9	ENST00000395673.3	bta-miR-191	-0.414562	0.013284	0.02729
EZR	ENSG00000092820.13	ENST00000337147.7	bta-miR-183	-0.372566	0.027516	0.0499965
EZR	ENSG00000092820.13	ENST00000337147.7	bta-miR-96	-0.372566	0.027516	0.0499965
FABP5	ENSG00000164687.6	ENST00000297258.6	bta-miR-2284b	-0.388551	0.0210724	0.0400253
FABP5	ENSG00000164687.6	ENST00000297258.6	bta-miR-2284b	-0.430686	0.00980204	0.0212312
FABP5	ENSG00000164687.6	ENST00000297258.6	bta-miR-2284b	-0.388551	0.0210724	0.0400253
FABP5	ENSG00000164687.6	ENST00000297258.6	bta-miR-2284b	-0.430686	0.00980204	0.0212312
FAF1	ENSG00000185104.15	ENST00000396153.2	bta-miR-532	-0.473371	0.00407722	0.0103451
FAF1	ENSG00000185104.15	ENST00000396153.2	bta-miR-532	-0.40192	0.0166956	0.0329823
FAF1	ENSG00000185104.15	ENST00000396153.2	bta-miR-532	-0.575742	0.000295991	0.00126627
FAF1	ENSG00000185104.15	ENST00000396153.2	bta-miR-532	-0.495958	0.00244663	0.00683223
FAF1	ENSG00000185104.15	ENST00000396153.2	bta-miR-532	-0.436353	0.00877859	0.0193875
FAF1	ENSG00000185104.15	ENST00000396153.2	bta-miR-532	-0.461856	0.00522238	0.0126602
FAF1	ENSG00000185104.15	ENST00000396153.2	bta-miR-532	-0.519617	0.00137913	0.00430377
FAM107B	ENSG00000065809.9	ENST00000378470.1	bta-miR-23b-3p	-0.463608	0.00503199	0.0122819
FAM107B	ENSG00000065809.9	ENST00000378470.1	bta-miR-23b-3p	-0.445458	0.00732518	0.0167062
FAM107B	ENSG00000065809.9	ENST00000378470.1	bta-miR-23b-3p	-0.585153	0.000222394	0.00101156
FAM107B	ENSG00000065809.9	ENST00000378470.1	bta-miR-23b-3p	-0.39812	0.0178543	0.0348726
FAM107B	ENSG00000065809.9	ENST00000378470.1	bta-miR-23b-3p	-0.476777	0.00378319	0.00973326
FAM107B	ENSG00000065809.9	ENST00000378470.1	bta-miR-23b-3p	-0.391578	0.0200063	0.0383337
FAM107B	ENSG00000065809.9	ENST00000378470.1	bta-miR-23b-3p	-0.421686	0.0116349	0.0244571
FAM107B	ENSG00000065809.9	ENST00000378470.1	bta-miR-23b-3p	-0.400186	0.0172164	0.0338342
FAM107B	ENSG00000065809.9	ENST00000378470.1	bta-miR-23b-3p	-0.378369	0.0250116	0.0461701
FAM107B	ENSG00000065809.9	ENST00000378470.1	bta-miR-23b-3p	-0.394766	0.018932	0.0366138
FAM107B	ENSG00000065809.9	ENST00000378470.1	bta-miR-23b-3p	-0.389631	0.0206867	0.0394148
FAM107B	ENSG00000065809.9	ENST00000378470.1	bta-miR-23b-3p	-0.475363	0.00390299	0.00998337
FAM107B	ENSG00000065809.9	ENST00000378470.1	bta-miR-23b-3p	-0.387935	0.021295	0.0403775
FAM107B	ENSG00000065809.9	ENST00000378470.1	bta-miR-23b-3p	-0.467336	0.00464691	0.0115087
FAM107B	ENSG00000065809.9	ENST00000378470.1	bta-miR-23b-3p	-0.444306	0.00749692	0.0170273
FAM107B	ENSG00000065809.9	ENST00000378470.1	bta-miR-23b-3p	-0.42094	0.011799	0.024742
FAM107B	ENSG00000065809.9	ENST00000378470.1	bta-miR-23b-3p	-0.372931	0.0273528	0.0497491
FAM107B	ENSG00000065809.9	ENST00000378470.1	bta-miR-23b-3p	-0.498979	0.00227905	0.00645123
FAM107B	ENSG00000065809.9	ENST00000378470.1	bta-miR-23b-3p	-0.493117	0.00261389	0.00720798
FAM107B	ENSG00000065809.9	ENST00000378470.1	bta-miR-23b-3p	-0.429382	0.0100512	0.0216755
FAM107B	ENSG00000065809.9	ENST00000378470.1	bta-miR-23b-3p	-0.467807	0.00460001	0.0114139
FAM107B	ENSG00000065809.9	ENST00000378470.1	bta-miR-23b-3p	-0.384356	0.0226277	0.0424704
FAM107B	ENSG00000065809.9	ENST00000378470.1	bta-miR-23b-3p	-0.42051	0.0118946	0.0249077
FAM107B	ENSG00000065809.9	ENST00000378470.1	bta-miR-23b-3p	-0.383967	0.0227769	0.0427036
FAM107B	ENSG00000065809.9	ENST00000378470.1	bta-miR-23b-3p	-0.411337	0.0140929	0.0286589
FAM107B	ENSG00000065809.9	ENST00000378470.1	bta-miR-23b-3p	-0.385474	0.0222045	0.0418077
FAM107B	ENSG00000065809.9	ENST00000378470.1	bta-miR-23b-3p	-0.402434	0.0165441	0.0327337
FAM107B	ENSG00000065809.9	ENST00000378470.1	bta-miR-23b-3p	-0.413042	0.0136603	0.0279284
FAM107B	ENSG00000065809.9	ENST00000378470.1	bta-miR-6522	-0.463608	0.00503199	0.0122819
FAM107B	ENSG00000065809.9	ENST00000378470.1	bta-miR-6522	-0.445458	0.00732518	0.0167062
FAM107B	ENSG00000065809.9	ENST00000378470.1	bta-miR-6522	-0.585153	0.000222394	0.00101156
FAM107B	ENSG00000065809.9	ENST00000378470.1	bta-miR-6522	-0.39812	0.0178543	0.0348726
FAM107B	ENSG00000065809.9	ENST00000378470.1	bta-miR-6522	-0.476777	0.00378319	0.00973326
FAM107B	ENSG00000065809.9	ENST00000378470.1	bta-miR-6522	-0.391578	0.0200063	0.0383337
FAM107B	ENSG00000065809.9	ENST00000378470.1	bta-miR-6522	-0.421686	0.0116349	0.0244571
FAM107B	ENSG00000065809.9	ENST00000378470.1	bta-miR-6522	-0.400186	0.0172164	0.0338342
FAM107B	ENSG00000065809.9	ENST00000378470.1	bta-miR-6522	-0.378369	0.0250116	0.0461701
FAM107B	ENSG00000065809.9	ENST00000378470.1	bta-miR-6522	-0.394766	0.018932	0.0366138
FAM107B	ENSG00000065809.9	ENST00000378470.1	bta-miR-6522	-0.389631	0.0206867	0.0394148
FAM107B	ENSG00000065809.9	ENST00000378470.1	bta-miR-6522	-0.475363	0.00390299	0.00998337
FAM107B	ENSG00000065809.9	ENST00000378470.1	bta-miR-6522	-0.387935	0.021295	0.0403775
FAM107B	ENSG00000065809.9	ENST00000378470.1	bta-miR-6522	-0.467336	0.00464691	0.0115087
FAM107B	ENSG00000065809.9	ENST00000378470.1	bta-miR-6522	-0.444306	0.00749692	0.0170273
FAM107B	ENSG00000065809.9	ENST00000378470.1	bta-miR-6522	-0.42094	0.011799	0.024742
FAM107B	ENSG00000065809.9	ENST00000378470.1	bta-miR-6522	-0.372931	0.0273528	0.0497491
FAM107B	ENSG00000065809.9	ENST00000378470.1	bta-miR-6522	-0.498979	0.00227905	0.00645123
FAM107B	ENSG00000065809.9	ENST00000378470.1	bta-miR-6522	-0.493117	0.00261389	0.00720798
FAM107B	ENSG00000065809.9	ENST00000378470.1	bta-miR-6522	-0.429382	0.0100512	0.0216755
FAM107B	ENSG00000065809.9	ENST00000378470.1	bta-miR-6522	-0.467807	0.00460001	0.0114139
FAM107B	ENSG00000065809.9	ENST00000378470.1	bta-miR-6522	-0.384356	0.0226277	0.0424704
FAM107B	ENSG00000065809.9	ENST00000378470.1	bta-miR-6522	-0.42051	0.0118946	0.0249077
FAM107B	ENSG00000065809.9	ENST00000378470.1	bta-miR-6522	-0.383967	0.0227769	0.0427036
FAM107B	ENSG00000065809.9	ENST00000378470.1	bta-miR-6522	-0.411337	0.0140929	0.0286589
FAM107B	ENSG00000065809.9	ENST00000378470.1	bta-miR-6522	-0.385474	0.0222045	0.0418077
FAM107B	ENSG00000065809.9	ENST00000378470.1	bta-miR-6522	-0.402434	0.0165441	0.0327337
FAM107B	ENSG00000065809.9	ENST00000378470.1	bta-miR-6522	-0.413042	0.0136603	0.0279284
FAM111B	ENSG00000189057.6	ENST00000411426.1	bta-miR-2284b	-0.434688	0.0090694	0.019915
FAM111B	ENSG00000189057.6	ENST00000411426.1	bta-miR-2284b	-0.392889	0.0195583	0.0376178
FAM111B	ENSG00000189057.6	ENST00000411426.1	bta-miR-2284b	-0.519005	0.00140046	0.00435724
FAM111B	ENSG00000189057.6	ENST00000411426.1	bta-miR-2284b	-0.377179	0.0255091	0.0469345
FAM111B	ENSG00000189057.6	ENST00000411426.1	bta-miR-2284b	-0.395852	0.0185774	0.0360423
FAM114A1	ENSG00000197712.7	ENST00000358869.2	bta-miR-2284b	-0.459515	0.00548633	0.0131815
FAM114A1	ENSG00000197712.7	ENST00000358869.2	bta-miR-2284b	-0.373248	0.0272114	0.0495345
FAM114A1	ENSG00000197712.7	ENST00000358869.2	bta-miR-2284b	-0.452473	0.00635064	0.0148593
FAM114A1	ENSG00000197712.7	ENST00000358869.2	bta-miR-2284b	-0.407578	0.0150876	0.0303253
FAM114A1	ENSG00000197712.7	ENST00000358869.2	bta-miR-2284b	-0.376734	0.0256972	0.0472235
FAM114A1	ENSG00000197712.7	ENST00000358869.2	bta-miR-2284b	-0.375736	0.0261235	0.0478769
FAM114A1	ENSG00000197712.7	ENST00000358869.2	bta-miR-2284b	-0.393581	0.0193256	0.0372452
FAM114A1	ENSG00000197712.7	ENST00000358869.2	bta-miR-2284b	-0.445311	0.00734688	0.0167468
FAM114A1	ENSG00000197712.7	ENST00000358869.2	bta-miR-2284b	-0.424804	0.0109696	0.0232962
FAM114A1	ENSG00000197712.7	ENST00000358869.2	bta-miR-2284b	-0.537722	0.00086422	0.00296015
FAM114A1	ENSG00000197712.7	ENST00000358869.2	bta-miR-2284b	-0.405724	0.0155996	0.0311762
FAM126B	ENSG00000155744.5	ENST00000418596.3	bta-miR-30d	-0.405481	0.0156677	0.031289
FAM134B	ENSG00000154153.9	ENST00000399793.2	bta-miR-2284b	-0.424495	0.011034	0.0234092
FAM13B	ENSG00000031003.6	ENST00000033079.3	bta-miR-2284b	-0.41367	0.0135037	0.027663
FAM13C	ENSG00000148541.8	ENST00000373867.3	bta-miR-374a	-0.506705	0.00189529	0.00555848
FAM160B2	ENSG00000158863.17	ENST00000289921.7	bta-miR-151-5p	-0.462884	0.00510996	0.012437
FAM188A	ENSG00000148481.9	ENST00000378036.1	bta-miR-23b-3p	-0.550416	0.000612915	0.00225171
FAM188A	ENSG00000148481.9	ENST00000378036.1	bta-miR-30d	-0.550416	0.000612915	0.00225171
FAM188A	ENSG00000148481.9	ENST00000378036.1	bta-miR-2284b	-0.550416	0.000612915	0.00225171
FAM222B	ENSG00000173065.9	ENST00000582266.1	bta-let-7b	-0.418829	0.0122742	0.025563
FAM222B	ENSG00000173065.9	ENST00000582266.1	bta-let-7a-5p	-0.418829	0.0122742	0.025563
FAM222B	ENSG00000173065.9	ENST00000582266.1	bta-miR-374a	-0.418829	0.0122742	0.025563
FAM229B	ENSG00000203778.3	ENST00000368656.2	bta-let-7a-5p	-0.391437	0.0200546	0.0384107
FAM229B	ENSG00000203778.3	ENST00000368656.2	bta-let-7a-5p	-0.406747	0.0153154	0.0307045
FAM229B	ENSG00000203778.3	ENST00000368656.2	bta-let-7a-5p	-0.47196	0.00420474	0.0106079
FAM229B	ENSG00000203778.3	ENST00000368656.2	bta-let-7a-5p	-0.388267	0.0211748	0.0401872
FAM229B	ENSG00000203778.3	ENST00000368656.2	bta-miR-374a	-0.391437	0.0200546	0.0384107
FAM229B	ENSG00000203778.3	ENST00000368656.2	bta-miR-374a	-0.406747	0.0153154	0.0307045
FAM229B	ENSG00000203778.3	ENST00000368656.2	bta-miR-374a	-0.47196	0.00420474	0.0106079
FAM229B	ENSG00000203778.3	ENST00000368656.2	bta-miR-374a	-0.388267	0.0211748	0.0401872
FAM229B	ENSG00000203778.3	ENST00000368656.2	bta-let-7b	-0.391437	0.0200546	0.0384107
FAM229B	ENSG00000203778.3	ENST00000368656.2	bta-let-7b	-0.406747	0.0153154	0.0307045
FAM229B	ENSG00000203778.3	ENST00000368656.2	bta-let-7b	-0.47196	0.00420474	0.0106079
FAM229B	ENSG00000203778.3	ENST00000368656.2	bta-let-7b	-0.388267	0.0211748	0.0401872
FAM26E	ENSG00000178033.5	ENST00000368599.3	bta-miR-96	-0.372757	0.0274303	0.0498664
FAM26E	ENSG00000178033.5	ENST00000368599.3	bta-miR-532	-0.372757	0.0274303	0.0498664
FAM43A	ENSG00000185112.4	ENST00000329759.4	bta-miR-30d	-0.418384	0.0123763	0.0257385
FAM45A	ENSG00000119979.11	ENST00000361432.2	bta-miR-2284b	-0.466695	0.00471119	0.0116385
FAM45A	ENSG00000119979.11	ENST00000361432.2	bta-miR-2284b	-0.428744	0.0101751	0.0218957
FAM45A	ENSG00000119979.11	ENST00000361432.2	bta-miR-2284b	-0.378658	0.0248919	0.0459855
FAM49A	ENSG00000197872.7	ENST00000381323.3	bta-miR-30d	-0.376961	0.0256012	0.0470762
FAM49A	ENSG00000197872.7	ENST00000381323.3	bta-miR-30d	-0.467557	0.00462485	0.0114641
FAM49B	ENSG00000153310.14	ENST00000519824.2	bta-miR-96	-0.427703	0.0103801	0.0222586
FAM49B	ENSG00000153310.14	ENST00000519824.2	bta-miR-96	-0.420047	0.011998	0.0250867
FAM49B	ENSG00000153310.14	ENST00000519824.2	bta-miR-96	-0.38152	0.0237325	0.0441917
FAM49B	ENSG00000153310.14	ENST00000519824.2	bta-miR-96	-0.416116	0.0129083	0.02665
FAM49B	ENSG00000153310.14	ENST00000519824.2	bta-miR-96	-0.467026	0.00467784	0.0115712
FAM50A	ENSG00000071859.10	ENST00000393600.3	bta-miR-100	-0.396171	0.0184741	0.0358753
FAM50A	ENSG00000071859.10	ENST00000393600.3	bta-miR-100	-0.376892	0.0256303	0.0471209
FAM50A	ENSG00000071859.10	ENST00000393600.3	bta-miR-100	-0.389549	0.0207156	0.0394605
FAM50A	ENSG00000071859.10	ENST00000393600.3	bta-miR-99a-5p	-0.396171	0.0184741	0.0358753
FAM50A	ENSG00000071859.10	ENST00000393600.3	bta-miR-99a-5p	-0.376892	0.0256303	0.0471209
FAM50A	ENSG00000071859.10	ENST00000393600.3	bta-miR-99a-5p	-0.389549	0.0207156	0.0394605
FAM50A	ENSG00000071859.10	ENST00000393600.3	bta-miR-99b	-0.396171	0.0184741	0.0358753
FAM50A	ENSG00000071859.10	ENST00000393600.3	bta-miR-99b	-0.376892	0.0256303	0.0471209
FAM50A	ENSG00000071859.10	ENST00000393600.3	bta-miR-99b	-0.389549	0.0207156	0.0394605
FAM53C	ENSG00000120709.6	ENST00000513056.1	bta-miR-532	-0.411736	0.0139907	0.0284867
FAM53C	ENSG00000120709.6	ENST00000513056.1	bta-miR-532	-0.399866	0.0173139	0.0339932
FAM53C	ENSG00000120709.6	ENST00000513056.1	bta-miR-532	-0.443957	0.00754956	0.0171254
FAM53C	ENSG00000120709.6	ENST00000513056.1	bta-miR-532	-0.438392	0.00843343	0.0187579
FAM53C	ENSG00000120709.6	ENST00000513056.1	bta-miR-532	-0.411132	0.0141456	0.0287476
FAM53C	ENSG00000120709.6	ENST00000513056.1	bta-miR-532	-0.451914	0.00642398	0.0149998
FAM53C	ENSG00000120709.6	ENST00000513056.1	bta-miR-532	-0.400604	0.0170897	0.0336274
FAM53C	ENSG00000120709.6	ENST00000513056.1	bta-miR-532	-0.480122	0.00351251	0.00916254
FAM53C	ENSG00000120709.6	ENST00000513056.1	bta-miR-532	-0.394014	0.0191811	0.0370137
FAM53C	ENSG00000120709.6	ENST00000513056.1	bta-miR-532	-0.399922	0.0172968	0.0339653
FAM53C	ENSG00000120709.6	ENST00000513056.1	bta-miR-532	-0.388361	0.0211409	0.0401335
FAM53C	ENSG00000120709.6	ENST00000513056.1	bta-miR-532	-0.460714	0.00534968	0.0129122
FAM53C	ENSG00000120709.6	ENST00000513056.1	bta-miR-532	-0.382637	0.0232923	0.0435073
FAM53C	ENSG00000120709.6	ENST00000513056.1	bta-miR-532	-0.40872	0.0147793	0.0298106
FAM8A1	ENSG00000137414.5	ENST00000259963.3	bta-miR-2284b	-0.385551	0.0221754	0.0417622
FAM98B	ENSG00000171262.7	ENST00000397609.2	bta-miR-191	-0.411045	0.0141681	0.0287856
FAM98B	ENSG00000171262.7	ENST00000397609.2	bta-miR-191	-0.408192	0.0149213	0.030048
FAM98C	ENSG00000130244.8	ENST00000252530.5	bta-miR-23b-3p	-0.458862	0.00556194	0.01333
FAN1	ENSG00000198690.5	ENST00000561594.1	bta-miR-532	-0.414224	0.0133668	0.0274311
FAR1	ENSG00000197601.8	ENST00000354817.3	bta-miR-2284b	-0.390014	0.0205512	0.0391998
FAR1	ENSG00000197601.8	ENST00000354817.3	bta-miR-2284b	-0.386793	0.0217132	0.0410363
FAR1	ENSG00000197601.8	ENST00000354817.3	bta-miR-2284b	-0.457213	0.00575691	0.0137114
FAR1	ENSG00000197601.8	ENST00000354817.3	bta-miR-2284b	-0.581982	0.00024512	0.00109184
FAR1	ENSG00000197601.8	ENST00000354817.3	bta-miR-2284b	-0.443003	0.00769527	0.0173967
FAR1	ENSG00000197601.8	ENST00000354817.3	bta-miR-2284b	-0.390014	0.0205512	0.0391998
FAR1	ENSG00000197601.8	ENST00000354817.3	bta-miR-2284b	-0.386793	0.0217132	0.0410363
FAR1	ENSG00000197601.8	ENST00000354817.3	bta-miR-2284b	-0.457213	0.00575691	0.0137114
FAR1	ENSG00000197601.8	ENST00000354817.3	bta-miR-2284b	-0.581982	0.00024512	0.00109184
FAR1	ENSG00000197601.8	ENST00000354817.3	bta-miR-2284b	-0.443003	0.00769527	0.0173967
FARP1	ENSG00000152767.11	ENST00000595437.1	bta-miR-96	-0.46356	0.0050372	0.0122923
FARP1	ENSG00000152767.11	ENST00000595437.1	bta-miR-96	-0.493674	0.00258035	0.00713292
FARP1	ENSG00000152767.11	ENST00000595437.1	bta-miR-96	-0.391231	0.020126	0.0385242
FARP1	ENSG00000152767.11	ENST00000595437.1	bta-miR-96	-0.466293	0.00475193	0.0117208
FARP1	ENSG00000152767.11	ENST00000595437.1	bta-miR-96	-0.498635	0.00229763	0.00649372
FARP1	ENSG00000152767.11	ENST00000595437.1	bta-miR-96	-0.37897	0.0247632	0.0457873
FARP1	ENSG00000152767.11	ENST00000595437.1	bta-miR-96	-0.395988	0.0185331	0.0359707
FARP1	ENSG00000152767.11	ENST00000595437.1	bta-miR-96	-0.409129	0.0146702	0.0296284
FARP1	ENSG00000152767.11	ENST00000595437.1	bta-miR-96	-0.387772	0.0213543	0.0404707
FARP1	ENSG00000152767.11	ENST00000595437.1	bta-miR-96	-0.389253	0.0208211	0.0396277
FARP1	ENSG00000152767.11	ENST00000595437.1	bta-miR-96	-0.460394	0.00538589	0.0129835
FARP1	ENSG00000152767.11	ENST00000595437.1	bta-miR-96	-0.431434	0.00966143	0.0209798
FAS	ENSG00000026103.15	ENST00000352159.4	bta-miR-30d	-0.386815	0.0217049	0.0410233
FBN2	ENSG00000138829.6	ENST00000262464.4	bta-miR-23b-3p	-0.479401	0.0035694	0.00928296
FBN2	ENSG00000138829.6	ENST00000262464.4	bta-miR-23b-3p	-0.383918	0.0227956	0.0427327
FBN2	ENSG00000138829.6	ENST00000262464.4	bta-miR-23b-3p	-0.377884	0.0252135	0.0464805
FBXL3	ENSG00000005812.6	ENST00000355619.5	bta-miR-374a	-0.412303	0.0138463	0.0282429
FBXL3	ENSG00000005812.6	ENST00000355619.5	bta-miR-374a	-0.438666	0.00838799	0.0186746
FBXL3	ENSG00000005812.6	ENST00000355619.5	bta-miR-374a	-0.457402	0.00573433	0.0136674
FBXL3	ENSG00000005812.6	ENST00000355619.5	bta-miR-374a	-0.375263	0.0263277	0.0481887
FBXO28	ENSG00000143756.7	ENST00000424254.2	bta-miR-151-5p	-0.408071	0.0149538	0.0301024
FBXO28	ENSG00000143756.7	ENST00000424254.2	bta-miR-151-5p	-0.40853	0.0148302	0.0298958
FBXO28	ENSG00000143756.7	ENST00000424254.2	bta-miR-151-5p	-0.417357	0.0126148	0.026148
FBXO28	ENSG00000143756.7	ENST00000424254.2	bta-miR-151-5p	-0.414814	0.0132225	0.0271857
FBXO28	ENSG00000143756.7	ENST00000424254.2	bta-miR-151-5p	-0.41366	0.0135062	0.0276672
FBXO6	ENSG00000116663.6	ENST00000376753.4	bta-miR-96	-0.377466	0.0253883	0.0467492
FBXO6	ENSG00000116663.6	ENST00000376753.4	bta-miR-96	-0.42375	0.0111908	0.0236837
FBXO9	ENSG00000112146.12	ENST00000244426.6	bta-miR-23b-3p	-0.410062	0.0144238	0.0292151
FBXO9	ENSG00000112146.12	ENST00000244426.6	bta-miR-23b-3p	-0.425125	0.0109029	0.0231795
FBXO9	ENSG00000112146.12	ENST00000244426.6	bta-miR-23b-3p	-0.407654	0.0150669	0.030291
FBXO9	ENSG00000112146.12	ENST00000244426.6	bta-miR-23b-3p	-0.411544	0.0140398	0.0285694
FBXO9	ENSG00000112146.12	ENST00000244426.6	bta-miR-23b-3p	-0.392961	0.0195341	0.037579
FBXO9	ENSG00000112146.12	ENST00000244426.6	bta-miR-23b-3p	-0.423093	0.0113304	0.0239272
FBXO9	ENSG00000112146.12	ENST00000244426.6	bta-miR-23b-3p	-0.375011	0.0264368	0.0483552
FBXO9	ENSG00000112146.12	ENST00000244426.6	bta-miR-23b-3p	-0.447286	0.00705972	0.0162075
FBXO9	ENSG00000112146.12	ENST00000244426.6	bta-miR-23b-3p	-0.46402	0.0049881	0.0121942
FBXO9	ENSG00000112146.12	ENST00000244426.6	bta-miR-23b-3p	-0.496178	0.00243404	0.00680374
FCER1G	ENSG00000158869.6	ENST00000289902.1	bta-miR-151-5p	-0.405942	0.0155386	0.0310751
FCER1G	ENSG00000158869.6	ENST00000289902.1	bta-miR-151-5p	-0.387707	0.0213779	0.0405079
FCF1	ENSG00000119616.7	ENST00000341162.4	bta-miR-374a	-0.433869	0.00921533	0.0201787
FCF1	ENSG00000119616.7	ENST00000341162.4	bta-miR-374a	-0.391906	0.0198934	0.0381534
FCF1	ENSG00000119616.7	ENST00000341162.4	bta-miR-374a	-0.420269	0.0119483	0.0250007
FCHO2	ENSG00000157107.9	ENST00000430046.2	bta-miR-183	-0.397534	0.018039	0.0351719
FCHO2	ENSG00000157107.9	ENST00000430046.2	bta-miR-183	-0.433261	0.00932511	0.0203765
FDX1	ENSG00000137714.2	ENST00000260270.2	bta-miR-374a	-0.392185	0.0197977	0.0380006
FDX1	ENSG00000137714.2	ENST00000260270.2	bta-miR-374a	-0.435802	0.00887404	0.019561
FDX1	ENSG00000137714.2	ENST00000260270.2	bta-miR-374a	-0.374899	0.0264855	0.0484295
FDX1	ENSG00000137714.2	ENST00000260270.2	bta-miR-374a	-0.444191	0.00751415	0.0170594
FEM1B	ENSG00000169018.5	ENST00000306917.4	bta-miR-96	-0.391768	0.0199409	0.0382293
FEM1B	ENSG00000169018.5	ENST00000306917.4	bta-miR-96	-0.413679	0.0135016	0.0276595
FHL1	ENSG00000022267.12	ENST00000394155.2	bta-miR-96	-0.521306	0.00132172	0.00415923
FHL1	ENSG00000022267.12	ENST00000394155.2	bta-miR-96	-0.425073	0.0109137	0.0231985
FILIP1L	ENSG00000168386.14	ENST00000331335.5	bta-miR-2285k	-0.468986	0.00448469	0.0111799
FKBP10	ENSG00000141756.14	ENST00000321562.4	bta-miR-96	-0.481638	0.0033955	0.00891356
FKBP10	ENSG00000141756.14	ENST00000321562.4	bta-miR-96	-0.439409	0.00826558	0.0184502
FKBP10	ENSG00000141756.14	ENST00000321562.4	bta-miR-96	-0.421336	0.0117116	0.0245905
FKBP11	ENSG00000134285.6	ENST00000552878.1	bta-miR-30d	-0.393039	0.0195076	0.0375366
FKBP11	ENSG00000134285.6	ENST00000552878.1	bta-miR-30d	-0.449066	0.00680902	0.0157335
FKBP11	ENSG00000134285.6	ENST00000552878.1	bta-miR-30d	-0.377328	0.0254466	0.0468387
FKBP14	ENSG00000106080.6	ENST00000222803.5	bta-miR-30d	-0.457995	0.00566375	0.0135293
FKBP1A	ENSG00000088832.10	ENST00000400137.4	bta-miR-2284b	-0.465328	0.00485103	0.0119198
FKBP1A	ENSG00000088832.10	ENST00000400137.4	bta-miR-151-5p	-0.465328	0.00485103	0.0119198
FKBP3	ENSG00000100442.6	ENST00000216330.3	bta-miR-30d	-0.392317	0.0197528	0.0379287
FKBP3	ENSG00000100442.6	ENST00000216330.3	bta-miR-2284b	-0.392317	0.0197528	0.0379287
FKBP5	ENSG00000096060.10	ENST00000536438.1	bta-miR-100	-0.384815	0.022453	0.042197
FKBP5	ENSG00000096060.10	ENST00000536438.1	bta-miR-100	-0.427958	0.0103296	0.0221692
FKBP5	ENSG00000096060.10	ENST00000536438.1	bta-miR-100	-0.418617	0.0123227	0.0256465
FKBP5	ENSG00000096060.10	ENST00000536438.1	bta-miR-100	-0.373692	0.0270145	0.0492352
FKBP5	ENSG00000096060.10	ENST00000536438.1	bta-miR-99b	-0.384815	0.022453	0.042197
FKBP5	ENSG00000096060.10	ENST00000536438.1	bta-miR-99b	-0.427958	0.0103296	0.0221692
FKBP5	ENSG00000096060.10	ENST00000536438.1	bta-miR-99b	-0.418617	0.0123227	0.0256465
FKBP5	ENSG00000096060.10	ENST00000536438.1	bta-miR-99b	-0.373692	0.0270145	0.0492352
FKBP5	ENSG00000096060.10	ENST00000536438.1	bta-miR-99a-5p	-0.384815	0.022453	0.042197
FKBP5	ENSG00000096060.10	ENST00000536438.1	bta-miR-99a-5p	-0.427958	0.0103296	0.0221692
FKBP5	ENSG00000096060.10	ENST00000536438.1	bta-miR-99a-5p	-0.418617	0.0123227	0.0256465
FKBP5	ENSG00000096060.10	ENST00000536438.1	bta-miR-99a-5p	-0.373692	0.0270145	0.0492352
FKBP5	ENSG00000096060.10	ENST00000536438.1	bta-miR-2284b	-0.384815	0.022453	0.042197
FKBP5	ENSG00000096060.10	ENST00000536438.1	bta-miR-2284b	-0.427958	0.0103296	0.0221692
FKBP5	ENSG00000096060.10	ENST00000536438.1	bta-miR-2284b	-0.418617	0.0123227	0.0256465
FKBP5	ENSG00000096060.10	ENST00000536438.1	bta-miR-2284b	-0.373692	0.0270145	0.0492352
FKBP7	ENSG00000079150.13	ENST00000424785.2	bta-miR-23b-3p	-0.393314	0.0194151	0.0373886
FKBP7	ENSG00000079150.13	ENST00000424785.2	bta-miR-23b-3p	-0.380663	0.0240748	0.0447226
FKBP7	ENSG00000079150.13	ENST00000424785.2	bta-miR-23b-3p	-0.563786	0.000420415	0.00167019
FMR1	ENSG00000102081.9	ENST00000370471.3	bta-miR-191	-0.417381	0.0126093	0.0261386
FMR1	ENSG00000102081.9	ENST00000370471.3	bta-miR-191	-0.416088	0.0129151	0.0266616
FMR1	ENSG00000102081.9	ENST00000370471.3	bta-miR-191	-0.44778	0.00698934	0.0160748
FN1	ENSG00000115414.14	ENST00000357009.2	bta-miR-96	-0.420123	0.0119809	0.0250571
FN1	ENSG00000115414.14	ENST00000357009.2	bta-miR-96	-0.591143	0.000184543	0.000874116
FN1	ENSG00000115414.14	ENST00000357009.2	bta-miR-96	-0.394989	0.0188587	0.036496
FN1	ENSG00000115414.14	ENST00000357009.2	bta-miR-96	-0.558702	0.000486129	0.00187357
FN1	ENSG00000115414.14	ENST00000357009.2	bta-miR-96	-0.426129	0.0106967	0.0228168
FN1	ENSG00000115414.14	ENST00000357009.2	bta-miR-96	-0.383881	0.02281	0.0427553
FOPNL	ENSG00000133393.8	ENST00000573396.1	bta-miR-23b-3p	-0.499845	0.00223292	0.00634554
FOPNL	ENSG00000133393.8	ENST00000573396.1	bta-miR-2284b	-0.499845	0.00223292	0.00634554
FOPNL	ENSG00000133393.8	ENST00000573396.1	bta-miR-183	-0.499845	0.00223292	0.00634554
FOXK2	ENSG00000141568.15	ENST00000335255.5	bta-miR-96	-0.433681	0.00924913	0.0202395
FOXO1	ENSG00000150907.6	ENST00000379561.5	bta-miR-96	-0.495641	0.00246482	0.00687336
FOXO1	ENSG00000150907.6	ENST00000379561.5	bta-miR-96	-0.454353	0.00610909	0.0143945
FOXO1	ENSG00000150907.6	ENST00000379561.5	bta-miR-96	-0.389959	0.0205706	0.0392305
FOXO1	ENSG00000150907.6	ENST00000379561.5	bta-miR-96	-0.444344	0.00749118	0.0170165
FOXO1	ENSG00000150907.6	ENST00000379561.5	bta-miR-96	-0.519044	0.00139908	0.00435378
FOXO1	ENSG00000150907.6	ENST00000379561.5	bta-miR-96	-0.388785	0.0209882	0.0398922
FOXO1	ENSG00000150907.6	ENST00000379561.5	bta-miR-96	-0.448334	0.00691124	0.0159274
FOXO1	ENSG00000150907.6	ENST00000379561.5	bta-miR-96	-0.480461	0.00348604	0.00910631
FOXO1	ENSG00000150907.6	ENST00000379561.5	bta-miR-96	-0.452654	0.00632701	0.014814
FOXP1	ENSG00000114861.14	ENST00000318789.4	bta-miR-183	-0.434073	0.00917886	0.020113
FOXP1	ENSG00000114861.14	ENST00000318789.4	bta-miR-183	-0.393044	0.0195061	0.0375341
FOXP1	ENSG00000114861.14	ENST00000318789.4	bta-miR-183	-0.398895	0.0176126	0.0344797
FOXP1	ENSG00000114861.14	ENST00000318789.4	bta-miR-183	-0.417197	0.0126523	0.0262125
FOXP1	ENSG00000114861.14	ENST00000318789.4	bta-miR-183	-0.602018	0.000130267	0.000666163
FOXP1	ENSG00000114861.14	ENST00000318789.4	bta-miR-183	-0.494276	0.00254452	0.00705262
FOXP1	ENSG00000114861.14	ENST00000318789.4	bta-miR-183	-0.432888	0.00939292	0.0204984
FOXP1	ENSG00000114861.14	ENST00000318789.4	bta-miR-183	-0.407761	0.0150378	0.0302425
FOXP1	ENSG00000114861.14	ENST00000318789.4	bta-miR-532	-0.434073	0.00917886	0.020113
FOXP1	ENSG00000114861.14	ENST00000318789.4	bta-miR-532	-0.393044	0.0195061	0.0375341
FOXP1	ENSG00000114861.14	ENST00000318789.4	bta-miR-532	-0.398895	0.0176126	0.0344797
FOXP1	ENSG00000114861.14	ENST00000318789.4	bta-miR-532	-0.417197	0.0126523	0.0262125
FOXP1	ENSG00000114861.14	ENST00000318789.4	bta-miR-532	-0.602018	0.000130267	0.000666163
FOXP1	ENSG00000114861.14	ENST00000318789.4	bta-miR-532	-0.494276	0.00254452	0.00705262
FOXP1	ENSG00000114861.14	ENST00000318789.4	bta-miR-532	-0.432888	0.00939292	0.0204984
FOXP1	ENSG00000114861.14	ENST00000318789.4	bta-miR-532	-0.407761	0.0150378	0.0302425
FPGS	ENSG00000136877.10	ENST00000373245.1	bta-miR-2284b	-0.449348	0.00677005	0.0156597
FPGS	ENSG00000136877.10	ENST00000373245.1	bta-miR-2284b	-0.383393	0.0229982	0.043049
FPGS	ENSG00000136877.10	ENST00000373245.1	bta-miR-2284b	-0.427961	0.0103291	0.0221685
FPGS	ENSG00000136877.10	ENST00000373245.1	bta-miR-2284b	-0.39762	0.0180116	0.0351275
FRMD4B	ENSG00000114541.10	ENST00000398540.3	bta-let-7a-5p	-0.379236	0.0246541	0.0456189
FRMD4B	ENSG00000114541.10	ENST00000398540.3	bta-let-7b	-0.379236	0.0246541	0.0456189
FRMD6	ENSG00000139926.11	ENST00000395718.2	bta-miR-183	-0.392395	0.0197261	0.0378862
FRMD6	ENSG00000139926.11	ENST00000395718.2	bta-miR-183	-0.393926	0.0192101	0.0370604
FRMD6	ENSG00000139926.11	ENST00000395718.2	bta-miR-2284b	-0.392395	0.0197261	0.0378862
FRMD6	ENSG00000139926.11	ENST00000395718.2	bta-miR-2284b	-0.393926	0.0192101	0.0370604
FRRS1	ENSG00000156869.8	ENST00000287474.5	bta-miR-374a	-0.390716	0.020305	0.0388085
FRS2	ENSG00000166225.4	ENST00000550389.1	bta-miR-532	-0.412365	0.0138307	0.0282165
FRS2	ENSG00000166225.4	ENST00000550389.1	bta-miR-96	-0.412365	0.0138307	0.0282165
FUT10	ENSG00000172728.11	ENST00000327671.5	bta-miR-2284b	-0.461315	0.0052823	0.0127789
FUT11	ENSG00000196968.6	ENST00000394790.1	bta-miR-2285k	-0.418619	0.0123224	0.0256459
FUT4	ENSG00000196371.2	ENST00000358752.2	bta-miR-23b-3p	-0.441006	0.00800792	0.0179757
FUT4	ENSG00000196371.2	ENST00000358752.2	bta-miR-23b-3p	-0.37533	0.0262985	0.0481441
FUT4	ENSG00000196371.2	ENST00000358752.2	bta-miR-23b-3p	-0.462758	0.0051236	0.0124641
FYN	ENSG00000010810.13	ENST00000368682.3	bta-miR-96	-0.422763	0.0114013	0.0240507
FYN	ENSG00000010810.13	ENST00000368682.3	bta-miR-96	-0.382044	0.0235249	0.0438688
FYN	ENSG00000010810.13	ENST00000368682.3	bta-miR-96	-0.373697	0.0270122	0.0492316
FYN	ENSG00000010810.13	ENST00000368682.3	bta-miR-96	-0.503587	0.00204273	0.0059051
FYN	ENSG00000010810.13	ENST00000368682.3	bta-miR-96	-0.387381	0.0214972	0.0406961
FYN	ENSG00000010810.13	ENST00000368682.3	bta-miR-96	-0.404072	0.0160679	0.0319501
FYN	ENSG00000010810.13	ENST00000368682.3	bta-miR-96	-0.413874	0.0134532	0.0275776
FYN	ENSG00000010810.13	ENST00000368682.3	bta-miR-96	-0.405329	0.0157105	0.0313599
FYTTD1	ENSG00000122068.8	ENST00000241502.4	bta-miR-2284b	-0.388778	0.0209908	0.0398964
FYTTD1	ENSG00000122068.8	ENST00000241502.4	bta-miR-2284b	-0.470831	0.0043091	0.0108221
FYTTD1	ENSG00000122068.8	ENST00000241502.4	bta-miR-2284b	-0.379844	0.024406	0.0452354
FYTTD1	ENSG00000122068.8	ENST00000241502.4	bta-miR-2284b	-0.394866	0.0188991	0.0365609
FYTTD1	ENSG00000122068.8	ENST00000241502.4	bta-miR-96	-0.388778	0.0209908	0.0398964
FYTTD1	ENSG00000122068.8	ENST00000241502.4	bta-miR-96	-0.470831	0.0043091	0.0108221
FYTTD1	ENSG00000122068.8	ENST00000241502.4	bta-miR-96	-0.379844	0.024406	0.0452354
FYTTD1	ENSG00000122068.8	ENST00000241502.4	bta-miR-96	-0.394866	0.0188991	0.0365609
FZD3	ENSG00000104290.6	ENST00000240093.3	bta-let-7b	-0.592077	0.000179192	0.000854237
FZD3	ENSG00000104290.6	ENST00000240093.3	bta-let-7b	-0.382501	0.0233455	0.0435899
FZD3	ENSG00000104290.6	ENST00000240093.3	bta-let-7a-5p	-0.592077	0.000179192	0.000854237
FZD3	ENSG00000104290.6	ENST00000240093.3	bta-let-7a-5p	-0.382501	0.0233455	0.0435899
FZD3	ENSG00000104290.6	ENST00000240093.3	bta-let-7b	-0.592077	0.000179192	0.000854237
FZD3	ENSG00000104290.6	ENST00000240093.3	bta-let-7b	-0.382501	0.0233455	0.0435899
FZD3	ENSG00000104290.6	ENST00000240093.3	bta-let-7a-5p	-0.592077	0.000179192	0.000854237
FZD3	ENSG00000104290.6	ENST00000240093.3	bta-let-7a-5p	-0.382501	0.0233455	0.0435899
FZD6	ENSG00000164930.7	ENST00000358755.4	bta-miR-2284b	-0.550473	0.000611944	0.00224888
FZD6	ENSG00000164930.7	ENST00000358755.4	bta-miR-2284b	-0.375708	0.0261358	0.0478956
FZD6	ENSG00000164930.7	ENST00000358755.4	bta-miR-96	-0.550473	0.000611944	0.00224888
FZD6	ENSG00000164930.7	ENST00000358755.4	bta-miR-96	-0.375708	0.0261358	0.0478956
FZD8	ENSG00000177283.4	ENST00000374694.1	bta-miR-100	-0.481869	0.00337795	0.00887612
FZD8	ENSG00000177283.4	ENST00000374694.1	bta-miR-100	-0.374461	0.0266763	0.0487205
FZD8	ENSG00000177283.4	ENST00000374694.1	bta-miR-99b	-0.481869	0.00337795	0.00887612
FZD8	ENSG00000177283.4	ENST00000374694.1	bta-miR-99b	-0.374461	0.0266763	0.0487205
FZD8	ENSG00000177283.4	ENST00000374694.1	bta-miR-99a-5p	-0.481869	0.00337795	0.00887612
FZD8	ENSG00000177283.4	ENST00000374694.1	bta-miR-99a-5p	-0.374461	0.0266763	0.0487205
G2E3	ENSG00000092140.10	ENST00000206595.6	bta-miR-532	-0.420438	0.0119105	0.0249352
G2E3	ENSG00000092140.10	ENST00000206595.6	bta-miR-532	-0.434087	0.00917626	0.0201083
G6PD	ENSG00000160211.11	ENST00000393562.2	bta-miR-183	-0.380859	0.023996	0.0446009
G6PD	ENSG00000160211.11	ENST00000393562.2	bta-miR-652	-0.380859	0.023996	0.0446009
GADD45A	ENSG00000116717.7	ENST00000370986.4	bta-miR-374a	-0.406457	0.0153956	0.0308377
GADD45G	ENSG00000130222.6	ENST00000252506.6	bta-miR-96	-0.410366	0.0143445	0.0290819
GADD45G	ENSG00000130222.6	ENST00000252506.6	bta-miR-96	-0.466857	0.00469485	0.0116055
GALM	ENSG00000143891.12	ENST00000272252.5	bta-miR-532	-0.411873	0.0139557	0.0284276
GALM	ENSG00000143891.12	ENST00000272252.5	bta-miR-532	-0.376558	0.0257723	0.0473388
GALM	ENSG00000143891.12	ENST00000272252.5	bta-miR-532	-0.393399	0.0193865	0.0373428
GALM	ENSG00000143891.12	ENST00000272252.5	bta-miR-532	-0.40564	0.0156232	0.0312154
GALM	ENSG00000143891.12	ENST00000272252.5	bta-miR-532	-0.385942	0.022029	0.0415326
GALM	ENSG00000143891.12	ENST00000272252.5	bta-miR-532	-0.494582	0.00252643	0.007012
GALM	ENSG00000143891.12	ENST00000272252.5	bta-miR-532	-0.515097	0.00154366	0.00471181
GALM	ENSG00000143891.12	ENST00000272252.5	bta-miR-532	-0.45199	0.00641386	0.0149804
GALM	ENSG00000143891.12	ENST00000272252.5	bta-miR-532	-0.564577	0.000410932	0.00164031
GALM	ENSG00000143891.12	ENST00000272252.5	bta-miR-532	-0.396528	0.0183594	0.0356902
GALM	ENSG00000143891.12	ENST00000272252.5	bta-miR-532	-0.420459	0.0119059	0.0249271
GALM	ENSG00000143891.12	ENST00000272252.5	bta-miR-532	-0.374942	0.0264667	0.0484008
GALM	ENSG00000143891.12	ENST00000272252.5	bta-miR-532	-0.43664	0.00872926	0.0192976
GALM	ENSG00000143891.12	ENST00000272252.5	bta-miR-532	-0.414805	0.0132247	0.0271893
GALM	ENSG00000143891.12	ENST00000272252.5	bta-miR-532	-0.396947	0.0182253	0.0354734
GALM	ENSG00000143891.12	ENST00000272252.5	bta-miR-532	-0.383206	0.0230707	0.0431621
GALM	ENSG00000143891.12	ENST00000272252.5	bta-miR-532	-0.395003	0.0188541	0.0364885
GALM	ENSG00000143891.12	ENST00000272252.5	bta-miR-532	-0.502254	0.00210878	0.00605883
GALM	ENSG00000143891.12	ENST00000272252.5	bta-miR-532	-0.415006	0.0131756	0.0271059
GALNT12	ENSG00000119514.5	ENST00000375011.3	bta-miR-23b-3p	-0.405642	0.0156226	0.0312144
GALNT12	ENSG00000119514.5	ENST00000375011.3	bta-miR-23b-3p	-0.443538	0.00761318	0.017244
GALNT12	ENSG00000119514.5	ENST00000375011.3	bta-miR-23b-3p	-0.402188	0.0166164	0.0328523
GALNT12	ENSG00000119514.5	ENST00000375011.3	bta-miR-23b-3p	-0.439216	0.00829717	0.0185083
GALNT12	ENSG00000119514.5	ENST00000375011.3	bta-miR-23b-3p	-0.386736	0.0217343	0.0410698
GALNT12	ENSG00000119514.5	ENST00000375011.3	bta-miR-23b-3p	-0.419929	0.0120247	0.0251327
GALNT5	ENSG00000136542.4	ENST00000259056.4	bta-miR-409a	-0.510854	0.00171353	0.00512479
GALNT5	ENSG00000136542.4	ENST00000259056.4	bta-miR-409a	-0.38954	0.0207191	0.0394661
GALNT5	ENSG00000136542.4	ENST00000259056.4	bta-miR-409a	-0.481597	0.00339859	0.00892019
GALNT5	ENSG00000136542.4	ENST00000259056.4	bta-miR-409a	-0.385144	0.0223286	0.042002
GALNT5	ENSG00000136542.4	ENST00000259056.4	bta-miR-409a	-0.508863	0.00179873	0.00532894
GALNT5	ENSG00000136542.4	ENST00000259056.4	bta-miR-409a	-0.405839	0.0155674	0.0311228
GALNT5	ENSG00000136542.4	ENST00000259056.4	bta-miR-409a	-0.450816	0.00657014	0.0152791
GALNT5	ENSG00000136542.4	ENST00000259056.4	bta-miR-409a	-0.510447	0.00173065	0.00516603
GALNT5	ENSG00000136542.4	ENST00000259056.4	bta-miR-409a	-0.505401	0.00195577	0.0057013
GALNT5	ENSG00000136542.4	ENST00000259056.4	bta-miR-409a	-0.544867	0.000713437	0.00254073
GALNT5	ENSG00000136542.4	ENST00000259056.4	bta-miR-409a	-0.401623	0.0167839	0.0331274
GALNT5	ENSG00000136542.4	ENST00000259056.4	bta-miR-409a	-0.576176	0.000292167	0.00125338
GALT	ENSG00000213930.7	ENST00000378842.3	bta-miR-532	-0.38906	0.0208899	0.0397367
GALT	ENSG00000213930.7	ENST00000378842.3	bta-miR-532	-0.412019	0.0139185	0.0283648
GALT	ENSG00000213930.7	ENST00000378842.3	bta-miR-2284b	-0.38906	0.0208899	0.0397367
GALT	ENSG00000213930.7	ENST00000378842.3	bta-miR-2284b	-0.412019	0.0139185	0.0283648
GAS7	ENSG00000007237.14	ENST00000437099.2	bta-let-7a-5p	-0.442064	0.00784087	0.0176668
GAS7	ENSG00000007237.14	ENST00000437099.2	bta-let-7a-5p	-0.374042	0.0268602	0.0490003
GAS7	ENSG00000007237.14	ENST00000437099.2	bta-let-7b	-0.442064	0.00784087	0.0176668
GAS7	ENSG00000007237.14	ENST00000437099.2	bta-let-7b	-0.374042	0.0268602	0.0490003
GBF1	ENSG00000107862.4	ENST00000369983.3	bta-miR-652	-0.471191	0.0042756	0.0107535
GCC2	ENSG00000135968.15	ENST00000309863.6	bta-miR-23b-3p	-0.517672	0.00144794	0.00447544
GCDH	ENSG00000105607.8	ENST00000222214.5	bta-miR-151-5p	-0.509175	0.00178515	0.00529654
GCLC	ENSG00000001084.6	ENST00000229416.6	bta-miR-30d	-0.499632	0.00224417	0.00637134
GCLC	ENSG00000001084.6	ENST00000229416.6	bta-miR-30d	-0.504732	0.00198748	0.00577572
GCLC	ENSG00000001084.6	ENST00000229416.6	bta-miR-30d	-0.387112	0.0215959	0.0408517
GCNT1	ENSG00000187210.8	ENST00000376730.4	bta-miR-2284b	-0.383876	0.0228117	0.0427579
GCNT1	ENSG00000187210.8	ENST00000376730.4	bta-miR-2284b	-0.384989	0.0223874	0.0420941
GCNT1	ENSG00000187210.8	ENST00000376730.4	bta-miR-2284b	-0.423357	0.0112742	0.0238291
GCNT1	ENSG00000187210.8	ENST00000376730.4	bta-miR-2284b	-0.382235	0.0234499	0.043752
GCNT1	ENSG00000187210.8	ENST00000376730.4	bta-miR-96	-0.383876	0.0228117	0.0427579
GCNT1	ENSG00000187210.8	ENST00000376730.4	bta-miR-96	-0.384989	0.0223874	0.0420941
GCNT1	ENSG00000187210.8	ENST00000376730.4	bta-miR-96	-0.423357	0.0112742	0.0238291
GCNT1	ENSG00000187210.8	ENST00000376730.4	bta-miR-96	-0.382235	0.0234499	0.043752
GEMIN7	ENSG00000142252.6	ENST00000270257.4	bta-let-7b	-0.433937	0.0092032	0.0201569
GEMIN7	ENSG00000142252.6	ENST00000270257.4	bta-let-7a-5p	-0.433937	0.0092032	0.0201569
GFM1	ENSG00000168827.10	ENST00000486715.1	bta-miR-2284b	-0.377364	0.0254314	0.0468155
GGA2	ENSG00000103365.11	ENST00000309859.4	bta-miR-96	-0.387037	0.0216232	0.040895
GGPS1	ENSG00000152904.7	ENST00000282841.5	bta-miR-2284b	-0.392191	0.0197957	0.0379973
GGPS1	ENSG00000152904.7	ENST00000282841.5	bta-miR-2284b	-0.382467	0.0233587	0.0436103
GGPS1	ENSG00000152904.7	ENST00000282841.5	bta-miR-2284b	-0.382449	0.0233658	0.0436214
GGPS1	ENSG00000152904.7	ENST00000282841.5	bta-miR-2284b	-0.612786	9.11128e-05	0.000504687
GGPS1	ENSG00000152904.7	ENST00000282841.5	bta-miR-2284b	-0.377191	0.0255042	0.046927
GGPS1	ENSG00000152904.7	ENST00000282841.5	bta-miR-2284b	-0.41528	0.0131093	0.0269926
GIN1	ENSG00000145723.12	ENST00000399004.2	bta-miR-374a	-0.452742	0.00631556	0.0147919
GIN1	ENSG00000145723.12	ENST00000399004.2	bta-miR-374a	-0.39393	0.0192088	0.0370582
GIN1	ENSG00000145723.12	ENST00000399004.2	bta-miR-374a	-0.425967	0.0107298	0.0228752
GIN1	ENSG00000145723.12	ENST00000399004.2	bta-miR-374a	-0.452702	0.00632074	0.0148019
GIN1	ENSG00000145723.12	ENST00000399004.2	bta-miR-374a	-0.377231	0.0254872	0.0469009
GIN1	ENSG00000145723.12	ENST00000399004.2	bta-miR-374a	-0.408981	0.0147096	0.0296943
GIN1	ENSG00000145723.12	ENST00000399004.2	bta-miR-374a	-0.422361	0.011488	0.0242016
GIN1	ENSG00000145723.12	ENST00000399004.2	bta-miR-374a	-0.384403	0.02261	0.0424428
GIN1	ENSG00000145723.12	ENST00000399004.2	bta-miR-374a	-0.413486	0.0135494	0.0277404
GIN1	ENSG00000145723.12	ENST00000399004.2	bta-miR-374a	-0.373661	0.0270283	0.049256
GIN1	ENSG00000145723.12	ENST00000399004.2	bta-miR-374a	-0.445206	0.00736246	0.016776
GIN1	ENSG00000145723.12	ENST00000399004.2	bta-miR-374a	-0.405155	0.0157598	0.0314414
GIN1	ENSG00000145723.12	ENST00000399004.2	bta-miR-374a	-0.393232	0.0194426	0.0374326
GIN1	ENSG00000145723.12	ENST00000399004.2	bta-miR-374a	-0.373923	0.0269129	0.0490804
GLCCI1	ENSG00000106415.8	ENST00000223145.5	bta-miR-30d	-0.414836	0.013217	0.0271763
GLCCI1	ENSG00000106415.8	ENST00000223145.5	bta-miR-30d	-0.403975	0.0160957	0.0319961
GLCCI1	ENSG00000106415.8	ENST00000223145.5	bta-miR-30d	-0.447876	0.0069757	0.0160491
GLCCI1	ENSG00000106415.8	ENST00000223145.5	bta-miR-30d	-0.40221	0.01661	0.0328417
GLCCI1	ENSG00000106415.8	ENST00000223145.5	bta-miR-30d	-0.436496	0.00875411	0.0193429
GLE1	ENSG00000119392.10	ENST00000309971.4	bta-miR-96	-0.40336	0.0162734	0.0322886
GLE1	ENSG00000119392.10	ENST00000309971.4	bta-miR-96	-0.386576	0.0217934	0.0411627
GLE1	ENSG00000119392.10	ENST00000309971.4	bta-miR-96	-0.449953	0.00668711	0.0155018
GLE1	ENSG00000119392.10	ENST00000309971.4	bta-miR-96	-0.388988	0.0209156	0.0397775
GLE1	ENSG00000119392.10	ENST00000309971.4	bta-miR-96	-0.375862	0.0260693	0.0477938
GLRX2	ENSG00000023572.4	ENST00000367439.3	bta-miR-374a	-0.38031	0.024217	0.0449432
GLRX2	ENSG00000023572.4	ENST00000367439.3	bta-miR-374a	-0.382854	0.0232075	0.0433751
GLRX2	ENSG00000023572.4	ENST00000367439.3	bta-miR-374a	-0.408799	0.0147583	0.0297757
GLRX2	ENSG00000023572.4	ENST00000367439.3	bta-miR-374a	-0.408861	0.0147418	0.0297481
GMNN	ENSG00000112312.5	ENST00000230056.3	bta-miR-2284b	-0.513725	0.00159689	0.00484211
GMPS	ENSG00000163655.11	ENST00000496455.2	bta-miR-99a-5p	-0.420038	0.012	0.0250901
GMPS	ENSG00000163655.11	ENST00000496455.2	bta-miR-99a-5p	-0.378972	0.0247626	0.0457864
GMPS	ENSG00000163655.11	ENST00000496455.2	bta-miR-100	-0.420038	0.012	0.0250901
GMPS	ENSG00000163655.11	ENST00000496455.2	bta-miR-100	-0.378972	0.0247626	0.0457864
GMPS	ENSG00000163655.11	ENST00000496455.2	bta-miR-99b	-0.420038	0.012	0.0250901
GMPS	ENSG00000163655.11	ENST00000496455.2	bta-miR-99b	-0.378972	0.0247626	0.0457864
GNAI3	ENSG00000065135.7	ENST00000369851.4	bta-miR-96	-0.461525	0.00525901	0.0127328
GNAQ	ENSG00000156052.6	ENST00000286548.4	bta-miR-183	-0.419247	0.0121788	0.0253989
GNAQ	ENSG00000156052.6	ENST00000286548.4	bta-miR-183	-0.424262	0.0110827	0.0234944
GNE	ENSG00000159921.10	ENST00000396594.3	bta-miR-96	-0.431527	0.00964399	0.0209485
GNE	ENSG00000159921.10	ENST00000396594.3	bta-miR-96	-0.435924	0.00885275	0.0195223
GNG12	ENSG00000172380.5	ENST00000370982.3	bta-miR-409a	-0.469996	0.00438781	0.0109827
GNG12	ENSG00000172380.5	ENST00000370982.3	bta-miR-183	-0.469996	0.00438781	0.0109827
GNG12	ENSG00000172380.5	ENST00000370982.3	bta-miR-96	-0.469996	0.00438781	0.0109827
GNG5	ENSG00000174021.6	ENST00000370645.4	bta-let-7b	-0.45073	0.00658167	0.0153011
GNG5	ENSG00000174021.6	ENST00000370645.4	bta-let-7a-5p	-0.45073	0.00658167	0.0153011
GNG5	ENSG00000174021.6	ENST00000370645.4	bta-miR-183	-0.45073	0.00658167	0.0153011
GNPDA1	ENSG00000113552.11	ENST00000311337.6	bta-miR-30d	-0.418234	0.012411	0.0257982
GNPDA1	ENSG00000113552.11	ENST00000311337.6	bta-miR-30d	-0.511066	0.00170469	0.00510351
GNPTAB	ENSG00000111670.10	ENST00000299314.7	bta-let-7a-5p	-0.413745	0.0134852	0.0276317
GNPTAB	ENSG00000111670.10	ENST00000299314.7	bta-let-7b	-0.413745	0.0134852	0.0276317
GOLGA5	ENSG00000066455.8	ENST00000163416.2	bta-miR-2284b	-0.379481	0.0245537	0.0454639
GOLGA5	ENSG00000066455.8	ENST00000163416.2	bta-miR-2284b	-0.426275	0.010667	0.0227643
GOLGA7	ENSG00000147533.12	ENST00000405786.2	bta-miR-183	-0.465402	0.00484332	0.0119043
GOLT1B	ENSG00000111711.5	ENST00000540141.1	bta-let-7a-5p	-0.424493	0.0110345	0.0234101
GOLT1B	ENSG00000111711.5	ENST00000540141.1	bta-let-7b	-0.424493	0.0110345	0.0234101
[truncated: 4,476 more rows]

## Sheet: S1c_miRNA Brown pre.targ genes
Table S1c: Predicted target genes of brown module miRNAs
Gene ID	Gene Symbol	Transcript ID	Gene Tax ID	miRNA	Site Type	UTR_start	UTR end	context++ score	context++ score percentile	weighted context++ score	weighted context++ score percentile
ENSG00000090861.11	AARS	ENST00000261772.8	9913	bta-miR-32	3	328	335	-0.496	99	-0.496	99
ENSG00000115657.8	ABCB6	ENST00000265316.3	9913	bta-miR-29b	3	88	95	-0.478	98	-0.478	98
ENSG00000150967.13	ABCB9	ENST00000280560.8	9913	bta-let-7g	2	926	932	-0.476	97	-0.476	98
ENSG00000150967.13	ABCB9	ENST00000280560.8	9913	bta-let-7d	2	926	932	-0.455	96	-0.455	97
ENSG00000011198.3	ABHD5	ENST00000458276.2	9913	bta-miR-26b	3	913	920	-0.239	96	-0.149	92
ENSG00000138443.11	ABI2	ENST00000295851.5	9913	bta-miR-429	3	141	148	-0.293	97	-0.194	95
ENSG00000097007.13	ABL1	ENST00000318560.5	9913	bta-miR-30c	3	1890	1897	-0.317	95	-0.317	96
ENSG00000269449.1	AC002451.1	ENST00000601424.1	9913	bta-miR-30c	3	1464	1471	-0.491	99	-0.491	99
ENSG00000269636.1	AC010441.1	ENST00000600109.1	9913	bta-let-7d	3	432	439	-0.451	96	-0.451	97
ENSG00000228835.1	AC012123.1	ENST00000426194.1	9913	bta-miR-32	3	157	164	-0.434	98	-0.081	80
ENSG00000260415.3	AC068987.1	ENST00000599343.1	9913	bta-let-7g	3	1770	1777	-0.445	96	-0.445	97
ENSG00000260415.3	AC068987.1	ENST00000599343.1	9913	bta-let-7d	3	1770	1777	-0.447	96	-0.447	97
ENSG00000260415.3	AC068987.1	ENST00000599343.1	9913	bta-miR-107	2	1900	1906	-0.35	97	-0.35	98
ENSG00000107897.14	ACBD5	ENST00000396271.3	9913	bta-miR-26b	3	197	204	-0.259	96	-0.259	97
ENSG00000161533.7	ACOX1	ENST00000293217.5	9913	bta-miR-32	2	193	199	-0.356	96	-0.323	96
ENSG00000143727.11	ACP1	ENST00000272067.6	9913	bta-miR-429	2	1816	1822	-0.309	98	-0.002	43
ENSG00000155893.7	ACPL2	ENST00000286353.4	9913	bta-miR-29b	3	1287	1294	-0.581	99	-0.455	98
ENSG00000123983.9	ACSL3	ENST00000357430.3	9913	bta-miR-26b	3	54	61	-0.301	97	-0.301	98
ENSG00000123983.9	ACSL3	ENST00000357430.3	9913	bta-miR-429	2	418	424	-0.261	96	-0.216	96
ENSG00000159251.6	ACTC1	ENST00000290378.4	9913	bta-miR-30c	3	105	112	-0.57	99	-0.57	99
ENSG00000159251.6	ACTC1	ENST00000290378.4	9913	bta-miR-32	2	116	122	-0.43	98	-0.43	98
ENSG00000123612.11	ACVR1C	ENST00000243349.8	9913	bta-let-7g	3	100	107	-0.483	97	-0.483	98
ENSG00000123612.11	ACVR1C	ENST00000243349.8	9913	bta-let-7d	3	100	107	-0.501	97	-0.501	98
ENSG00000114739.9	ACVR2B	ENST00000352511.4	9913	bta-miR-107	3	411	418	-0.419	98	-0.269	96
ENSG00000196839.8	ADA	ENST00000372874.4	9913	bta-miR-29b	2	274	280	-0.415	97	-0.415	98
ENSG00000114948.8	ADAM23	ENST00000264377.3	9913	bta-miR-32	3	304	311	-0.466	98	-0.466	99
ENSG00000168615.7	ADAM9	ENST00000487273.2	9913	bta-miR-26b	3	1358	1365	-0.228	95	-0.002	29
ENSG00000142303.9	ADAMTS10	ENST00000595838.1	9913	bta-miR-29b	3	568	575	-0.507	98	-0.507	99
ENSG00000140470.9	ADAMTS17	ENST00000268070.4	9913	bta-miR-29b	3	2290	2297	-0.431	97	-0.431	98
ENSG00000136378.10	ADAMTS7	ENST00000388820.4	9913	bta-miR-29b	3	84	91	-0.421	97	-0.421	98
ENSG00000134917.9	ADAMTS8	ENST00000257359.6	9913	bta-let-7d	3	321	328	-0.568	98	-0.568	99
ENSG00000134917.9	ADAMTS8	ENST00000257359.6	9913	bta-let-7g	3	321	328	-0.558	98	-0.558	99
ENSG00000163638.9	ADAMTS9	ENST00000295903.4	9913	bta-miR-29b	3	578	585	-0.51	98	-0.509	99
ENSG00000138031.10	ADCY3	ENST00000260600.5	9913	bta-miR-32	3	544	551	-0.373	97	-0.373	97
ENSG00000141433.8	ADCYAP1	ENST00000579794.1	9913	bta-miR-107	3	2069	2076	-0.446	98	-0.055	70
ENSG00000148700.9	ADD3	ENST00000277900.8	9913	bta-miR-429	2	1970	1976	-0.31	98	-0.31	98
ENSG00000148926.5	ADM	ENST00000278175.5	9913	bta-miR-26b	3	401	408	-0.345	98	-0.345	99
ENSG00000148926.5	ADM	ENST00000278175.5	9913	bta-miR-32	2	433	439	-0.325	95	-0.325	97
ENSG00000101544.4	ADNP2	ENST00000262198.4	9913	bta-miR-107	2	124	130	-0.314	96	-0.314	97
ENSG00000043591.4	ADRB1	ENST00000369295.2	9913	bta-miR-32	3	1250	1257	-0.505	99	-0.505	99
ENSG00000169252.4	ADRB2	ENST00000305988.4	9913	bta-let-7d	3	287	294	-0.691	99	-0.649	99
ENSG00000169252.4	ADRB2	ENST00000305988.4	9913	bta-let-7g	3	287	294	-0.649	99	-0.61	99
ENSG00000188778.3	ADRB3	ENST00000345060.3	9913	bta-let-7g	3	475	482	-0.445	96	-0.445	97
ENSG00000188778.3	ADRB3	ENST00000345060.3	9913	bta-let-7d	3	475	482	-0.439	95	-0.439	97
ENSG00000173744.13	AGFG1	ENST00000310078.8	9913	bta-miR-107	3	276	283	-0.405	98	-0.405	98
ENSG00000173744.13	AGFG1	ENST00000310078.8	9913	bta-miR-429	2	327	333	-0.237	95	-0.237	97
ENSG00000092847.6	AGO1	ENST00000373204.4	9913	bta-miR-107	3	790	797	-0.329	97	-0.329	98
ENSG00000123908.7	AGO2	ENST00000220592.5	9913	bta-miR-429	3	880	887	-1.122	99	-0.12	90
ENSG00000123908.7	AGO2	ENST00000220592.5	9913	bta-miR-30c	2	3774	3780	-0.674	99	-0.082	68
ENSG00000123908.7	AGO2	ENST00000220592.5	9913	bta-let-7d	2	5487	5493	-0.802	99	-0.094	65
ENSG00000123908.7	AGO2	ENST00000220592.5	9913	bta-let-7g	2	5487	5493	-0.812	99	-0.095	66
ENSG00000123908.7	AGO2	ENST00000220592.5	9913	bta-let-7d	3	9375	9382	-1.376	99	-0.137	71
ENSG00000123908.7	AGO2	ENST00000220592.5	9913	bta-let-7g	3	9375	9382	-1.382	99	-0.138	72
ENSG00000123908.7	AGO2	ENST00000220592.5	9913	bta-miR-29b	1	9395	9401	-0.652	99	-0.08	71
ENSG00000123908.7	AGO2	ENST00000220592.5	9913	bta-miR-30c	1	10092	10098	-0.588	99	-0.073	66
ENSG00000123908.7	AGO2	ENST00000220592.5	9913	bta-miR-107	1	10317	10323	-0.55	99	-0.069	76
ENSG00000123908.7	AGO2	ENST00000220592.5	9913	bta-miR-107	3	10432	10439	-1.351	99	-0.136	88
ENSG00000123908.7	AGO2	ENST00000220592.5	9913	bta-let-7g	1	10564	10570	-0.579	99	-0.072	61
ENSG00000123908.7	AGO2	ENST00000220592.5	9913	bta-let-7d	1	10564	10570	-0.592	99	-0.074	60
ENSG00000123908.7	AGO2	ENST00000220592.5	9913	bta-miR-107	3	10588	10595	-1.445	99	-0.141	88
ENSG00000123908.7	AGO2	ENST00000220592.5	9913	bta-miR-107	2	10846	10852	-0.807	99	-0.094	82
ENSG00000123908.7	AGO2	ENST00000220592.5	9913	bta-miR-32	1	11228	11234	-0.536	99	-0.068	78
ENSG00000134698.10	AGO4	ENST00000373210.3	9913	bta-miR-107	2	826	832	-0.314	96	-0.314	97
ENSG00000180772.6	AGTR2	ENST00000371906.4	9913	bta-miR-29b	2	799	805	-0.397	96	-0.397	97
ENSG00000186063.8	AIDA	ENST00000340020.6	9913	bta-miR-32	2	241	247	-0.321	95	-0.321	96
ENSG00000129474.11	AJUBA	ENST00000262713.2	9913	bta-miR-107	3	1027	1034	-0.454	99	-0.071	76
ENSG00000004455.12	AK2	ENST00000467905.1	9913	bta-miR-107	2	874	880	-0.283	95	-0.282	97
ENSG00000147853.12	AK3	ENST00000381809.3	9913	bta-miR-29b	3	1302	1309	-0.559	99	-0.469	98
ENSG00000162433.10	AK4	ENST00000545314.1	9913	bta-miR-107	2	1013	1019	-0.327	97	-0.327	98
ENSG00000177596.1	AL355390.1	ENST00000325811.1	9913	bta-miR-26b	2	150	156	-0.268	97	-0.268	98
ENSG00000144233.5	AMMECR1L	ENST00000272647.5	9913	bta-miR-29b	3	2095	2102	-0.441	97	-0.441	98
ENSG00000114019.10	AMOTL2	ENST00000249883.5	9913	bta-miR-429	2	1621	1627	-0.237	95	-0.232	97
ENSG00000145020.10	AMT	ENST00000458307.2	9913	bta-let-7g	3	304	311	-0.45	96	-0.45	97
ENSG00000145020.10	AMT	ENST00000458307.2	9913	bta-let-7d	3	304	311	-0.476	97	-0.476	97
ENSG00000174606.8	ANGEL2	ENST00000535388.1	9913	bta-miR-429	3	1749	1756	-0.391	99	-0.05	78
ENSG00000164331.5	ANKRA2	ENST00000296785.3	9913	bta-miR-30c	2	65	71	-0.35	96	-0.35	97
ENSG00000164331.5	ANKRA2	ENST00000296785.3	9913	bta-miR-30c	3	420	427	-0.482	99	-0.419	98
ENSG00000198720.8	ANKRD13B	ENST00000394859.3	9913	bta-miR-29b	3	861	868	-0.516	98	-0.516	99
ENSG00000118454.8	ANKRD13C	ENST00000370944.4	9913	bta-miR-29b	3	676	683	-0.481	98	-0.182	85
ENSG00000148513.13	ANKRD30A	ENST00000602533.1	9913	bta-let-7d	3	168	175	-0.684	99	-0.684	99
ENSG00000148513.13	ANKRD30A	ENST00000602533.1	9913	bta-let-7g	3	168	175	-0.674	99	-0.674	99
ENSG00000154945.6	ANKRD40	ENST00000285243.6	9913	bta-miR-429	3	1738	1745	-0.315	98	-0.077	84
ENSG00000065413.12	ANKRD44	ENST00000282272.8	9913	bta-miR-32	3	2519	2526	-0.376	97	-0.35	97
ENSG00000185046.14	ANKS1B	ENST00000546960.1	9913	bta-miR-26b	3	1566	1573	-0.33	98	-0.33	99
ENSG00000011426.6	ANLN	ENST00000265748.2	9913	bta-miR-429	2	135	141	-0.241	96	-0.241	97
ENSG00000134343.8	ANO3	ENST00000256737.3	9913	bta-miR-107	2	2464	2470	-0.307	96	-0.307	97
ENSG00000134343.8	ANO3	ENST00000256737.3	9913	bta-miR-107	3	2704	2711	-0.398	98	-0.398	98
ENSG00000136938.8	ANP32B	ENST00000339399.4	9913	bta-miR-429	2	33	39	-0.276	97	-0.276	98
ENSG00000143401.10	ANP32E	ENST00000533654.1	9913	bta-miR-32	2	1876	1882	-0.322	95	-0.001	37
ENSG00000138660.7	AP1AR	ENST00000274000.5	9913	bta-miR-32	2	172	178	-0.395	97	-0.395	98
ENSG00000182287.9	AP1S2	ENST00000329235.2	9913	bta-miR-429	3	101	108	-0.379	99	-0.379	99
ENSG00000177879.10	AP3S1	ENST00000316788.7	9913	bta-miR-429	2	287	293	-0.249	96	-0.249	97
ENSG00000113108.13	APBB3	ENST00000358580.5	9913	bta-let-7d	3	576	583	-0.558	98	-0.557	99
ENSG00000113108.13	APBB3	ENST00000358580.5	9913	bta-let-7g	3	576	583	-0.556	98	-0.555	99
ENSG00000184831.9	APOO	ENST00000379226.4	9913	bta-miR-429	2	66	72	-0.289	97	-0.288	98
ENSG00000172901.15	AQPEP	ENST00000357872.4	9913	bta-let-7d	3	1124	1131	-0.427	95	-0.175	76
ENSG00000004059.6	ARF5	ENST00000000233.5	9913	bta-miR-29b	3	346	353	-0.402	96	-0.402	97
ENSG00000081181.3	ARG2	ENST00000261783.3	9913	bta-let-7d	3	712	719	-0.574	98	-0.485	98
ENSG00000081181.3	ARG2	ENST00000261783.3	9913	bta-let-7g	3	712	719	-0.572	99	-0.484	98
ENSG00000134884.9	ARGLU1	ENST00000400198.3	9913	bta-miR-429	2	577	583	-0.299	98	-0.298	98
ENSG00000088756.8	ARHGAP28	ENST00000419673.2	9913	bta-let-7g	3	2921	2928	-0.419	95	-0.295	91
ENSG00000236699.4	ARHGEF38	ENST00000420470.2	9913	bta-let-7d	3	46	53	-0.532	98	-0.532	98
ENSG00000236699.4	ARHGEF38	ENST00000420470.2	9913	bta-let-7g	3	46	53	-0.514	98	-0.514	98
ENSG00000049618.17	ARID1B	ENST00000346085.5	9913	bta-miR-29b	3	2817	2824	-0.359	95	-0.014	35
ENSG00000189079.11	ARID2	ENST00000457135.1	9913	bta-miR-107	3	134	141	-0.417	98	-0.417	99
ENSG00000179361.13	ARID3B	ENST00000346246.5	9913	bta-let-7d	2	2312	2318	-0.431	95	-0.431	96
ENSG00000179361.13	ARID3B	ENST00000346246.5	9913	bta-let-7g	2	2312	2318	-0.43	96	-0.43	97
ENSG00000054267.16	ARID4B	ENST00000349213.3	9913	bta-miR-429	2	677	683	-0.249	96	-0.249	97
ENSG00000166233.8	ARIH1	ENST00000379887.4	9913	bta-miR-429	2	612	618	-0.231	95	-0.142	91
ENSG00000177479.15	ARIH2	ENST00000356401.4	9913	bta-miR-107	3	66	73	-0.287	95	-0.287	97
ENSG00000268223.2	ARL14EPL	ENST00000601302.2	9913	bta-miR-429	2	627	633	-0.3	98	-0.138	91
ENSG00000122644.8	ARL4A	ENST00000396663.1	9913	bta-miR-30c	3	1107	1114	-0.421	98	-0.365	97
ENSG00000175906.4	ARL4D	ENST00000320033.4	9913	bta-let-7g	2	257	263	-0.426	95	-0.423	97
ENSG00000162980.12	ARL5A	ENST00000295087.8	9913	bta-miR-429	3	2203	2210	-0.284	97	-0.012	57
ENSG00000144746.6	ARL6IP5	ENST00000273258.3	9913	bta-miR-30c	3	558	565	-0.446	98	-0.417	98
ENSG00000143862.3	ARL8A	ENST00000272217.2	9913	bta-miR-107	3	132	139	-0.486	99	-0.394	98
ENSG00000104442.5	ARMC1	ENST00000276569.3	9913	bta-miR-32	2	73	79	-0.327	95	-0.327	97
ENSG00000104442.5	ARMC1	ENST00000276569.3	9913	bta-miR-107	3	125	132	-0.486	99	-0.486	99
ENSG00000114098.13	ARMC8	ENST00000469044.1	9913	bta-miR-107	3	287	294	-0.392	98	-0.392	98
ENSG00000111229.11	ARPC3	ENST00000228825.7	9913	bta-miR-26b	3	120	127	-0.366	99	-0.366	99
ENSG00000111229.11	ARPC3	ENST00000228825.7	9913	bta-miR-429	3	202	209	-0.415	99	-0.263	98
ENSG00000111229.11	ARPC3	ENST00000228825.7	9913	bta-miR-29b	2	213	219	-0.416	97	-0.247	91
ENSG00000128989.6	ARPP19	ENST00000566423.1	9913	bta-miR-26b	3	227	234	-0.363	99	-0.363	99
ENSG00000128989.6	ARPP19	ENST00000566423.1	9913	bta-let-7g	3	2210	2217	-0.554	98	-0.154	75
ENSG00000128989.6	ARPP19	ENST00000566423.1	9913	bta-let-7d	3	2210	2217	-0.572	98	-0.158	73
ENSG00000128989.6	ARPP19	ENST00000566423.1	9913	bta-miR-328	3	3736	3743	-0.553	99	-0.146	86
ENSG00000172995.12	ARPP21	ENST00000428373.1	9913	bta-miR-26b	2	1555	1561	-0.225	95	-0.225	96
ENSG00000113369.4	ARRDC3	ENST00000265138.3	9913	bta-miR-32	3	2457	2464	-0.423	98	-0.423	98
ENSG00000113369.4	ARRDC3	ENST00000265138.3	9913	bta-miR-29b	2	2533	2539	-0.398	96	-0.397	97
ENSG00000140450.7	ARRDC4	ENST00000268042.6	9913	bta-miR-32	3	1272	1279	-0.375	97	-0.375	97
ENSG00000156219.12	ART3	ENST00000341029.5	9913	bta-miR-26b	3	33	40	-0.45	99	-0.45	99
ENSG00000111875.7	ASF1A	ENST00000229595.5	9913	bta-miR-429	2	139	145	-0.367	99	-0.367	99
ENSG00000161944.12	ASGR2	ENST00000355035.5	9913	bta-miR-26b	3	230	237	-0.402	99	0	0
ENSG00000198363.11	ASPH	ENST00000356457.5	9913	bta-miR-32	3	1711	1718	-0.362	96	-0.005	45
ENSG00000106819.7	ASPN	ENST00000375543.1	9913	bta-miR-32	3	69	76	-0.447	98	-0.447	98
ENSG00000106819.7	ASPN	ENST00000375543.1	9913	bta-miR-26b	3	237	244	-0.3	97	-0.3	98
ENSG00000119778.10	ATAD2B	ENST00000238789.5	9913	bta-miR-29b	3	145	152	-0.613	99	-0.613	99
ENSG00000119778.10	ATAD2B	ENST00000238789.5	9913	bta-miR-29b	3	260	267	-0.529	99	-0.317	95
ENSG00000119778.10	ATAD2B	ENST00000238789.5	9913	bta-miR-29b	3	2998	3005	-0.379	96	-0.232	90
ENSG00000115966.12	ATF2	ENST00000487334.2	9913	bta-miR-26b	3	955	962	-0.295	97	-0.282	98
ENSG00000145782.8	ATG12	ENST00000500945.2	9913	bta-miR-30c	2	370	376	-0.324	95	-0.273	94
ENSG00000057663.8	ATG5	ENST00000360666.4	9913	bta-miR-30c	3	717	724	-0.477	99	-0.474	99
ENSG00000119787.9	ATL2	ENST00000378954.4	9913	bta-miR-429	3	478	485	-0.231	95	-0.227	96
ENSG00000166454.5	ATMIN	ENST00000299575.4	9913	bta-miR-429	3	70	77	-0.282	97	-0.282	98
ENSG00000133657.10	ATP13A3	ENST00000439040.1	9913	bta-miR-107	3	2527	2534	-0.302	96	-0.192	92
ENSG00000129244.4	ATP1B2	ENST00000250111.4	9913	bta-miR-107	3	1330	1337	-0.517	99	-0.066	74
ENSG00000101892.7	ATP1B4	ENST00000218008.3	9913	bta-miR-29b	3	2487	2494	-0.452	97	-0.001	17
ENSG00000124406.12	ATP8A1	ENST00000381668.5	9913	bta-miR-30c	3	2704	2711	-0.325	95	-0.325	97
ENSG00000123472.8	ATPAF1	ENST00000576409.1	9913	bta-let-7d	3	1952	1959	-0.459	96	-0.398	95
ENSG00000123472.8	ATPAF1	ENST00000576409.1	9913	bta-let-7g	3	1952	1959	-0.433	96	-0.376	95
ENSG00000066427.17	ATXN3	ENST00000545170.1	9913	bta-miR-32	3	270	277	-0.478	98	-0.478	99
ENSG00000087586.13	AURKA	ENST00000395907.1	9913	bta-miR-32	3	640	647	-0.44	98	-0.44	98
ENSG00000174684.6	B3GNT1	ENST00000311181.4	9913	bta-let-7d	3	249	256	-0.508	97	-0.502	98
ENSG00000174684.6	B3GNT1	ENST00000311181.4	9913	bta-let-7g	3	249	256	-0.498	97	-0.492	98
ENSG00000174684.6	B3GNT1	ENST00000311181.4	9913	bta-miR-429	3	345	352	-0.5	99	-0.387	99
ENSG00000156273.11	BACH1	ENST00000286800.3	9913	bta-let-7g	3	2196	2203	-0.414	95	-0.397	96
ENSG00000156273.11	BACH1	ENST00000286800.3	9913	bta-let-7d	3	2196	2203	-0.424	95	-0.406	96
ENSG00000166170.9	BAG5	ENST00000299204.4	9913	bta-miR-429	2	90	96	-0.295	97	-0.295	98
ENSG00000204463.8	BAG6	ENST00000375976.4	9913	bta-miR-429	2	51	57	-0.4	99	-0.4	99
ENSG00000030110.8	BAK1	ENST00000442998.2	9913	bta-miR-29b	3	391	398	-0.448	97	-0.448	98
ENSG00000176788.7	BASP1	ENST00000322611.3	9913	bta-miR-429	2	429	435	-0.239	95	-0.239	97
ENSG00000105552.10	BCAT2	ENST00000545387.2	9913	bta-miR-32	3	85	92	-0.614	99	-0.613	99
ENSG00000153094.17	BCL2L11	ENST00000393256.3	9913	bta-miR-32	2	2631	2637	-0.342	96	-0.29	95
ENSG00000153094.17	BCL2L11	ENST00000393256.3	9913	bta-miR-32	3	4053	4060	-0.445	98	-0.101	83
ENSG00000099968.13	BCL2L13	ENST00000355028.3	9913	bta-miR-107	2	1232	1238	-0.323	97	-0.323	97
ENSG00000176697.14	BDNF	ENST00000439476.2	9913	bta-miR-107	2	309	315	-0.368	97	-0.357	98
ENSG00000126581.8	BECN1	ENST00000438274.3	9913	bta-miR-30c	3	241	248	-0.447	98	-0.447	99
ENSG00000182492.11	BGN	ENST00000331595.4	9913	bta-miR-32	3	827	834	-0.543	99	-0.534	99
ENSG00000123095.5	BHLHE41	ENST00000242728.4	9913	bta-miR-429	2	499	505	-0.287	97	-0.257	97
ENSG00000108578.10	BLMH	ENST00000261714.6	9913	bta-miR-29b	2	772	778	-0.385	96	-0.385	97
ENSG00000196072.7	BLOC1S2	ENST00000441611.1	9913	bta-miR-26b	3	224	231	-0.476	99	-0.407	99
ENSG00000186222.3	BLOC1S4	ENST00000320776.3	9913	bta-miR-429	3	285	292	-0.563	99	-0.06	81
ENSG00000104081.9	BMF	ENST00000220446.4	9913	bta-miR-29b	3	1367	1374	-0.435	97	-0.333	96
ENSG00000104765.10	BNIP3L	ENST00000380629.2	9913	bta-miR-429	2	144	150	-0.27	97	-0.27	98
ENSG00000145919.6	BOD1	ENST00000311086.4	9913	bta-miR-26b	3	308	315	-0.338	98	-0.338	99
ENSG00000160058.14	BSDC1	ENST00000341071.7	9913	bta-miR-32	3	2688	2695	-0.399	97	-0.384	98
ENSG00000011114.10	BTBD7	ENST00000334746.5	9913	bta-miR-107	3	177	184	-0.33	97	-0.33	98
ENSG00000159388.5	BTG2	ENST00000290551.4	9913	bta-miR-32	3	1057	1064	-0.344	96	-0.341	97
ENSG00000159388.5	BTG2	ENST00000290551.4	9913	bta-miR-32	3	1360	1367	-0.333	95	-0.33	97
ENSG00000186265.5	BTLA	ENST00000334529.5	9913	bta-miR-429	3	1936	1943	-0.342	98	-0.001	38
ENSG00000112578.5	BYSL	ENST00000230340.4	9913	bta-miR-328	3	1741	1748	-0.334	96	-0.006	27
ENSG00000148655.10	C10orf11	ENST00000496424.2	9913	bta-miR-30c	2	1902	1908	-0.343	96	-0.343	97
ENSG00000171067.6	C11orf24	ENST00000304271.6	9913	bta-miR-32	2	97	103	-0.419	98	-0.418	98
ENSG00000150776.13	C11orf57	ENST00000532163.1	9913	bta-miR-29b	2	464	470	-0.375	95	-0.34	96
ENSG00000179476.3	C14orf28	ENST00000325192.3	9913	bta-let-7d	3	444	451	-0.48	97	-0.027	40
ENSG00000179476.3	C14orf28	ENST00000325192.3	9913	bta-let-7g	3	444	451	-0.478	97	-0.027	42
ENSG00000179476.3	C14orf28	ENST00000325192.3	9913	bta-let-7d	3	1628	1635	-0.473	96	-0.027	40
ENSG00000179476.3	C14orf28	ENST00000325192.3	9913	bta-let-7g	3	1628	1635	-0.471	97	-0.027	42
ENSG00000179476.3	C14orf28	ENST00000325192.3	9913	bta-let-7g	2	1713	1719	-0.501	97	-0.028	43
ENSG00000179476.3	C14orf28	ENST00000325192.3	9913	bta-let-7d	2	1713	1719	-0.469	96	-0.027	40
ENSG00000185716.7	C16orf52	ENST00000542527.2	9913	bta-miR-429	3	2620	2627	-0.363	99	-0.266	98
ENSG00000182831.7	C16orf72	ENST00000327827.7	9913	bta-miR-107	2	26	32	-0.343	97	-0.343	98
ENSG00000182831.7	C16orf72	ENST00000327827.7	9913	bta-miR-429	3	890	897	-0.256	96	-0.128	90
ENSG00000155330.5	C16orf87	ENST00000394806.2	9913	bta-miR-328	2	99	105	-0.407	98	-0.407	98
ENSG00000123144.6	C19orf43	ENST00000588213.1	9913	bta-miR-328	1	26	32	-0.344	96	-0.344	97
ENSG00000239887.3	C1orf226	ENST00000458626.2	9913	bta-miR-107	3	2215	2222	-0.315	96	-0.311	97
ENSG00000197183.8	C20orf112	ENST00000359676.5	9913	bta-miR-107	2	3067	3073	-0.268	95	-0.172	91
ENSG00000197183.8	C20orf112	ENST00000359676.5	9913	bta-miR-29b	2	3198	3204	-0.356	95	-0.14	81
ENSG00000101084.12	C20orf24	ENST00000373852.5	9913	bta-miR-26b	3	478	485	-0.481	99	-0.137	90
ENSG00000154642.6	C21orf91	ENST00000400558.3	9913	bta-miR-32	3	1875	1882	-0.343	96	-0.293	96
ENSG00000183186.6	C2CD4C	ENST00000332235.6	9913	bta-miR-32	3	1293	1300	-0.555	99	-0.267	95
ENSG00000111731.8	C2CD5	ENST00000333957.4	9913	bta-miR-107	3	907	914	-0.458	99	-0.458	99
ENSG00000135974.5	C2orf49	ENST00000258457.2	9913	bta-miR-429	2	68	74	-0.284	97	-0.164	93
ENSG00000178074.5	C2orf69	ENST00000319974.5	9913	bta-miR-32	3	151	158	-0.343	96	-0.343	97
ENSG00000187699.6	C2orf88	ENST00000340623.4	9913	bta-miR-29b	3	46	53	-0.679	99	-0.679	99
ENSG00000164074.10	C4orf29	ENST00000388795.5	9913	bta-miR-29b	2	1922	1928	-0.446	97	-0.108	76
ENSG00000174749.5	C4orf32	ENST00000309733.5	9913	bta-miR-29b	3	672	679	-0.724	99	-0.27	92
ENSG00000174749.5	C4orf32	ENST00000309733.5	9913	bta-miR-429	3	976	983	-0.44	99	-0.174	94
ENSG00000174749.5	C4orf32	ENST00000309733.5	9913	bta-miR-429	2	4540	4546	-0.262	96	-0.004	46
ENSG00000113583.6	C5orf15	ENST00000231512.3	9913	bta-miR-29b	2	127	133	-0.426	97	-0.426	98
ENSG00000146476.6	C6orf211	ENST00000367294.3	9913	bta-miR-107	3	307	314	-0.565	99	-0.054	69
ENSG00000154079.5	C6orf57	ENST00000370474.3	9913	bta-miR-107	2	146	152	-0.483	99	-0.005	30
ENSG00000112308.8	C6orf62	ENST00000378119.4	9913	bta-miR-429	2	378	384	-0.222	95	-0.112	89
ENSG00000112308.8	C6orf62	ENST00000378119.4	9913	bta-miR-32	2	998	1004	-0.345	96	-0.011	55
ENSG00000164603.7	C7orf60	ENST00000297145.4	9913	bta-miR-29b	3	1991	1998	-0.432	97	-0.196	87
ENSG00000243317.3	C7orf73	ENST00000507606.1	9913	bta-miR-29b	2	242	248	-0.473	98	-0.473	98
ENSG00000270024.1	C8orf44-SGK3	ENST00000519289.1	9913	bta-miR-32	3	1499	1506	-0.601	99	-0.33	97
ENSG00000241852.5	C8orf58	ENST00000289989.5	9913	bta-let-7g	3	763	770	-0.514	98	-0.514	98
ENSG00000241852.5	C8orf58	ENST00000289989.5	9913	bta-let-7d	3	763	770	-0.556	98	-0.556	99
ENSG00000147894.10	C9orf72	ENST00000380003.3	9913	bta-miR-30c	3	230	237	-0.337	96	-0.337	97
ENSG00000164879.6	CA3	ENST00000285381.2	9913	bta-miR-328	2	672	678	-0.291	95	-0.291	96
ENSG00000135932.6	CAB39	ENST00000258418.5	9913	bta-miR-107	3	1299	1306	-0.576	99	-0.319	97
ENSG00000153956.11	CACNA2D1	ENST00000356860.3	9913	bta-miR-107	3	195	202	-0.349	97	-0.349	98
ENSG00000151893.10	CACUL1	ENST00000369151.3	9913	bta-miR-429	2	466	472	-0.369	99	-0.369	99
ENSG00000004948.9	CALCR	ENST00000359558.2	9913	bta-miR-30c	3	1606	1613	-0.328	95	-0.328	97
ENSG00000160014.12	CALM3	ENST00000291295.9	9913	bta-miR-29b	3	803	810	-0.37	95	-0.233	90
ENSG00000070808.11	CAMK2A	ENST00000348628.6	9913	bta-miR-32	3	3089	3096	-0.412	98	-0.412	98
ENSG00000162545.5	CAMK2N1	ENST00000375078.3	9913	bta-miR-30c	3	434	441	-0.551	99	-0.549	99
ENSG00000111530.8	CAND1	ENST00000545606.1	9913	bta-miR-32	2	670	676	-0.36	96	-0.171	90
ENSG00000171302.12	CANT1	ENST00000392446.5	9913	bta-let-7d	3	1161	1168	-0.466	96	-0.425	96
ENSG00000171302.12	CANT1	ENST00000392446.5	9913	bta-let-7g	3	1161	1168	-0.448	96	-0.409	96
ENSG00000116489.8	CAPZA1	ENST00000263168.3	9913	bta-miR-107	3	422	429	-0.296	96	-0.296	97
ENSG00000116489.8	CAPZA1	ENST00000263168.3	9913	bta-miR-30c	3	1164	1171	-0.39	97	-0.39	98
ENSG00000198898.8	CAPZA2	ENST00000361183.3	9913	bta-miR-107	2	442	448	-0.375	98	-0.368	98
ENSG00000142453.7	CARM1	ENST00000327064.4	9913	bta-miR-107	2	439	445	-0.267	95	-0.26	96
ENSG00000127995.12	CASD1	ENST00000297273.4	9913	bta-miR-32	2	482	488	-0.357	96	-0.292	95
ENSG00000147044.16	CASK	ENST00000421587.2	9913	bta-miR-107	2	335	341	-0.275	95	-0.27	96
ENSG00000204403.5	CASP12	ENST00000447913.1	9913	bta-let-7g	2	95	101	-0.538	98	-0.537	99
ENSG00000204403.5	CASP12	ENST00000447913.1	9913	bta-let-7d	2	95	101	-0.506	97	-0.505	98
ENSG00000164305.13	CASP3	ENST00000393585.2	9913	bta-let-7d	3	318	325	-0.477	97	-0.477	97
ENSG00000164305.13	CASP3	ENST00000393585.2	9913	bta-let-7g	3	318	325	-0.459	96	-0.459	97
ENSG00000137757.6	CASP5	ENST00000393139.2	9913	bta-let-7g	2	673	679	-0.439	96	-0.439	97
ENSG00000121691.4	CAT	ENST00000241052.4	9913	bta-miR-30c	3	345	352	-0.376	97	-0.376	98
ENSG00000105971.10	CAV2	ENST00000222693.4	9913	bta-miR-29b	3	943	950	-0.623	99	-0.447	98
ENSG00000094916.9	CBX5	ENST00000209875.4	9913	bta-let-7g	3	4637	4644	-0.469	97	-0.099	67
ENSG00000094916.9	CBX5	ENST00000209875.4	9913	bta-let-7d	3	4637	4644	-0.479	97	-0.1	66
ENSG00000137944.12	CCBL2	ENST00000370485.2	9913	bta-miR-26b	3	710	717	-0.313	98	-0.313	98
ENSG00000159873.5	CCDC117	ENST00000249064.4	9913	bta-miR-30c	3	704	711	-0.334	95	-0.295	95
ENSG00000166960.12	CCDC178	ENST00000581852.1	9913	bta-miR-107	2	193	199	-0.341	97	-0.341	98
ENSG00000166960.12	CCDC178	ENST00000581852.1	9913	bta-miR-30c	2	465	471	-0.317	95	-0.317	96
ENSG00000024862.12	CCDC28A	ENST00000332797.6	9913	bta-miR-26b	3	268	275	-0.326	98	-0.326	98
ENSG00000180329.9	CCDC43	ENST00000457422.2	9913	bta-miR-30c	3	271	278	-0.336	96	-0.336	97
ENSG00000006075.11	CCL3	ENST00000225245.5	9913	bta-let-7g	2	94	100	-0.414	95	-0.414	96
ENSG00000205021.9	CCL3L1	ENST00000422211.2	9913	bta-let-7g	2	92	98	-0.418	95	-0.418	96
ENSG00000256515.3	CCL3L3	ENST00000378354.4	9913	bta-let-7g	2	94	100	-0.416	95	-0.416	96
ENSG00000108688.7	CCL7	ENST00000378569.2	9913	bta-let-7d	3	267	274	-0.716	99	-0.716	99
ENSG00000108688.7	CCL7	ENST00000378569.2	9913	bta-let-7g	3	267	274	-0.698	99	-0.698	99
ENSG00000112237.8	CCNC	ENST00000520371.1	9913	bta-miR-32	3	697	704	-0.367	96	-0.354	97
ENSG00000175305.12	CCNE2	ENST00000520509.1	9913	bta-miR-30c	3	217	224	-0.352	96	-0.352	97
ENSG00000175305.12	CCNE2	ENST00000520509.1	9913	bta-miR-30c	3	476	483	-0.357	96	-0.336	97
ENSG00000162063.8	CCNF	ENST00000397066.4	9913	bta-let-7g	3	1308	1315	-0.477	97	-0.465	97
ENSG00000162063.8	CCNF	ENST00000397066.4	9913	bta-let-7d	3	1308	1315	-0.479	97	-0.467	97
ENSG00000107443.11	CCNJ	ENST00000265992.5	9913	bta-miR-429	3	438	445	-0.285	97	-0.285	98
ENSG00000107443.11	CCNJ	ENST00000265992.5	9913	bta-let-7d	3	1981	1988	-0.553	98	-0.553	99
ENSG00000107443.11	CCNJ	ENST00000265992.5	9913	bta-let-7g	3	1981	1988	-0.551	98	-0.551	99
ENSG00000107443.11	CCNJ	ENST00000265992.5	9913	bta-miR-29b	3	2571	2578	-0.463	98	-0.463	98
ENSG00000090061.13	CCNK	ENST00000389879.5	9913	bta-miR-30c	3	567	574	-0.427	98	-0.254	93
ENSG00000221978.7	CCNL2	ENST00000408952.5	9913	bta-miR-29b	3	248	255	-0.53	99	-0.528	99
ENSG00000082258.8	CCNT2	ENST00000295238.6	9913	bta-miR-29b	3	2339	2346	-0.454	98	-0.308	95
ENSG00000163249.5	CCNYL1	ENST00000295414.3	9913	bta-miR-429	3	402	409	-0.263	96	-0.263	98
ENSG00000126353.3	CCR7	ENST00000246657.2	9913	bta-let-7d	3	166	173	-0.478	97	-0.478	98
ENSG00000126353.3	CCR7	ENST00000246657.2	9913	bta-let-7g	3	166	173	-0.452	96	-0.452	97
ENSG00000154429.6	CCSAP	ENST00000366687.1	9913	bta-let-7d	3	167	174	-0.425	95	-0.425	96
ENSG00000154429.6	CCSAP	ENST00000366687.1	9913	bta-miR-29b	3	2799	2806	-0.484	98	-0.443	98
ENSG00000107771.11	CCSER2	ENST00000224756.8	9913	bta-miR-32	3	3524	3531	-0.307	95	-0.027	65
ENSG00000146731.6	CCT6A	ENST00000275603.4	9913	bta-miR-429	2	174	180	-0.419	99	-0.414	99
ENSG00000163606.6	CD200R1	ENST00000471858.1	9913	bta-let-7d	3	535	542	-0.419	95	-0.419	96
ENSG00000163606.6	CD200R1	ENST00000471858.1	9913	bta-let-7g	3	535	542	-0.417	95	-0.417	96
ENSG00000103855.13	CD276	ENST00000318443.5	9913	bta-miR-29b	3	1162	1169	-0.363	95	-0.35	96
ENSG00000110848.4	CD69	ENST00000228434.3	9913	bta-miR-32	3	785	792	-0.534	99	-0.534	99
ENSG00000110848.4	CD69	ENST00000228434.3	9913	bta-miR-32	3	902	909	-0.491	99	-0.491	99
ENSG00000110848.4	CD69	ENST00000228434.3	9913	bta-miR-32	3	932	939	-0.57	99	-0.57	99
ENSG00000004897.7	CDC27	ENST00000066544.3	9913	bta-miR-32	3	169	176	-0.313	95	-0.312	96
ENSG00000099804.4	CDC34	ENST00000215574.4	9913	bta-let-7g	1	32	38	-0.441	96	-0.359	94
ENSG00000099804.4	CDC34	ENST00000215574.4	9913	bta-let-7d	1	32	38	-0.418	95	-0.34	93
ENSG00000106993.7	CDC37L1	ENST00000381854.3	9913	bta-miR-30c	3	329	336	-0.402	97	-0.402	98
ENSG00000097046.8	CDC7	ENST00000234626.6	9913	bta-miR-29b	2	622	628	-0.363	95	-0.342	96
ENSG00000164649.15	CDCA7L	ENST00000356195.5	9913	bta-miR-32	2	393	399	-0.391	97	-0.391	98
ENSG00000140937.9	CDH11	ENST00000394156.3	9913	bta-miR-429	2	1196	1202	-0.233	95	-0.233	97
ENSG00000101542.5	CDH20	ENST00000262717.4	9913	bta-miR-429	3	928	935	-0.34	98	-0.34	99
ENSG00000058091.12	CDK14	ENST00000380050.3	9913	bta-miR-107	3	2921	2928	-0.335	97	-0.322	97
ENSG00000059758.3	CDK17	ENST00000543119.2	9913	bta-miR-429	3	1887	1894	-0.298	98	-0.289	98
ENSG00000111328.2	CDK2AP1	ENST00000261692.2	9913	bta-miR-26b	2	708	714	-0.265	97	-0.262	98
ENSG00000176749.4	CDK5R1	ENST00000313401.3	9913	bta-miR-107	2	2122	2128	-0.293	96	-0.29	97
ENSG00000176749.4	CDK5R1	ENST00000313401.3	9913	bta-miR-32	2	2542	2548	-0.342	96	-0.338	97
ENSG00000138769.6	CDKL2	ENST00000429927.2	9913	bta-miR-107	2	24	30	-0.27	95	-0.27	96
ENSG00000124762.9	CDKN1A	ENST00000244741.5	9913	bta-let-7g	3	1082	1089	-0.444	96	-0.432	97
ENSG00000124762.9	CDKN1A	ENST00000244741.5	9913	bta-let-7d	3	1082	1089	-0.462	96	-0.449	97
ENSG00000111276.6	CDKN1B	ENST00000228872.4	9913	bta-miR-32	2	210	216	-0.36	96	-0.36	97
ENSG00000111276.6	CDKN1B	ENST00000228872.4	9913	bta-miR-429	2	1015	1021	-0.336	98	-0.323	99
ENSG00000129757.8	CDKN1C	ENST00000414822.3	9913	bta-miR-32	2	149	155	-0.387	97	-0.387	98
ENSG00000109089.7	CDR2L	ENST00000337231.5	9913	bta-miR-429	2	1626	1632	-0.233	95	-0.194	95
ENSG00000091527.11	CDV3	ENST00000420115.2	9913	bta-let-7d	3	1172	1179	-0.456	96	-0.34	93
ENSG00000091527.11	CDV3	ENST00000420115.2	9913	bta-let-7g	3	1172	1179	-0.446	96	-0.333	93
ENSG00000131264.3	CDX4	ENST00000373514.2	9913	bta-miR-429	2	108	114	-0.238	95	-0.238	97
ENSG00000221869.4	CEBPD	ENST00000408965.3	9913	bta-miR-429	2	238	244	-0.283	97	-0.283	98
ENSG00000159409.10	CELF3	ENST00000290585.4	9913	bta-miR-30c	3	624	631	-0.315	95	-0.314	96
ENSG00000138092.6	CENPO	ENST00000380834.2	9913	bta-miR-328	2	147	153	-0.302	95	-0.302	96
ENSG00000174799.6	CEP135	ENST00000257287.4	9913	bta-let-7g	2	102	108	-0.418	95	-0.418	96
ENSG00000106477.14	CEP41	ENST00000223208.5	9913	bta-miR-429	3	909	916	-0.292	97	-0.28	98
ENSG00000106477.14	CEP41	ENST00000223208.5	9913	bta-miR-32	2	934	940	-0.319	95	-0.306	96
ENSG00000165410.10	CFL2	ENST00000341223.3	9913	bta-miR-429	3	371	378	-0.428	99	-0.428	99
ENSG00000128965.7	CHAC1	ENST00000446533.3	9913	bta-miR-26b	3	182	189	-0.33	98	-0.33	99
ENSG00000167670.11	CHAF1A	ENST00000301280.5	9913	bta-miR-26b	3	56	63	-0.338	98	-0.338	99
ENSG00000250479.4	CHCHD10	ENST00000520222.1	9913	bta-miR-32	2	192	198	-0.451	98	-0.449	98
ENSG00000153922.6	CHD1	ENST00000284049.3	9913	bta-miR-107	3	186	193	-0.471	99	-0.471	99
ENSG00000072609.13	CHFR	ENST00000315585.7	9913	bta-miR-26b	3	676	683	-0.316	98	-0.054	73
ENSG00000109220.6	CHIC2	ENST00000263921.3	9913	bta-miR-29b	2	59	65	-0.391	96	-0.391	97
ENSG00000109220.6	CHIC2	ENST00000263921.3	9913	bta-miR-30c	3	533	540	-0.341	96	-0.002	18
ENSG00000083937.4	CHMP2B	ENST00000263780.4	9913	bta-miR-30c	3	1498	1505	-0.319	95	-0.13	78
ENSG00000086065.9	CHMP5	ENST00000419016.2	9913	bta-miR-429	3	585	592	-0.254	96	-0.025	68
ENSG00000147457.9	CHMP7	ENST00000313219.7	9913	bta-miR-32	3	951	958	-0.31	95	-0.224	93
ENSG00000110172.7	CHORDC1	ENST00000320585.6	9913	bta-miR-26b	3	231	238	-0.298	97	-0.298	98
ENSG00000110172.7	CHORDC1	ENST00000320585.6	9913	bta-miR-26b	3	418	425	-0.314	98	-0.314	98
ENSG00000166869.2	CHP2	ENST00000300113.2	9913	bta-miR-328	3	110	117	-0.617	99	-0.617	99
ENSG00000166664.9	CHRFAM7A	ENST00000397827.3	9913	bta-let-7d	3	2186	2193	-0.45	96	-0.001	15
ENSG00000166664.9	CHRFAM7A	ENST00000397827.3	9913	bta-let-7g	3	2186	2193	-0.44	96	-0.001	16
ENSG00000175344.12	CHRNA7	ENST00000306901.3	9913	bta-let-7d	3	2223	2230	-0.425	95	-0.425	96
ENSG00000175344.12	CHRNA7	ENST00000306901.3	9913	bta-let-7g	3	2223	2230	-0.415	95	-0.415	96
ENSG00000175264.3	CHST1	ENST00000308064.2	9913	bta-miR-30c	3	280	287	-0.367	97	-0.367	97
ENSG00000175264.3	CHST1	ENST00000308064.2	9913	bta-miR-32	3	863	870	-0.423	98	-0.001	36
ENSG00000175040.4	CHST2	ENST00000309575.3	9913	bta-miR-30c	3	348	355	-0.395	97	-0.312	96
ENSG00000147119.3	CHST7	ENST00000276055.3	9913	bta-miR-32	2	232	238	-0.323	95	-0.323	96
ENSG00000168802.8	CHTF8	ENST00000448552.2	9913	bta-miR-328	3	971	978	-0.345	96	-0.345	97
ENSG00000079432.3	CIC	ENST00000575354.2	9913	bta-miR-32	3	564	571	-0.4	97	-0.4	98
ENSG00000138615.4	CILP	ENST00000261883.4	9913	bta-miR-26b	3	466	473	-0.228	95	-0.228	97
ENSG00000164442.8	CITED2	ENST00000367651.2	9913	bta-miR-429	2	776	782	-0.29	97	-0.236	97
ENSG00000136026.9	CKAP4	ENST00000378026.4	9913	bta-miR-429	2	1102	1108	-0.289	97	-0.007	50
ENSG00000217555.8	CKLF	ENST00000264001.4	9913	bta-miR-429	1	28	34	-0.269	97	-0.269	98
ENSG00000123975.4	CKS2	ENST00000314355.6	9913	bta-miR-26b	3	72	79	-0.596	99	-0.596	99
ENSG00000074054.13	CLASP1	ENST00000409078.3	9913	bta-miR-429	2	132	138	-0.297	97	-0.297	98
ENSG00000163347.5	CLDN1	ENST00000295522.3	9913	bta-miR-29b	3	1482	1489	-0.443	97	-0.075	70
ENSG00000013297.6	CLDN11	ENST00000064724.3	9913	bta-miR-32	3	971	978	-0.557	99	-0.555	99
ENSG00000169504.10	CLIC4	ENST00000374379.4	9913	bta-miR-429	3	183	190	-0.412	99	-0.412	99
ENSG00000169504.10	CLIC4	ENST00000374379.4	9913	bta-miR-26b	3	3215	3222	-0.274	97	-0.005	35
ENSG00000130779.15	CLIP1	ENST00000361654.4	9913	bta-miR-429	3	1400	1407	-0.224	95	-0.131	90
ENSG00000172409.5	CLP1	ENST00000533682.1	9913	bta-let-7d	2	134	140	-0.418	95	-0.418	96
ENSG00000205423.7	CNEP1R1	ENST00000458059.3	9913	bta-miR-32	3	126	133	-0.549	99	-0.549	99
ENSG00000205423.7	CNEP1R1	ENST00000458059.3	9913	bta-miR-429	3	203	210	-0.349	98	-0.349	99
ENSG00000100528.7	CNIH1	ENST00000395573.4	9913	bta-miR-32	3	852	859	-0.522	99	-0.04	71
ENSG00000153721.13	CNKSR3	ENST00000607772.1	9913	bta-miR-429	3	86	93	-0.27	97	-0.27	98
ENSG00000117519.11	CNN3	ENST00000370206.4	9913	bta-miR-429	2	474	480	-0.246	96	-0.245	97
ENSG00000122756.10	CNTFR	ENST00000351266.4	9913	bta-miR-429	2	518	524	-0.281	97	-0.281	98
ENSG00000144619.10	CNTN4	ENST00000427331.1	9913	bta-miR-429	2	1508	1514	-0.222	95	-0.203	95
ENSG00000119397.12	CNTRL	ENST00000373850.1	9913	bta-let-7d	3	43	50	-0.513	97	-0.513	98
ENSG00000119397.12	CNTRL	ENST00000373850.1	9913	bta-let-7g	3	43	50	-0.503	97	-0.503	98
ENSG00000082438.11	COBLL1	ENST00000375458.2	9913	bta-miR-107	2	216	222	-0.308	96	-0.263	96
ENSG00000121058.4	COIL	ENST00000240316.4	9913	bta-let-7g	3	134	141	-0.636	99	-0.636	99
ENSG00000121058.4	COIL	ENST00000240316.4	9913	bta-let-7d	3	134	141	-0.646	99	-0.646	99
ENSG00000123500.5	COL10A1	ENST00000243222.4	9913	bta-miR-26b	3	391	398	-0.249	96	-0.249	97
ENSG00000060718.14	COL11A1	ENST00000370096.3	9913	bta-miR-29b	2	275	281	-0.474	98	-0.474	98
ENSG00000060718.14	COL11A1	ENST00000370096.3	9913	bta-miR-29b	2	329	335	-0.388	96	-0.388	97
ENSG00000197467.9	COL13A1	ENST00000398974.3	9913	bta-miR-30c	3	168	175	-0.416	98	-0.416	98
ENSG00000204291.6	COL15A1	ENST00000375001.3	9913	bta-miR-29b	3	201	208	-0.506	98	-0.457	98
ENSG00000108821.9	COL1A1	ENST00000225964.5	9913	bta-miR-29b	1	880	886	-0.579	99	-0.575	99
ENSG00000108821.9	COL1A1	ENST00000225964.5	9913	bta-miR-29b	1	925	931	-0.475	98	-0.472	98
ENSG00000108821.9	COL1A1	ENST00000225964.5	9913	bta-miR-29b	1	1041	1047	-0.637	99	-0.632	99
ENSG00000164692.13	COL1A2	ENST00000297268.6	9913	bta-miR-32	3	160	167	-0.342	96	-0.334	97
ENSG00000164692.13	COL1A2	ENST00000297268.6	9913	bta-let-7d	3	382	389	-0.511	97	-0.437	97
ENSG00000164692.13	COL1A2	ENST00000297268.6	9913	bta-let-7g	3	382	389	-0.501	97	-0.429	97
ENSG00000164692.13	COL1A2	ENST00000297268.6	9913	bta-miR-29b	1	478	484	-0.486	98	-0.416	98
ENSG00000164692.13	COL1A2	ENST00000297268.6	9913	bta-miR-29b	3	519	526	-0.781	99	-0.658	99
ENSG00000188517.10	COL25A1	ENST00000399132.1	9913	bta-miR-29b	3	2999	3006	-0.522	98	-0.016	37
ENSG00000139219.13	COL2A1	ENST00000380518.3	9913	bta-miR-29b	3	355	362	-0.753	99	-0.736	99
ENSG00000168542.8	COL3A1	ENST00000304636.3	9913	bta-miR-29b	3	231	238	-1.108	99	-1.021	99
ENSG00000168542.8	COL3A1	ENST00000304636.3	9913	bta-let-7g	3	392	399	-0.428	95	-0.148	74
ENSG00000168542.8	COL3A1	ENST00000304636.3	9913	bta-let-7d	3	392	399	-0.446	96	-0.154	73
ENSG00000168542.8	COL3A1	ENST00000304636.3	9913	bta-miR-29b	3	648	655	-0.858	99	-0.269	92
ENSG00000187498.10	COL4A1	ENST00000375820.4	9913	bta-miR-29b	3	29	36	-0.424	97	-0.424	98
ENSG00000081052.10	COL4A4	ENST00000396625.3	9913	bta-miR-29b	2	4106	4112	-0.361	95	-0.323	95
ENSG00000188153.8	COL4A5	ENST00000361603.2	9913	bta-miR-29b	3	105	112	-0.368	95	-0.365	97
ENSG00000188153.8	COL4A5	ENST00000361603.2	9913	bta-miR-29b	3	384	391	-0.483	98	-0.463	98
ENSG00000204262.7	COL5A2	ENST00000374866.3	9913	bta-miR-29b	3	1159	1166	-0.58	99	-0.391	97
ENSG00000142173.10	COL6A2	ENST00000300527.4	9913	bta-miR-29b	3	44	51	-0.4	96	-0.4	97
ENSG00000163359.11	COL6A3	ENST00000295550.4	9913	bta-miR-29b	3	163	170	-0.399	96	-0.399	97
ENSG00000144810.11	COL8A1	ENST00000261037.3	9913	bta-miR-29b	3	2235	2242	-0.387	96	-0.34	96
ENSG00000112280.11	COL9A1	ENST00000357250.6	9913	bta-miR-29b	3	115	122	-0.47	98	-0.47	98
ENSG00000092758.11	COL9A3	ENST00000343916.3	9913	bta-miR-30c	3	275	282	-0.351	96	-0.351	97
ENSG00000092758.11	COL9A3	ENST00000343916.3	9913	bta-miR-429	2	459	465	-0.228	95	-0.009	54
ENSG00000169019.9	COMMD8	ENST00000381571.4	9913	bta-miR-26b	3	339	346	-0.405	99	-0.391	99
ENSG00000166200.10	COPS2	ENST00000388901.5	9913	bta-miR-107	1	450	456	-0.268	95	-0.266	96
ENSG00000198612.6	COPS8	ENST00000354371.2	9913	bta-miR-429	3	235	242	-0.461	99	-0.004	46
ENSG00000132423.6	COQ3	ENST00000254759.3	9913	bta-miR-30c	3	42	49	-0.472	99	-0.472	99
ENSG00000103647.8	CORO2B	ENST00000261861.5	9913	bta-miR-107	2	1779	1785	-0.313	96	-0.313	97
ENSG00000006695.6	COX10	ENST00000261643.3	9913	bta-miR-29b	2	113	119	-0.363	95	-0.304	94
ENSG00000178741.7	COX5A	ENST00000322347.6	9913	bta-miR-26b	2	40	46	-0.262	96	-0.262	98
ENSG00000128510.6	CPA4	ENST00000445470.2	9913	bta-let-7g	3	307	314	-0.505	98	-0.505	98
ENSG00000128510.6	CPA4	ENST00000445470.2	9913	bta-let-7d	3	307	314	-0.539	98	-0.539	98
ENSG00000214575.5	CPEB1	ENST00000450751.2	9913	bta-let-7d	3	1221	1228	-0.503	97	-0.503	98
ENSG00000214575.5	CPEB1	ENST00000450751.2	9913	bta-let-7g	3	1221	1228	-0.485	97	-0.485	98
ENSG00000107864.10	CPEB3	ENST00000412050.4	9913	bta-miR-107	3	667	674	-0.428	98	-0.428	99
ENSG00000107864.10	CPEB3	ENST00000412050.4	9913	bta-miR-32	2	1171	1177	-0.307	95	-0.307	96
ENSG00000113742.8	CPEB4	ENST00000265085.5	9913	bta-miR-32	3	3389	3396	-0.311	95	-0.308	96
ENSG00000166569.4	CPLX4	ENST00000587244.1	9913	bta-miR-107	2	738	744	-0.273	95	-0.273	96
ENSG00000139117.9	CPNE8	ENST00000331366.5	9913	bta-miR-30c	3	378	385	-0.365	96	-0.365	97
ENSG00000149532.11	CPSF7	ENST00000340437.4	9913	bta-miR-29b	2	285	291	-0.358	95	-0.358	96
ENSG00000169509.5	CRCT1	ENST00000368790.3	9913	bta-let-7g	2	304	310	-0.583	99	-0.583	99
ENSG00000169509.5	CRCT1	ENST00000368790.3	9913	bta-let-7d	2	304	310	-0.562	98	-0.562	99
ENSG00000137504.9	CREBZF	ENST00000398294.2	9913	bta-miR-26b	3	872	879	-0.281	97	-0.28	98
ENSG00000121005.4	CRISPLD1	ENST00000262207.4	9913	bta-miR-29b	2	304	310	-0.454	98	-0.454	98
ENSG00000099942.8	CRKL	ENST00000354336.3	9913	bta-miR-429	3	861	868	-0.536	99	-0.532	99
ENSG00000170275.10	CRTAP	ENST00000320954.6	9913	bta-miR-429	3	356	363	-0.447	99	-0.447	99
ENSG00000113712.12	CSNK1A1	ENST00000261798.5	9913	bta-miR-30c	3	831	838	-0.341	96	-0.279	95
ENSG00000133275.11	CSNK1G2	ENST00000255641.8	9913	bta-miR-107	3	441	448	-0.394	98	-0.394	98
ENSG00000101811.9	CSTF2	ENST00000415585.2	9913	bta-miR-26b	1	191	197	-0.228	95	-0.228	97
ENSG00000265303.1	CTD-2510F5.6	ENST00000577660.1	9913	bta-miR-429	2	126	132	-0.346	98	-0.346	99
ENSG00000116761.7	CTH	ENST00000411986.2	9913	bta-miR-30c	3	310	317	-0.38	97	-0.069	64
ENSG00000178585.10	CTNNBIP1	ENST00000377263.1	9913	bta-miR-29b	2	336	342	-0.361	95	-0.256	92
ENSG00000154639.14	CXADR	ENST00000400169.1	9913	bta-miR-29b	1	584	590	-0.36	95	-0.11	77
ENSG00000173681.12	CXorf23	ENST00000379687.3	9913	bta-miR-107	3	136	143	-0.5	99	-0.5	99
ENSG00000173681.12	CXorf23	ENST00000379687.3	9913	bta-miR-429	2	177	183	-0.321	98	-0.321	99
ENSG00000019186.5	CYP24A1	ENST00000216862.3	9913	bta-miR-30c	3	943	950	-0.327	95	-0.327	97
ENSG00000108669.12	CYTH1	ENST00000585509.1	9913	bta-miR-429	3	1503	1510	-0.253	96	-0.253	97
ENSG00000006634.3	DBF4	ENST00000265728.1	9913	bta-miR-30c	3	104	111	-0.37	97	-0.108	74
ENSG00000198889.3	DCAF12L1	ENST00000371126.1	9913	bta-miR-29b	3	485	492	-0.393	96	-0.392	97
ENSG00000143164.11	DCAF6	ENST00000367843.3	9913	bta-miR-32	2	84	90	-0.382	97	-0.371	97
ENSG00000143164.11	DCAF6	ENST00000367843.3	9913	bta-miR-32	3	251	258	-0.49	99	-0.475	99
ENSG00000057019.11	DCBLD2	ENST00000326840.6	9913	bta-miR-107	3	303	310	-0.344	97	-0.338	98
ENSG00000146038.7	DCDC2	ENST00000378450.3	9913	bta-miR-26b	3	52	59	-0.331	98	-0.331	99
ENSG00000133083.10	DCLK1	ENST00000379892.4	9913	bta-miR-26b	3	1372	1379	-0.218	95	-0.099	85
ENSG00000162290.12	DCP1A	ENST00000607628.1	9913	bta-miR-107	2	1099	1105	-0.316	96	-0.316	97
ENSG00000109184.10	DCUN1D4	ENST00000334635.5	9913	bta-miR-29b	3	1314	1321	-0.406	96	-0.365	97
ENSG00000197312.7	DDI2	ENST00000480945.1	9913	bta-let-7d	3	65	72	-0.541	98	-0.541	98
ENSG00000197312.7	DDI2	ENST00000480945.1	9913	bta-let-7g	3	65	72	-0.531	98	-0.531	99
ENSG00000197312.7	DDI2	ENST00000480945.1	9913	bta-miR-328	3	1229	1236	-0.397	97	-0.397	98
ENSG00000168209.4	DDIT4	ENST00000307365.3	9913	bta-miR-30c	3	744	751	-0.315	95	-0.262	94
ENSG00000168872.11	DDX19A	ENST00000302243.7	9913	bta-let-7g	3	103	110	-0.615	99	-0.615	99
ENSG00000168872.11	DDX19A	ENST00000302243.7	9913	bta-let-7d	3	103	110	-0.593	99	-0.593	99
ENSG00000157349.11	DDX19B	ENST00000288071.6	9913	bta-let-7d	3	103	110	-0.597	99	-0.595	99
ENSG00000157349.11	DDX19B	ENST00000288071.6	9913	bta-let-7g	3	103	110	-0.619	99	-0.617	99
ENSG00000157349.11	DDX19B	ENST00000288071.6	9913	bta-miR-30c	3	176	183	-0.363	96	-0.156	83
ENSG00000215301.5	DDX3X	ENST00000399959.2	9913	bta-miR-32	3	1420	1427	-0.356	96	-0.085	81
ENSG00000215301.5	DDX3X	ENST00000399959.2	9913	bta-miR-29b	3	1505	1512	-0.498	98	-0.115	78
ENSG00000067048.12	DDX3Y	ENST00000336079.3	9913	bta-miR-29b	3	1480	1487	-0.433	97	-0.433	98
ENSG00000198837.5	DENND4B	ENST00000361217.4	9913	bta-miR-32	3	714	721	-0.324	95	-0.324	96
ENSG00000184014.3	DENND5A	ENST00000328194.3	9913	bta-miR-429	3	528	535	-0.227	95	-0.015	60
ENSG00000035499.8	DEPDC1B	ENST00000265036.5	9913	bta-miR-429	2	149	155	-0.357	99	-0.357	99
ENSG00000035499.8	DEPDC1B	ENST00000265036.5	9913	bta-miR-26b	3	368	375	-0.283	97	-0.253	97
ENSG00000121644.14	DESI2	ENST00000302550.11	9913	bta-miR-30c	3	282	289	-0.379	97	-0.379	98
ENSG00000121644.14	DESI2	ENST00000302550.11	9913	bta-miR-429	2	288	294	-0.275	97	-0.275	98
ENSG00000121644.14	DESI2	ENST00000302550.11	9913	bta-miR-30c	3	304	311	-0.341	96	-0.341	97
ENSG00000182108.5	DEXI	ENST00000331808.4	9913	bta-miR-26b	2	722	728	-0.246	96	-0.245	97
ENSG00000065357.15	DGKA	ENST00000551156.1	9913	bta-miR-429	2	122	128	-0.271	97	-0.271	98
ENSG00000089876.7	DHX32	ENST00000368721.1	9913	bta-miR-32	3	19	26	-0.428	98	-0.428	98
ENSG00000174953.9	DHX36	ENST00000496811.1	9913	bta-miR-30c	3	2187	2194	-0.313	95	-0.013	32
ENSG00000100697.10	DICER1	ENST00000541352.1	9913	bta-miR-107	3	1189	1196	-0.411	98	-0.043	64
ENSG00000150764.9	DIXDC1	ENST00000440460.2	9913	bta-miR-429	3	364	371	-0.24	96	-0.24	97
ENSG00000050165.13	DKK3	ENST00000396505.2	9913	bta-miR-32	3	25	32	-0.489	99	-0.489	99
ENSG00000186047.9	DLEU7	ENST00000400393.3	9913	bta-miR-107	3	722	729	-0.518	99	-0.518	99
ENSG00000132535.14	DLG4	ENST00000399506.2	9913	bta-miR-26b	3	804	811	-0.345	98	-0.021	54
ENSG00000170579.10	DLGAP1	ENST00000400145.2	9913	bta-miR-30c	3	21	28	-0.403	97	-0.403	98
ENSG00000170579.10	DLGAP1	ENST00000400145.2	9913	bta-miR-30c	3	74	81	-0.489	99	-0.489	99
ENSG00000090520.6	DNAJB11	ENST00000439351.1	9913	bta-miR-29b	2	232	238	-0.381	96	-0.323	95
ENSG00000148719.10	DNAJB12	ENST00000338820.3	9913	bta-miR-32	3	2800	2807	-0.315	95	-0.292	95
ENSG00000162616.8	DNAJB4	ENST00000370763.5	9913	bta-miR-107	2	471	477	-0.397	98	-0.031	56
ENSG00000137094.10	DNAJB5	ENST00000545841.1	9913	bta-miR-429	3	1155	1162	-0.354	98	-0.014	59
ENSG00000128590.4	DNAJB9	ENST00000249356.3	9913	bta-miR-32	3	865	872	-0.651	99	-0.497	99
ENSG00000138246.11	DNAJC13	ENST00000260818.6	9913	bta-miR-30c	3	267	274	-0.351	96	-0.351	97
ENSG00000059769.15	DNAJC25	ENST00000556107.1	9913	bta-miR-30c	3	340	347	-0.396	97	-0.396	98
ENSG00000244115.1	DNAJC25-GNG10	ENST00000374294.3	9913	bta-miR-30c	3	340	347	-0.425	98	-0.425	98
ENSG00000102580.10	DNAJC3	ENST00000602402.1	9913	bta-miR-107	3	1190	1197	-0.352	97	-0.292	97
ENSG00000176410.7	DNAJC30	ENST00000395176.2	9913	bta-let-7d	2	63	69	-0.478	97	-0.478	98
ENSG00000176410.7	DNAJC30	ENST00000395176.2	9913	bta-let-7g	2	63	69	-0.488	97	-0.488	98
ENSG00000110011.9	DNAJC4	ENST00000321460.5	9913	bta-miR-32	3	144	151	-0.578	99	-0.578	99
ENSG00000101152.6	DNAJC5	ENST00000360864.4	9913	bta-miR-429	2	153	159	-0.232	95	-0.153	92
ENSG00000167968.8	DNASE1L2	ENST00000564065.1	9913	bta-let-7g	3	183	190	-0.555	98	-0.555	99
ENSG00000167968.8	DNASE1L2	ENST00000564065.1	9913	bta-let-7d	3	183	190	-0.581	99	-0.581	99
ENSG00000088305.14	DNMT3B	ENST00000328111.2	9913	bta-miR-29b	3	1182	1189	-0.433	97	-0.433	98
ENSG00000088305.14	DNMT3B	ENST00000328111.2	9913	bta-miR-429	2	1413	1419	-0.326	98	-0.326	99
[truncated: 4,445 more rows]

## Sheet: S1d_miRNA brownpre.targ.neg.cor
Table S1d: Predicted filtered target genes of brown module miRNAs. These are mRNAs in the mRNA transcriptome data of the same animals that are negatively correlated with any of the 12 brown module miRNAs
[truncated: 7,696 more rows]

[truncated: 3 more sheets: S1e_miRNA Turq pre.target.gene, S1f_miRNA Turq pre.target neg., S1g_miRNA-mRNA pairs]
